# Supplementary material for: mTOR and S6K1 drive polycystic kidney by the control of Afadin-dependent oriented cell division
Source: Nat Commun. 2020 Jun 24;11:3200. doi: 10.1038/s41467-020-16978-z (PMC7314806; doi:10.1038/s41467-020-16978-z)
Supplement: Supplementary file 3 — Supplementary Table 1 [file 41467_2020_16978_MOESM3_ESM.xlsx]

## Sheet: Column Definitions
Column Name	Definition	In Details	In Summary
Accession	is the UniProt accession number for the assigned protein	Y	Y
Calculated m/z	is the calculated, accurate mass-to-charge ratio of the identified peptide from the primary amino acid sequence and associated modifications	Y	Y
Charge	is the observed charge state for the identified peptide	Y	Y
Count in Details	is the number of times the designated modification site is represented from all peptide assignments in the Details tab. These redundant assignments can be as a result of multiple MS/MS spectra for the same peptide ion or from distinct peptide ions due to multiple charge states, presence of oxidized methionine and overlapping sequence		Y
Delta Cn	is the delta Xcorr value. In general, a Delta Cn of 0.1 or greater is good	Y
Description	is the FASTA database description of the protein entry	Y	Y
Fold Change	is the relative fold-change between the integrated peak area of the experimental (numerator) and control (denominator) conditions. A negative value indicates the peptide is more abundant in the control condition		Y
Gene Name	is the gene name for the assigned protein. In some cases, the Gene Name is hyperlinked (when in blue text) when there are siRNA products available at CST	Y	Y
Intensity	is the parent ion intensity observed during the MS at its chromatographic apex. A blank intensity value indicates that a chromatographic peak corresponding to that peptide was not found.		Y
kD	is the translated molecular weight of the assigned protein	Y
Mass Accuracy (ppm)	is the mass measurement error obtained between the observed and theoretical mass of the assigned peptide	Y
MS2 Spectrum Number	is the spectrum number of the MS2 channel of the raw LC-MS/MS data file	Y
Peptide	is the amino acid sequence for the peptide assignment	Y	Y
Retention Time	is the corresponding apex retention time of the parent ion from the MS channel of the raw LC-MS/MS data file		Y
Site	is the site of modification for the peptide assignment. In some cases, the site is hyperlinked (when in blue text) when there are site-specific antibodies available at CST	Y	Y
Species	indicates the origin(s) of the identified peptide	Y	Y
Xcorr	is the primary SEQUEST score for the identified peptide, which is based on the correlation of the experimental MS/MS spectrum and a theoretical MS/MS spectrum derived from the assigned sequence	Y
Discriminant	is the linear discriminant analysis score. The higher the score, the higher confidence in the assignment of the peptide sequence to the MS/MS spectrum	Y
ModScore	is the site localization score. The higher the Modscore value the more confident the localization of the modification to the indicated residue.	Y

## Sheet: Akt Details
PTMSCAN® RESULTS
Table: mIMCD3 Cells; LysC/Trypsin Digest; Akt Substrate Motif Antibody #5561/#5563
Samples: Tsc/S6k DKO A = CS 26811, 26812; Tsc/S6k DKO B = CS 26813, 26814; Tsc KO A = CS 26815, 26816; Tsc KO B = CS 26817, 26818
Legend: * - phosphorylation, # - oxidized methionine, § - published site, Bold Intensity = manually reviewed values, Red intensity = multiple identifications for one m/z.
															MS2 Spectrum Number								Retention Time								XCorr								Mass Accuracy (ppm)								DeltaCN
Index	Index in Detail	Protein Type	Gene Name	Protein Name	Site	Description	Accession	kD	-7/+7 peptide	Upstream Kinase	Downstream Target	Peptide	Charge	Calc. m/z	Tsc/S6k DKO A (CS26811)	Tsc/S6k DKO A (CS26812)	Tsc/S6k DKO B (CS26813)	Tsc/S6k DKO B (CS26814)	Tsc KO A (CS26815)	Tsc KO A (CS26816)	Tsc KO B (CS26817)	Tsc KO B (CS26818)	Tsc/S6k DKO A (CS26811)	Tsc/S6k DKO A (CS26812)	Tsc/S6k DKO B (CS26813)	Tsc/S6k DKO B (CS26814)	Tsc KO A (CS26815)	Tsc KO A (CS26816)	Tsc KO B (CS26817)	Tsc KO B (CS26818)	Tsc/S6k DKO A (CS26811)	Tsc/S6k DKO A (CS26812)	Tsc/S6k DKO B (CS26813)	Tsc/S6k DKO B (CS26814)	Tsc KO A (CS26815)	Tsc KO A (CS26816)	Tsc KO B (CS26817)	Tsc KO B (CS26818)	Tsc/S6k DKO A (CS26811)	Tsc/S6k DKO A (CS26812)	Tsc/S6k DKO B (CS26813)	Tsc/S6k DKO B (CS26814)	Tsc KO A (CS26815)	Tsc KO A (CS26816)	Tsc KO B (CS26817)	Tsc KO B (CS26818)	Tsc/S6k DKO A (CS26811)	Tsc/S6k DKO A (CS26812)	Tsc/S6k DKO B (CS26813)
1	Actin-binding
2	1	Actin-binding	Limch1;Limch1	LIMCH1;LIMCH1 iso6	§379;223	LIM and calponin homology domains-containing protein 1	Q3UH68;Q3UH68-2	118.1	KSRRRSAsQDLIKKE			RSAS*QDLIK	2	549.271	11618		11573		11572	11639	10730		39.58		39.4		39.41	39.25	39.48		1.959		1.958		1.771	1.749	2.014		0.4574		0.3268		0.5339	0.3651	0.069		0.1224		0.1308
3	2	Actin-binding	Limch1;Limch1	LIMCH1;LIMCH1 iso6	§379;223	LIM and calponin homology domains-containing protein 1	Q3UH68;Q3UH68-2	118.1	KSRRRSAsQDLIKKE			SAS*QDLIK	2	471.221			15338	15389	15331	15421	14548	14805			49.48	49.28	49.42	49.34	49.56	49.62			2.005	1.465	2.196	1.971	1.624	1.381			-0.095	-0.0123	-0.122	0.132	-0.0116	-0.2329			0.1918
4	3	Actin-binding	Limch1;Limch1;Limch1	LIMCH1;LIMCH1 iso6;LIMCH1 iso6	§471;315;315	LIM and calponin homology domains-containing protein 1	Q3UH68;Q3UH68-2;Q3UH68-3	118.1	KILERSHsTEPNVSS			SHS*TEPNVSSFPNDPSPM#K	3	718.633	16521	16405	16199	16287	16259	16369			52.41	51.33	51.77	51.65	51.88	51.84			5.046	4.745	4.904	5.018	4.7	4.506			0.4694	0.0625	-0.1672	0.0738	0.5262	0.2765			0.6579	0.6196	0.6686
5	4	Actin-binding	Limch1;Limch1;Limch1	LIMCH1;LIMCH1 iso6;LIMCH1 iso6	§471;315;315	LIM and calponin homology domains-containing protein 1	Q3UH68;Q3UH68-2;Q3UH68-3	118.1	KILERSHsTEPNVSS			SHS*TEPNVSSFPNDPSPM#K	3	718.633				16278								51.63								4.696								0.2944
6	5	Actin-binding	Limch1;Limch1;Limch1	LIMCH1;LIMCH1 iso6;LIMCH1 iso6	§471;315;315	LIM and calponin homology domains-containing protein 1	Q3UH68;Q3UH68-2;Q3UH68-3	118.1	KILERSHsTEPNVSS			SHS*TEPNVSSFPNDPSPMK	2	1069.45	19496			19252	19259	19289			60.18			59.61	59.9	59.65			5.225			5.471	5.001	5.24			-0.2247			0.4678	0.4865	-0.1			0.7382
7	6	Actin-binding	Limch1;Limch1;Limch1	LIMCH1;LIMCH1 iso6;LIMCH1 iso6	§471;315;315	LIM and calponin homology domains-containing protein 1	Q3UH68;Q3UH68-2;Q3UH68-3	118.1	KILERSHsTEPNVSS			SHS*TEPNVSSFPNDPSPMK	3	713.301	19409		19116	19155	19156	19200	18372	18592	59.95		59.59	59.36	59.63	59.42	59.7	59.65	5.162		5.049	4.999	5.286	5.108	5.17	4.407	0.0947		0.1478	0.3134	0.1571	0.0893	-0.2084	0.0784	0.6484		0.6328
8	7	Actin-binding	Limch1;Limch1;Limch1	LIMCH1;LIMCH1 iso6;LIMCH1 iso6	§472;316;316	LIM and calponin homology domains-containing protein 1	Q3UH68;Q3UH68-2;Q3UH68-3	118.1	ILERSHStEPNVSSF			SHST*EPNVSSFPNDPSPMK	3	713.301		19358								58.99								4.498								0.1312								0.6299
9	8	Actin-binding	Mtss1l	MTSS1L	§532	MTSS1-like protein	Q6P9S0	76.8	ATIRRTPsTKPTVRR			RTPS*TKPTVR	2	611.819						5697								23.32								1.383								-0.5008
10	9	Actin-binding	Mtss1l	MTSS1L	§532	MTSS1-like protein	Q6P9S0	76.8	ATIRRTPsTKPTVRR			TPS*TKPTVR	2	533.768					6838								26.78								1.516								-0.6608
11	10	Actin-binding	Mtss1l	MTSS1L	§533	MTSS1-like protein	Q6P9S0	76.8	TIRRTPStKPTVRRA			RTPST*KPTVR	3	408.215					5607								23.44								1.709								-0.2991
12	11	Actin-binding	Mtss1l	MTSS1L	§542	MTSS1-like protein	Q6P9S0	76.8	PTVRRALsSAGPIPI			ALS*SAGPIPIRPPIVPVK	3	631.364		29831	29479	29577	29457	29546	28809	28990		86.42	87.14	86.96	87.01	86.97	87.22	87.16		3.108	3.309	3.167	3.268	3.306	3.311	3.219		0.7929	-0.0393	0.4936	0.1425	0.1017	0.1267	0.2146		0.5101	0.4358
13	12	Actin-binding	Mtss1l	MTSS1L	§542	MTSS1-like protein	Q6P9S0	76.8	PTVRRALsSAGPIPI			RALS*SAGPIPIRPPIVPVK	3	683.398	26294					26067		25459	77.93					77.73		77.81	2.996					3.123		2.522	0.4537					0.6993		0.5536	0.3316
14	13	Actin-binding	Shroom4;Shroom4	SHROOM4;SHROOM4 iso 2	§1010;894	Protein Shroom4	Q1W617;Q1W617-2	163.1	LSNYRAVsSLDILGD			AVS*SLDILGDFK	2	672.826	35382	35122	35091	35306	34524	34789	34108	34281	101.98	100.44	102.03	102.14	100.48	100.83	101.25	101.22	3.064	2.964	2.999	2.768	2.647	2.911	2.823	2.776	0.1391	0.6686	0.1833	0.4611	0.2866	0.0171	0.1535	0.3535	0.5464	0.5025	0.5274
15	14	Actin-binding	Shroom4;Shroom4	SHROOM4;SHROOM4 iso 2	§1010;894	Protein Shroom4	Q1W617;Q1W617-2	163.1	LSNYRAVsSLDILGD			AVS*SLDILGDFK	2	672.826	35182	35315	34689	34715	34912	35177	34291	34462	101.43	100.97	100.94	100.55	101.54	101.89	101.75	101.72	3.054	2.921	2.81	2.64	2.988	2.935	3.099	2.911	0.4415	0.3559	0.4092	-0.0064	0.2186	0.2872	0.4043	0.4319	0.5249	0.5291	0.4891
16	15	Actin-binding	Shroom4;Shroom4	SHROOM4;SHROOM4 iso 2	§1010;894	Protein Shroom4	Q1W617;Q1W617-2	163.1	LSNYRAVsSLDILGD			AVS*SLDILGDFK	2	672.826			34896	34925	35124	35429		34667			101.49	101.1	102.11	102.56		102.27			3.095	2.998	2.722	2.982		2.769			0.095	0.2068	-0.3806	-0.0902		0.5559			0.5384
17	16	Actin-binding	Shroom4;Shroom4	SHROOM4;SHROOM4 iso 2	§1010;894	Protein Shroom4	Q1W617;Q1W617-2	163.1	LSNYRAVsSLDILGD			AVS*SLDILGDFK	2	672.826			35320	35113	34723	34993					102.64	101.62	101.01	101.37					2.68	3.01	3.134	2.807					0.3227	0.2914	0.3114	0.4053					0.455
18	17	Actin-binding	Shroom4;Shroom4	SHROOM4;SHROOM4 iso 2	§1010;894	Protein Shroom4	Q1W617;Q1W617-2	163.1	LSNYRAVsSLDILGD			AVS*SLDILGDFK	2	672.826			35194								102.31								2.906								0.7922								0.5158
19	18	Actin-binding	Shroom4;Shroom4	SHROOM4;SHROOM4 iso 2	§657;541	Protein Shroom4	Q1W617;Q1W617-2	163.1	SMILRARsSECLSQA			ARS*SECLSQASESSK	2	853.856	8012	8236	8004	8110	7999	8134	7150	7471	30.07	29.95	29.86	29.88	29.9	29.92	29.98	30.17	5.044	4.842	5.144	5.107	5.12	4.749	5.117	5.198	0.2548	0.0919	-0.0585	0.0942	0.7083	0.3285	0.0601	0.1308	0.6229	0.619	0.5957
20	19	Actin-binding	Shroom4;Shroom4	SHROOM4;SHROOM4 iso 2	§657;541	Protein Shroom4	Q1W617;Q1W617-2	163.1	SMILRARsSECLSQA			ARS*SECLSQASESSK	3	569.573	7999	8223	8005	8104	7989	8138	7137	7459	30.03	29.91	29.86	29.86	29.87	29.93	29.94	30.14	5.139	5.574	5.408	5.339	5.057	5.407	4.987	4.902	0.1223	0.0244	-0.1189	0.0977	-0.306	0.1866	-0.495	-0.1546	0.6808	0.6835	0.6451
21	20	Actin-binding	Shroom4;Shroom4	SHROOM4;SHROOM4 iso 2	§657;541	Protein Shroom4	Q1W617;Q1W617-2	163.1	SMILRARsSECLSQA			S*SECLSQASESSK	2	740.287		9964	9703		9777					34.49	34.41		34.66					3.464	3.152		3.136					0.2457	0.0769		0.3457					0.6309	0.6107
22	21	Actin-binding	Shroom4;Shroom4	SHROOM4;SHROOM4 iso 2	§658;542	Protein Shroom4	Q1W617;Q1W617-2	163.1	MILRARSsECLSQAS			SS*ECLSQASESSK	2	740.287	9740								34.62								2.79								0.0678								0.5287
23	Activator protein
24	22	Activator protein	Ppp1r12b	PPP1R12B	§420	Protein phosphatase 1 regulatory subunit 12B	Q8BG95	109	ASSARRLsSLFNKAE			RLS*SLFNK	2	522.765					21293	21302	20485	20703					65.26	64.97	65.22	65.18					1.828	1.923	1.809	1.822					-0.2641	0.2261	-0.1217	0.0216
25	23	Activator protein	Ppp1r12b	PPP1R12B	§503	Protein phosphatase 1 regulatory subunit 12B	Q8BG95	109	LVPRRLSsTSDIEEK			RLSS*TSDIEEK	2	672.806						10504								36.21								2.245								0.3308
26	24	Activator protein	Ppp1r12b	PPP1R12B	§505	Protein phosphatase 1 regulatory subunit 12B	Q8BG95	109	PRRLSSTsDIEEKEN			RLSSTS*DIEEK	2	672.806	10474								36.56								2.598								0.0196								0.0393
27	25	Activator protein	Trappc9;Trappc9;Trappc9	NIBP;NIBP iso 2;NIBP iso 3	§834;825;646	Trafficking protein particle complex subunit 9	Q3U0M1;Q3U0M1-2;Q3U0M1-3	128.2	VVRPRVEsRPTNPSE			VES*RPTNPSEGSK	2	734.327	6376	6566	6397	6487		6496			25.71	25.49	25.51	25.5		25.48			2.538	2.421	2.489	2.305		1.761			0.4025	0.2117	0.3221	0.2973		0.0652			0.412	0.4623	0.4627
28	26	Activator protein	Trappc9;Trappc9;Trappc9	NIBP;NIBP iso 2;NIBP iso 3	§834;825;646	Trafficking protein particle complex subunit 9	Q3U0M1;Q3U0M1-2;Q3U0M1-3	128.2	VVRPRVEsRPTNPSE			VES*RPTNPSEGSK	3	489.887	6353	6554	6387	6484	6379	6492			25.65	25.46	25.48	25.49	25.53	25.47			2.72	3.023	2.447	2.95	2.645	3.2			-0.1031	0.0331	-0.0694	0.0579	-0.0906	-0.0927			0.3416	0.4074	0.3729
29	Adaptor/scaffold
30	27	Adaptor/scaffold	Abi1;Abi1;Abi1	Abi-1;Abi-1 iso4;Abi-1 iso4	311;306;305	Abl interactor 1	Q8CBW3;Q8CBW3-3;Q8CBW3-4	52.3	GGYRRTPsVAAQFSA			RTPS*VAAQFSAQPHVNGGPLYSQNSISVAPPPPPM#PQLTPQIPLTGFVAR	4	1329.43							31375								93.98								5.243								0.3741
31	28	Adaptor/scaffold	Abi1;Abi1;Abi1	Abi-1;Abi-1 iso4;Abi-1 iso4	311;306;305	Abl interactor 1	Q8CBW3;Q8CBW3-3;Q8CBW3-4	52.3	GGYRRTPsVAAQFSA			RTPS*VAAQFSAQPHVNGGPLYSQNSISVAPPPPPMPQLTPQIPLTGFVAR	4	1325.43		34422	34061	34181	33958	34203	33366			98.57	99.29	99.14	98.97	99.3	99.27			5.104	5.469	5.577	6.198	6.752	5.595			-0.3861	0.8061	-1.0063	1.8923	1.7937	0.0803			0.5392	0.6759
32	29	Adaptor/scaffold	Abi1;Abi1;Abi1	Abi-1;Abi-1 iso4;Abi-1 iso4	311;306;305	Abl interactor 1	Q8CBW3;Q8CBW3-3;Q8CBW3-4	52.3	GGYRRTPsVAAQFSA			RTPS*VAAQFSAQPHVNGGPLYSQNSISVAPPPPPMPQLTPQIPLTGFVAR	4	1325.43		34352	34117							98.38	99.44							6.482	3.686							-0.0103	2.3653							0.617	0.5537
33	30	Adaptor/scaffold	Abi1;Abi1;Abi1	Abi-1;Abi-1 iso4;Abi-1 iso4	311;306;305	Abl interactor 1	Q8CBW3;Q8CBW3-3;Q8CBW3-4	52.3	GGYRRTPsVAAQFSA			TPS*VAAQFSAQPHVNGGPLYSQNSISVAPPPPPM#PQLTPQIPLTGFVAR	4	1290.4								33732								99.76								4.263								-1.4338
34	31	Adaptor/scaffold	Abi1;Abi1;Abi1	Abi-1;Abi-1 iso4;Abi-1 iso4	311;306;305	Abl interactor 1	Q8CBW3;Q8CBW3-3;Q8CBW3-4	52.3	GGYRRTPsVAAQFSA			TPS*VAAQFSAQPHVNGGPLYSQNSISVAPPPPPMPQLTPQIPLTGFVAR	4	1286.4					36183			35747					104.9			105.15					4.139			5.184					-0.2145			1.6143
35	32	Adaptor/scaffold	Abi1;Abi1;Abi1	Abi-1;Abi-1 iso4;Abi-1 iso4	311;306;305	Abl interactor 1	Q8CBW3;Q8CBW3-3;Q8CBW3-4	52.3	GGYRRTPsVAAQFSA			TPS*VAAQFSAQPHVNGGPLYSQNSISVAPPPPPMPQLTPQIPLTGFVAR	4	1286.4					36154			35762					104.83			105.19					5.289			5.015					-0.2145			1.6143
36	33	Adaptor/scaffold	Abi1;Abi1;Abi1;Abi1	Abi-1;Abi-1 iso4;Abi-1 iso4;Abi-1 iso4	§296;290;291;290	Abl interactor 1	Q8CBW3;Q8CBW3-2;Q8CBW3-3;Q8CBW3-4	52.3	RQISRHNsTTSSTSS			HNS*TTSSTSSGGYR	2	761.302	5297	5459	5312	5423	5327	5430	4486	4768	22.85	22.55	22.57	22.62	22.69	22.61	22.76	22.89	3.391	2.71	3.074	3.055	3.133	2.909	2.799	2.968	0.3505	0.3269	0.3237	0.2918	0.2375	0.2149	0.1406	0.2791	0.6065	0.4589	0.5644
37	34	Adaptor/scaffold	Abi1;Abi1;Abi1;Abi1	Abi-1;Abi-1 iso4;Abi-1 iso4;Abi-1 iso4	§296;290;291;290	Abl interactor 1	Q8CBW3;Q8CBW3-2;Q8CBW3-3;Q8CBW3-4	52.3	RQISRHNsTTSSTSS			HNS*TTSSTSSGGYRR	2	839.352		4361						3479		19.57						19.36		1.752						1.588		0.2601						-0.3548		0.27
38	35	Adaptor/scaffold	Abi1;Abi1;Abi1;Abi1	Abi-1;Abi-1 iso4;Abi-1 iso4;Abi-1 iso4	§296;290;291;290	Abl interactor 1	Q8CBW3;Q8CBW3-2;Q8CBW3-3;Q8CBW3-4	52.3	RQISRHNsTTSSTSS			HNS*TTSSTSSGGYRR	3	559.904		4333			4136	4384	3156			19.5			19.39	19.79	19.02			3.381			3.193	3.808	1.917			0.0938			0.0257	0.1737	-0.2101			0.5044
39	36	Adaptor/scaffold	Abi1;Abi1;Abi1;Abi1	Abi-1;Abi-1 iso4;Abi-1 iso4;Abi-1 iso4	§296;290;291;290	Abl interactor 1	Q8CBW3;Q8CBW3-2;Q8CBW3-3;Q8CBW3-4	52.3	RQISRHNsTTSSTSS			RHNS*TTSSTSSGGYR	3	559.904	3927		4076	4289	3937	4183		3364	19.11		19.26	19.57	18.87	19.25		19.06	3.963		4.393	3.887	4.031	4.639		4.183	0.1083		-0.2741	-0.4715	-0.2308	0.0389		0.3369	0.5394		0.4971
40	37	Adaptor/scaffold	Abi1;Abi1;Abi1;Abi1	Abi-1;Abi-1 iso4;Abi-1 iso4;Abi-1 iso4	§296;290;291;290	Abl interactor 1	Q8CBW3;Q8CBW3-2;Q8CBW3-3;Q8CBW3-4	52.3	RQISRHNsTTSSTSS			RHNS*TTSSTSSGGYR	3	559.904			4073								19.25								4.581								-0.2741								0.5615
41	38	Adaptor/scaffold	Abi1;Abi1;Abi1;Abi1	Abi-1;Abi-1 iso4;Abi-1 iso4;Abi-1 iso4	§297;291;292;291	Abl interactor 1	Q8CBW3;Q8CBW3-2;Q8CBW3-3;Q8CBW3-4	52.3	QISRHNStTSSTSSG			HNST*TSSTSSGGYR	3	507.87		5449		5430						22.53		22.64						3.735		3.661						0.04		-0.0018						0.4832
42	39	Adaptor/scaffold	Abi1;Abi1;Abi1;Abi1	Abi-1;Abi-1 iso4;Abi-1 iso4;Abi-1 iso4	§298;292;293;292	Abl interactor 1	Q8CBW3;Q8CBW3-2;Q8CBW3-3;Q8CBW3-4	52.3	ISRHNSTtSSTSSGG			HNSTT*SSTSSGGYR	3	507.87	5293		5316			5434	4489	4769	22.84		22.59			22.62	22.77	22.89	3.771		3.713			3.713	3.715	3.484	-0.0459		-0.0034			0.0145	-0.1879	0.0575	0.4652		0.481
43	40	Adaptor/scaffold	Abi1;Abi1;Abi1;Abi1	Abi-1;Abi-1 iso4;Abi-1 iso4;Abi-1 iso4	311;305;306;305	Abl interactor 1	Q8CBW3;Q8CBW3-2;Q8CBW3-3;Q8CBW3-4	52.3	GGYRRTPsVAAQFSA			RTPS*VAAQFSAQPHVNGGPLYSQN	3	869.41			22190								67.76								3.114								0.4933								0.2378
44	41	Adaptor/scaffold	Abi1;Abi1;Abi1;Abi1;Abi1	Abi-1;Abi-1 iso4;Abi-1 iso4;Abi-1 iso4;Abi-1 iso4	§222;217;217;217;217	Abl interactor 1	Q8CBW3;Q8CBW3-2;Q8CBW3-3;Q8CBW3-4;Q8CBW3-5	52.3	TSPARLGsQHSPGRT			GS*QHSPGR	2	453.185					4454								20.3								1.375								-0.1087
45	42	Adaptor/scaffold	Abi1;Abi1;Abi1;Abi1;Abi1	Abi-1;Abi-1 iso4;Abi-1 iso4;Abi-1 iso4;Abi-1 iso4	§222;217;217;217;217	Abl interactor 1	Q8CBW3;Q8CBW3-2;Q8CBW3-3;Q8CBW3-4;Q8CBW3-5	52.3	TSPARLGsQHSPGRT			LGS*QHSPGR	2	509.727	5813	6016	5846	5924	5868	5955	5002	5286	24.21	24.04	24	23.97	24.16	24.01	24.15	24.28	1.803	1.823	1.61	1.718	1.87	1.9	1.942	1.808	0.4127	0.3733	0.4753	0.3315	0.223	0.1837	0.2788	-0.0182	0.3543	0.4194	0.2869
46	43	Adaptor/scaffold	Abi1;Abi1;Abi1;Abi1;Abi1	Abi-1;Abi-1 iso4;Abi-1 iso4;Abi-1 iso4;Abi-1 iso4	§222;217;217;217;217	Abl interactor 1	Q8CBW3;Q8CBW3-2;Q8CBW3-3;Q8CBW3-4;Q8CBW3-5	52.3	TSPARLGsQHSPGRT			LGS*QHSPGR	3	340.154	4162	4512	4430	4573	4383	4525	3405	3763	19.72	19.98	20.21	20.32	20.1	20.16	19.75	20.15	1.808	1.707	2.042	1.857	1.638	2.001	1.589	1.245	0.0277	-0.1533	-0.1934	0.0697	-0.1184	-0.1062	-0.2307	-0.1105	0.2462	0.1987	0.2503
47	44	Adaptor/scaffold	Abi1;Abi1;Abi1;Abi1;Abi1	Abi-1;Abi-1 iso4;Abi-1 iso4;Abi-1 iso4;Abi-1 iso4	§229;224;224;224;224	Abl interactor 1	Q8CBW3;Q8CBW3-2;Q8CBW3-3;Q8CBW3-4;Q8CBW3-5	52.3	SQHSPGRtASLNQRP			T*ASLNQRPR	3	374.852	7346					7501		6792	28.3					28.18		28.33	1.519					2.11		1.78	-0.1113					0.1855		-0.2425	0.1315
48	45	Adaptor/scaffold	Abi1;Abi1;Abi1;Abi1;Abi1	Abi-1;Abi-1 iso4;Abi-1 iso4;Abi-1 iso4;Abi-1 iso4	§231;226;226;226;226	Abl interactor 1	Q8CBW3;Q8CBW3-2;Q8CBW3-3;Q8CBW3-4;Q8CBW3-5	52.3	HSPGRTAsLNQRPRT			TAS*LNQRPR	2	561.774	7343		7363	7485	7418	7488	6554	6776	28.29		28.1	28.16	28.33	28.14	28.37	28.29	1.244		1.258	1.402	1.355	1.373	1.256	1.371	-0.572		-0.2915	-0.1655	-0.1392	0.2453	-0.2092	-0.1987	0.0968		0.3252
49	46	Adaptor/scaffold	Abi1;Abi1;Abi1;Abi1;Abi1	Abi-1;Abi-1 iso4;Abi-1 iso4;Abi-1 iso4;Abi-1 iso4	§231;226;226;226;226	Abl interactor 1	Q8CBW3;Q8CBW3-2;Q8CBW3-3;Q8CBW3-4;Q8CBW3-5	52.3	HSPGRTAsLNQRPRT			TAS*LNQRPR	3	374.852				7500	7432							28.2	28.37							1.839	2.021							0.1207	-0.394
50	47	Adaptor/scaffold	Abi2	Abi-2	§236	Abl interactor 2	P62484	49.4	NQRNRTYsSSGSSGG			TYS*SSGSSGGSHPSSR	2	810.818	4283	4730	4656	4727					20.04	20.57	20.81	20.74					3.356	3.046	2.687	3.407					-0.3351	0.1839	0.6482	0.6402					0.5253	0.5802	0.5673
51	48	Adaptor/scaffold	Abi2	Abi-2	§236	Abl interactor 2	P62484	49.4	NQRNRTYsSSGSSGG			TYS*SSGSSGGSHPSSR	3	540.881	4279	4727	4626	4710	4628		3708		20.03	20.56	20.73	20.69	20.77		20.62		3.442	4.246	3.608	3.766	4.108		2.812		0.1966	0.0586	0.1699	0.0042	-0.0865		-0.0866		0.6011	0.5596	0.5502
52	49	Adaptor/scaffold	Afap1	AFAP	§666	Actin filament-associated protein 1	Q80YS6	80.6	EPRSGTSsPQSPVFR	mTOR		SGTSS*PQSPVFR	2	665.295					17301								54.69								2.829								0.2368
53	50	Adaptor/scaffold	Akap12;Akap12	AKAP12;AKAP12 iso 2	§613;508	A-kinase anchor protein 12	Q9WTQ5;Q9WTQ5-2	180.6	KKRVRRPsESDKEEE			RPS*ESDKEEELDK	2	821.354	7611	7591	7435	7576	7515	7583	6624	7052	29.02	28.23	28.3	28.42	28.61	28.42	28.57	29.03	3.002	2.842	2.963	2.963	2.679	2.718	2.752	2.773	0.2899	0.1401	0.1114	0.1658	0.1564	0.0752	0.127	-0.0458	0.4573	0.3084	0.342
54	51	Adaptor/scaffold	Akap12;Akap12	AKAP12;AKAP12 iso 2	§613;508	A-kinase anchor protein 12	Q9WTQ5;Q9WTQ5-2	180.6	KKRVRRPsESDKEEE			RPS*ESDKEEELDK	2	821.354	7415		7625					6866	28.49		28.83					28.53	3.258		3.062					2.843	0.2397		-0.0268					-0.0686	0.4504		0.3718
55	52	Adaptor/scaffold	Akap12;Akap12	AKAP12;AKAP12 iso 2	§613;508	A-kinase anchor protein 12	Q9WTQ5;Q9WTQ5-2	180.6	KKRVRRPsESDKEEE			RPS*ESDKEEELDK	2	821.354								7070								29.08								2.841								-0.1206
56	53	Adaptor/scaffold	Akap12;Akap12	AKAP12;AKAP12 iso 2	§613;508	A-kinase anchor protein 12	Q9WTQ5;Q9WTQ5-2	180.6	KKRVRRPsESDKEEE			RPS*ESDKEEELDK	3	547.905	7350	7776	7612	7471	7610	7474	6760	6970	28.31	28.72	28.79	28.12	28.86	28.11	28.92	28.81	3.288	3.603	3.421	3.193	3.464	3.304	3.138	3.417	0.4303	-0.1689	0.0405	0.5546	0.3352	0.3268	-0.0519	0.2073	0.428	0.4311	0.4911
57	54	Adaptor/scaffold	Akap12;Akap12	AKAP12;AKAP12 iso 2	§613;508	A-kinase anchor protein 12	Q9WTQ5;Q9WTQ5-2	180.6	KKRVRRPsESDKEEE			RPS*ESDKEEELDK	3	547.905	7547	7577	7417	7648	7425	7656	6561	6782	28.84	28.19	28.25	28.62	28.35	28.62	28.39	28.3	3.44	3.14	3.28	3.36	3.565	3.214	3.503	3.199	0.2188	0.1939	-0.0476	0.3571	-0.2266	0.1909	0.5123	-0.2125	0.4766	0.3668	0.4057
58	55	Adaptor/scaffold	Akap12;Akap12	AKAP12;AKAP12 iso 2	§613;508	A-kinase anchor protein 12	Q9WTQ5;Q9WTQ5-2	180.6	KKRVRRPsESDKEEE			S*ESDKEEELDK	2	694.777		8405	8161	8257	8136		7305			30.4	30.3	30.28	30.28		30.4			1.862	2.2	2.314	2.373		2.057			0.1582	0.2066	-0.082	-0.097		0.7388			0.3126	0.4175
59	56	Adaptor/scaffold	Akap12;Akap12	AKAP12;AKAP12 iso 2	§613;508	A-kinase anchor protein 12	Q9WTQ5;Q9WTQ5-2	180.6	KKRVRRPsESDKEEE			VRRPS*ESDKEEELDK	2	948.939	7714	7868	7704	7785	7714	7824	6812	7138	29.29	28.96	29.05	28.99	29.14	29.07	29.06	29.26	3.499	3.276	3.529	3.514	3.383	3.392	3.471	3.193	0.3755	-0.0594	-0.4441	-1.482	0.0491	-0.6952	-0.0416	-0.1977	0.537	0.5269	0.5396
60	57	Adaptor/scaffold	Akap12;Akap12	AKAP12;AKAP12 iso 2	§613;508	A-kinase anchor protein 12	Q9WTQ5;Q9WTQ5-2	180.6	KKRVRRPsESDKEEE			VRRPS*ESDKEEELDK	3	632.962	7678	7798	7679	7773	7670	7791	6784	7114	29.19	28.78	28.98	28.96	29.02	28.98	28.99	29.2	3.752	3.507	4.157	3.232	4.012	3.798	3.937	3.345	0.125	0.0958	0.1191	-0.0258	0.0535	0.1618	0.1895	-0.0494	0.5477	0.4779	0.5379
61	58	Adaptor/scaffold	Akap12;Akap12	AKAP12;AKAP12 iso 2	§613;508	A-kinase anchor protein 12	Q9WTQ5;Q9WTQ5-2	180.6	KKRVRRPsESDKEEE			VRRPS*ESDKEEELDK	4	474.973	7668	7810	7674	7769	7672	7806	6774	7113	29.17	28.81	28.96	28.95	29.03	29.02	28.96	29.19	3.431	3.36	3.574	3.793	3.657	3.445	3.622	3.202	-0.3362	-0.2937	-0.3746	-0.4898	-0.4432	-0.3243	-0.4914	-0.6682	0.3065	0.3581	0.2583
62	59	Adaptor/scaffold	Akap12;Akap12	AKAP12;AKAP12 iso 2	§682;577	A-kinase anchor protein 12	Q9WTQ5;Q9WTQ5-2	180.6	KKRARKAsSSDDEGG			KAS*SSDDEGGPR	2	643.256	3784		3895	4036		3949	3041	3245	18.73		18.78	18.89		18.63	18.73	18.75	2.928		3.211	3.184		2.584	2.661	3.192	0.3749		0.2436	0.4255		0.5967	0.114	0.281	0.5968		0.6128
63	60	Adaptor/scaffold	Akap12;Akap12	AKAP12;AKAP12 iso 2	§682;577	A-kinase anchor protein 12	Q9WTQ5;Q9WTQ5-2	180.6	KKRARKAsSSDDEGG			KAS*SSDDEGGPR	3	429.173			3921								18.85								2.957								-0.1177								0.4817
64	61	Adaptor/scaffold	Akap12;Akap12	AKAP12;AKAP12 iso 2	§684;579	A-kinase anchor protein 12	Q9WTQ5;Q9WTQ5-2	180.6	RARKASSsDDEGGPR			KASSS*DDEGGPR	3	429.173				4059				3266				18.95				18.81				3.026				3.182				-0.071				-0.1738
65	62	Adaptor/scaffold	Akap1;Akap1;Akap1;Akap1;Akap1;Akap1	AKAP1;AKAP1 iso 2;AKAP1 iso 3;AKAP1 iso 4;AKAP1 iso 5;AKAP1 iso 6	§101;§101;134;134;§101;§101	A-kinase anchor protein 1, mitochondrial	O08715;O08715-2;O08715-3;O08715-4;O08715-5;O08715-6	92.1	TRQVRRRsESSGNLP			RRS*ESSGNLPSVADTR	2	906.423	12333	12291	12332	12373	12348	12333	11480	11783	41.44	40.61	41.4	41.26	41.45	41.07	41.46	41.61	3.999	3.946	4.262	4.051	3.894	4.02	3.895	3.942	-0.083	-0.0846	-0.1645	0.6457	0.5361	-0.0507	0.3949	0.2303	0.617	0.6242	0.5855
66	63	Adaptor/scaffold	Akap1;Akap1;Akap1;Akap1;Akap1;Akap1	AKAP1;AKAP1 iso 2;AKAP1 iso 3;AKAP1 iso 4;AKAP1 iso 5;AKAP1 iso 6	§101;§101;134;134;§101;§101	A-kinase anchor protein 1, mitochondrial	O08715;O08715-2;O08715-3;O08715-4;O08715-5;O08715-6	92.1	TRQVRRRsESSGNLP			RRS*ESSGNLPSVADTR	2	906.423			12387								41.55								3.734								0.4107								0.5387
67	64	Adaptor/scaffold	Akap1;Akap1;Akap1;Akap1;Akap1;Akap1	AKAP1;AKAP1 iso 2;AKAP1 iso 3;AKAP1 iso 4;AKAP1 iso 5;AKAP1 iso 6	§101;§101;134;134;§101;§101	A-kinase anchor protein 1, mitochondrial	O08715;O08715-2;O08715-3;O08715-4;O08715-5;O08715-6	92.1	TRQVRRRsESSGNLP			RRS*ESSGNLPSVADTR	3	604.618	12316	12286	12316	12404	12333	12319	11482	11749	41.4	40.6	41.35	41.34	41.41	41.04	41.46	41.52	5.839	5.038	5.072	5.29	4.949	5.44	5.483	5.202	-0.0215	-0.2189	0.0426	-0.0221	0.1411	-0.4741	0.1082	-0.147	0.5547	0.5332	0.5168
68	65	Adaptor/scaffold	Akap1;Akap1;Akap1;Akap1;Akap1;Akap1	AKAP1;AKAP1 iso 2;AKAP1 iso 3;AKAP1 iso 4;AKAP1 iso 5;AKAP1 iso 6	§103;§103;136;136;§103;§103	A-kinase anchor protein 1, mitochondrial	O08715;O08715-2;O08715-3;O08715-4;O08715-5;O08715-6	92.1	QVRRRSEsSGNLPSV			RSES*SGNLPSVADTR	2	828.373	14462	14363	14334	14392	14365	14432	13571	13782	47.01	46.01	46.83	46.65	46.88	46.73	47.01	46.95	3.274	3.413	3.385	3.584	3.022	3.048	3.497	3.266	0.2211	-0.3001	0.4848	0.7623	-0.6629	-0.353	-0.269	-0.2568	0.5271	0.5627	0.5501
69	66	Adaptor/scaffold	Akap1;Akap1;Akap1;Akap1;Akap1;Akap1	AKAP1;AKAP1 iso 2;AKAP1 iso 3;AKAP1 iso 4;AKAP1 iso 5;AKAP1 iso 6	§103;§103;136;136;§103;§103	A-kinase anchor protein 1, mitochondrial	O08715;O08715-2;O08715-3;O08715-4;O08715-5;O08715-6	92.1	QVRRRSEsSGNLPSV			RSES*SGNLPSVADTR	2	828.373					14405		13583						46.99		47.04						3.455		3.255						0.01		-0.0844
70	67	Adaptor/scaffold	Akap1;Akap1;Akap1;Akap1;Akap1;Akap1	AKAP1;AKAP1 iso 2;AKAP1 iso 3;AKAP1 iso 4;AKAP1 iso 5;AKAP1 iso 6	§103;§103;136;136;§103;§103	A-kinase anchor protein 1, mitochondrial	O08715;O08715-2;O08715-3;O08715-4;O08715-5;O08715-6	92.1	QVRRRSEsSGNLPSV			SES*SGNLPSVADTR	2	750.322	17303	17298	17095	17150	17164	17218	16357	16562	54.45	53.65	54.17	54.02	54.3	54.13	54.33	54.28	3.714	3.174	3.619	3.231	3.23	3.855	3.77	3.215	0.1593	-0.2341	-0.7412	-0.2889	-0.0781	0.3105	-0.2236	-0.0694	0.6126	0.5974	0.6115
71	68	Adaptor/scaffold	Akap1;Akap1;Akap1;Akap1;Akap1;Akap1	AKAP1;AKAP1 iso 2;AKAP1 iso 3;AKAP1 iso 4;AKAP1 iso 5;AKAP1 iso 6	§104;§104;137;137;§104;§104	A-kinase anchor protein 1, mitochondrial	O08715;O08715-2;O08715-3;O08715-4;O08715-5;O08715-6	92.1	VRRRSESsGNLPSVA			RSESS*GNLPSVADTR	3	552.584	14442	14392	14341	14380	14360	14419	13590	13810	46.96	46.09	46.85	46.62	46.87	46.7	47.06	47.02	3.251	3.446	4.164	3.708	3.601	3.529	3.928	3.573	0.3877	0.0155	0.7704	0.2833	0.4012	-0.2725	0.3438	-0.344	0.4352	0.4317	0.4902
72	69	Adaptor/scaffold	Akap1;Akap1;Akap1;Akap1;Akap1;Akap1	AKAP1;AKAP1 iso 2;AKAP1 iso 3;AKAP1 iso 4;AKAP1 iso 5;AKAP1 iso 6	§104;§104;137;137;§104;§104	A-kinase anchor protein 1, mitochondrial	O08715;O08715-2;O08715-3;O08715-4;O08715-5;O08715-6	92.1	VRRRSESsGNLPSVA			RSESS*GNLPSVADTR	3	552.584						14477								46.85								3.386								-0.6436
73	70	Adaptor/scaffold	Akap1;Akap1;Akap1;Akap1;Akap1;Akap1	AKAP1;AKAP1 iso 2;AKAP1 iso 3;AKAP1 iso 4;AKAP1 iso 5;AKAP1 iso 6	§55;§55;88;88;§55;§55	A-kinase anchor protein 1, mitochondrial	O08715;O08715-2;O08715-3;O08715-4;O08715-5;O08715-6	92.1	AIKDRRLsEEACPGV			DRRLS*EEACPGVLSVAPTVTQPPGR	3	924.788	23052	23089	22931	22799	22912	22905	22094	22282	69.42	68.69	69.73	69.04	69.57	69.29	69.49	69.41	6.399	7.733	4.013	7.924	6.667	7.003	6.587	7.663	-0.158	0.4181	0.1217	0.3501	0.0078	-0.2385	0.148	0.0881	0.6035	0.6727	0.412
74	71	Adaptor/scaffold	Akap1;Akap1;Akap1;Akap1;Akap1;Akap1	AKAP1;AKAP1 iso 2;AKAP1 iso 3;AKAP1 iso 4;AKAP1 iso 5;AKAP1 iso 6	§55;§55;88;88;§55;§55	A-kinase anchor protein 1, mitochondrial	O08715;O08715-2;O08715-3;O08715-4;O08715-5;O08715-6	92.1	AIKDRRLsEEACPGV			DRRLS*EEACPGVLSVAPTVTQPPGR	3	924.788			22759								69.28								7.358								-0.3532								0.6865
75	72	Adaptor/scaffold	Akap1;Akap1;Akap1;Akap1;Akap1;Akap1	AKAP1;AKAP1 iso 2;AKAP1 iso 3;AKAP1 iso 4;AKAP1 iso 5;AKAP1 iso 6	§55;§55;88;88;§55;§55	A-kinase anchor protein 1, mitochondrial	O08715;O08715-2;O08715-3;O08715-4;O08715-5;O08715-6	92.1	AIKDRRLsEEACPGV			DRRLS*EEACPGVLSVAPTVTQPPGR	4	693.843	23096	23119	22747	22801	22894	22893	22097	22296	69.54	68.77	69.25	69.05	69.52	69.25	69.5	69.44	6.426	6.588	6.718	6.631	6.753	6.574	6.808	6.657	0.801	-0.0472	-0.1509	0.0006	-0.0599	0.5529	-0.159	-0.1811	0.6188	0.6523	0.6503
76	73	Adaptor/scaffold	Akap1;Akap1;Akap1;Akap1;Akap1;Akap1	AKAP1;AKAP1 iso 2;AKAP1 iso 3;AKAP1 iso 4;AKAP1 iso 5;AKAP1 iso 6	§55;§55;88;88;§55;§55	A-kinase anchor protein 1, mitochondrial	O08715;O08715-2;O08715-3;O08715-4;O08715-5;O08715-6	92.1	AIKDRRLsEEACPGV			DRRLS*EEACPGVLSVAPTVTQPPGREEQR	4	829.404	21047	21075	20809	20841	20863	20900	20043	20303	64.2	63.45	64.06	63.8	64.13	63.91	64.06	64.14	9.167	7.233	8.258	7.513	8.999	8.203	8.149	8.334	-0.2642	0.0426	0.4805	0.3681	0.2227	0.3372	0.6713	0.397	0.6797	0.6063	0.6452
77	74	Adaptor/scaffold	Akap1;Akap1;Akap1;Akap1;Akap1;Akap1	AKAP1;AKAP1 iso 2;AKAP1 iso 3;AKAP1 iso 4;AKAP1 iso 5;AKAP1 iso 6	§55;§55;88;88;§55;§55	A-kinase anchor protein 1, mitochondrial	O08715;O08715-2;O08715-3;O08715-4;O08715-5;O08715-6	92.1	AIKDRRLsEEACPGV			DRRLS*EEACPGVLSVAPTVTQPPGREEQR	4	829.404	21018	21219				20903			64.12	63.82				63.91			9.321	6.481				7.63			-0.4927	-0.5107				0.2998			0.6895	0.4737
78	75	Adaptor/scaffold	Akap1;Akap1;Akap1;Akap1;Akap1;Akap1	AKAP1;AKAP1 iso 2;AKAP1 iso 3;AKAP1 iso 4;AKAP1 iso 5;AKAP1 iso 6	§55;§55;88;88;§55;§55	A-kinase anchor protein 1, mitochondrial	O08715;O08715-2;O08715-3;O08715-4;O08715-5;O08715-6	92.1	AIKDRRLsEEACPGV			RLS*EEACPGVLSVAPTVTQPPGR	2	1251.11		24542	24191	24267						72.46	73.05	72.89						4.411	4.756	3.933						0.2579	0.8269	0.0074						0.7458	0.7212
79	76	Adaptor/scaffold	Akap1;Akap1;Akap1;Akap1;Akap1;Akap1	AKAP1;AKAP1 iso 2;AKAP1 iso 3;AKAP1 iso 4;AKAP1 iso 5;AKAP1 iso 6	§55;§55;88;88;§55;§55	A-kinase anchor protein 1, mitochondrial	O08715;O08715-2;O08715-3;O08715-4;O08715-5;O08715-6	92.1	AIKDRRLsEEACPGV			RLS*EEACPGVLSVAPTVTQPPGR	2	1251.11				24237								72.82								4.392								-0.009
80	77	Adaptor/scaffold	Akap1;Akap1;Akap1;Akap1;Akap1;Akap1	AKAP1;AKAP1 iso 2;AKAP1 iso 3;AKAP1 iso 4;AKAP1 iso 5;AKAP1 iso 6	§55;§55;88;88;§55;§55	A-kinase anchor protein 1, mitochondrial	O08715;O08715-2;O08715-3;O08715-4;O08715-5;O08715-6	92.1	AIKDRRLsEEACPGV			RLS*EEACPGVLSVAPTVTQPPGR	3	834.412	24322	24413	24211	24086	24135	24172	23267	23730	72.73	72.12	73.11	72.42	72.81	72.63	72.59	73.23	6.697	6.296	5.87	4.29	6.551	5.117	6.2	6.528	-0.1832	0.2466	0.1891	-0.3664	-0.3662	-0.3498	-0.718	0.1473	0.6921	0.6977	0.686
81	78	Adaptor/scaffold	Akap1;Akap1;Akap1;Akap1;Akap1;Akap1	AKAP1;AKAP1 iso 2;AKAP1 iso 3;AKAP1 iso 4;AKAP1 iso 5;AKAP1 iso 6	§55;§55;88;88;§55;§55	A-kinase anchor protein 1, mitochondrial	O08715;O08715-2;O08715-3;O08715-4;O08715-5;O08715-6	92.1	AIKDRRLsEEACPGV			RLS*EEACPGVLSVAPTVTQPPGR	3	834.412	24532	24624	24004	24107		24376	23439	23529	73.27	72.67	72.57	72.48		73.16	73.04	72.7	5.914	5.629	5.643	5.017		6.248	6.382	6.407	-0.5155	0.1454	-0.1427	-0.1276		0.1631	0.2171	-1.0136	0.6746	0.6036	0.6479
82	79	Adaptor/scaffold	Akap1;Akap1;Akap1;Akap1;Akap1;Akap1	AKAP1;AKAP1 iso 2;AKAP1 iso 3;AKAP1 iso 4;AKAP1 iso 5;AKAP1 iso 6	§55;§55;88;88;§55;§55	A-kinase anchor protein 1, mitochondrial	O08715;O08715-2;O08715-3;O08715-4;O08715-5;O08715-6	92.1	AIKDRRLsEEACPGV			RLS*EEACPGVLSVAPTVTQPPGR	3	834.412				24291		24146	23233					72.96		72.56	72.5					6.557		5.431	6.555					-0.0627		-0.713	-1.2825
83	80	Adaptor/scaffold	Akap1;Akap1;Akap1;Akap1;Akap1;Akap1	AKAP1;AKAP1 iso 2;AKAP1 iso 3;AKAP1 iso 4;AKAP1 iso 5;AKAP1 iso 6	§55;§55;88;88;§55;§55	A-kinase anchor protein 1, mitochondrial	O08715;O08715-2;O08715-3;O08715-4;O08715-5;O08715-6	92.1	AIKDRRLsEEACPGV			RLS*EEACPGVLSVAPTVTQPPGREEQR	3	1015.16	22153	22157	21818	21818	21959	21970	21133		67.07	66.27	66.75	66.4	67.03	66.76	66.95		5.032	5.297	4.946	4.194	5.061	5.015	5.677		-0.2493	-0.5298	0.0728	0.5641	-0.4486	1.0083	-0.5091		0.5233	0.5522	0.5649
84	81	Adaptor/scaffold	Akap1;Akap1;Akap1;Akap1;Akap1;Akap1	AKAP1;AKAP1 iso 2;AKAP1 iso 3;AKAP1 iso 4;AKAP1 iso 5;AKAP1 iso 6	§55;§55;88;88;§55;§55	A-kinase anchor protein 1, mitochondrial	O08715;O08715-2;O08715-3;O08715-4;O08715-5;O08715-6	92.1	AIKDRRLsEEACPGV			RLS*EEACPGVLSVAPTVTQPPGREEQR	3	1015.16		22125	21812	21878	21901	21942	21051			66.19	66.73	66.56	66.88	66.67	66.73			5.397	4.825	4.99	5.176	4.035	5.43			-0.4792	0.0797	-0.1194	0.8001	1.741	-0.0269			0.5858	0.5109
85	82	Adaptor/scaffold	Akap1;Akap1;Akap1;Akap1;Akap1;Akap1	AKAP1;AKAP1 iso 2;AKAP1 iso 3;AKAP1 iso 4;AKAP1 iso 5;AKAP1 iso 6	§55;§55;88;88;§55;§55	A-kinase anchor protein 1, mitochondrial	O08715;O08715-2;O08715-3;O08715-4;O08715-5;O08715-6	92.1	AIKDRRLsEEACPGV			RLS*EEACPGVLSVAPTVTQPPGREEQR	3	1015.16						22016								66.88								4.321								0.1785
86	83	Adaptor/scaffold	Akap1;Akap1;Akap1;Akap1;Akap1;Akap1	AKAP1;AKAP1 iso 2;AKAP1 iso 3;AKAP1 iso 4;AKAP1 iso 5;AKAP1 iso 6	§55;§55;88;88;§55;§55	A-kinase anchor protein 1, mitochondrial	O08715;O08715-2;O08715-3;O08715-4;O08715-5;O08715-6	92.1	AIKDRRLsEEACPGV			RLS*EEACPGVLSVAPTVTQPPGREEQR	4	761.622	22102	22235	21789	21970	21936	21937	21039	21232	66.94	66.48	66.67	66.81	66.97	66.66	66.7	66.6	7.069	7.624	6.651	5.635	6.852	6.565	7.489	6.82	0.0732	-0.8564	-0.2479	0.5325	0.2486	0.163	0.2334	-0.4145	0.5941	0.6088	0.5201
87	84	Adaptor/scaffold	Akap1;Akap1;Akap1;Akap1;Akap1;Akap1	AKAP1;AKAP1 iso 2;AKAP1 iso 3;AKAP1 iso 4;AKAP1 iso 5;AKAP1 iso 6	§55;§55;88;88;§55;§55	A-kinase anchor protein 1, mitochondrial	O08715;O08715-2;O08715-3;O08715-4;O08715-5;O08715-6	92.1	AIKDRRLsEEACPGV			RLS*EEACPGVLSVAPTVTQPPGREEQR	4	761.622		22166	21838				21015	21207		66.3	66.8				66.64	66.53		6.815	6.539				7.645	7.62		-0.9495	-0.369				0.5564	-0.1405		0.557	0.5714
88	85	Adaptor/scaffold	Amotl1;Amotl1	AMOTL1;AMOTL1 iso 2	§913;827	Angiomotin-like protein 1	Q9D4H4;Q9D4H4-2	107.9	PSRGRLStAPSNSPI			LST*APSNSPILK	2	654.334			18783								58.71								2.718								-0.3264								0.3462
89	86	Adaptor/scaffold	Baiap2l1	IRTKS	§421	Brain-specific angiogenesis inhibitor 1-associated protein 2-like protein 1	Q9DBJ3	57.2	PAPVRSIsTVDLTEK			SIS*TVDLTEK	2	586.776	19636	19897	19355	19441	19398	19497	18604	18841	60.54	60.39	60.21	60.11	60.27	60.2	60.3	60.31	2.121	1.818	2.234	2.362	2.371	2.201	2.114	2.353	0.3617	-0.1901	0.2754	0.3305	0.3044	0.4187	0.232	0.2882	0.5132	0.2456	0.4662
90	87	Adaptor/scaffold	Baiap2l1	IRTKS	§421	Brain-specific angiogenesis inhibitor 1-associated protein 2-like protein 1	Q9DBJ3	57.2	PAPVRSIsTVDLTEK			SIS*TVDLTEK	2	586.776		19681	19559	19647						59.83	60.75	60.66						2.356	2.323	2.1						0.2297	-0.2209	0.2535						0.4999	0.4391
91	88	Adaptor/scaffold	Becn1	beclin 1	§88	Beclin-1	O88597	51.6	IPPARMMsTESANSF			MM#S*TESANSFTLIGEASDGGTMENLSR	3	978.073			30751				30099	30321			90.49				90.63	90.68			6.061				6.115	6.058			-0.1692				0.0285	0.3283			0.1672
92	89	Adaptor/scaffold	Becn1	beclin 1	§88	Beclin-1	O88597	51.6	IPPARMMsTESANSF			MMS*TESANSFTLIGEASDGGTM#ENLSR	3	978.073			29935					29484			88.34					88.47			4.532					3.986			-0.9834					0.9715			0.56
93	90	Adaptor/scaffold	Becn1	beclin 1	§88	Beclin-1	O88597	51.6	IPPARMMsTESANSF			MMS*TESANSFTLIGEASDGGTMENLSR	3	972.741	32652	32790	32296	32483	32223	32541	31663	31859	94.72	94.24	94.6	94.63	94.37	94.88	94.77	94.77	5.891	4.847	5.448	5.425	5.88	5.195	5.81	5.463	-0.2479	0.3813	-0.0493	0.1516	0.1644	-0.036	-0.0797	-0.3135	0.6023	0.6225	0.5818
94	91	Adaptor/scaffold	Becn1	beclin 1	§88	Beclin-1	O88597	51.6	IPPARMMsTESANSF			MMS*TESANSFTLIGEASDGGTMENLSR	3	972.741		32728					31720			94.07					94.92			5.68					5.078			0.3893					0.0947			0.6198
95	92	Adaptor/scaffold	Cables1	CABLES1	§203	CDK5 and ABL1 enzyme substrate 1	Q9ESJ1	61.4	GSRGRLNsFTQGILP			LNS*FTQGILPIAF	2	750.879					40865			40428					117.52			117.67					2.055			1.778					-0.2424			0.1221
96	93	Adaptor/scaffold	Cables1	CABLES1	§350	CDK5 and ABL1 enzyme substrate 1	Q9ESJ1	61.4	AFGNRRNtIDSTASF			RNT*IDSTASFSQFR	2	855.386			20853								64.18								3.255								-0.2821								0.5631
97	94	Adaptor/scaffold	Cables1	CABLES1	205	CDK5 and ABL1 enzyme substrate 1	Q9ESJ1	61.4	RGRLNSFtQGILPIA			LNSFT*QGILPIAF	2	750.879	41269	41542	40924	41111		41082	40251		117.64	117.55	117.58	117.68		117.71	117.68		1.633	1.88	1.883	1.984		1.751	1.94		0.9449	-0.5993	0.7483	0.9363		-0.2277	-0.0205		0.228	0.2156	0.2922
98	95	Adaptor/scaffold	Cbl	CBL	§797	E3 ubiquitin-protein ligase CBL	P22682	100.5	VLARRTLsDISNASS			RTLS*DISNASSSFGWLSLDGDPTNFNEGSQVPERPPKPFPR	4	1146.55						30489								89.45								7.722								-2.0428
99	96	Adaptor/scaffold	Ccm2;Ccm2	CCM2;CCM2 iso 2	§402, §405;387, 390	Malcavernin	Q8K2Y9;Q8K2Y9-2	49.9	GRHRRALsTTSTSTI;RRALSTTsTSTINGN			ALS*TTS*TSTINGNR	2	791.829								13950								47.39								2.848								0.4289
100	97	Adaptor/scaffold	Ccm2;Ccm2	CCM2;CCM2 iso 2	§402;387	Malcavernin	Q8K2Y9;Q8K2Y9-2	49.9	GRHRRALsTTSTSTI			ALS*TTSTSTINGNR	2	751.846	13921	13852	13770	13840	13823	13900	13016	13222	45.61	44.67	45.25	45.16	45.4	45.29	45.51	45.4	3.541	3.267	3.603	3.137	3.486	3.165	3.143	3.145	0.2343	0.0555	0.0884	0.1188	0.0009	-0.022	0.0868	0.0236	0.6055	0.5952	0.6241
101	98	Adaptor/scaffold	Ccm2;Ccm2	CCM2;CCM2 iso 2	§402;387	Malcavernin	Q8K2Y9;Q8K2Y9-2	49.9	GRHRRALsTTSTSTI			RALS*TTSTSTINGNR	2	829.896	11346					11412	10460		38.87					38.66	38.78		2.653					2.125	2.302		0.4616					0.2869	0.3182		0.409
102	99	Adaptor/scaffold	Ccm2;Ccm2	CCM2;CCM2 iso 2	404;389	Malcavernin	Q8K2Y9;Q8K2Y9-2	49.9	HRRALSTtSTSTING			RALSTT*STSTINGNR	3	553.6	11355			11332		11400	10476	10745	38.89			38.5		38.62	38.82	38.87	4.169			3.252		3.788	3.187	3.07	0.1279			0.2868		0.1641	0.0318	0.1279	0.3966
103	100	Adaptor/scaffold	Cd2ap	CD2AP	§87	CD2-associated protein	Q9JLQ0	70.4	SLVQRIStYGLPAGG			IST*YGLPAGGIQPHPQTK	3	648.991				20485		20569						62.87		63.04						4.309		4.769						-0.0657		0.4947
104	101	Adaptor/scaffold	Cd2ap	CD2AP	§87	CD2-associated protein	Q9JLQ0	70.4	SLVQRIStYGLPAGG			IST*YGLPAGGIQPHPQTK	3	648.991						20589								63.09								3.976								0.4947
105	102	Adaptor/scaffold	Cdc42se1	SPEC1	§75	CDC42 small effector protein 1	Q8BHL7	9.1	NHRDRPWsNSRALxx			DRPWS*NSR	2	549.23	11688		11641					11083	39.76		39.58					39.76	1.028		1.073					1.168	0.3357		0.3393					0.2928	0.0475		0.056
106	103	Adaptor/scaffold	Cgn;Cgn	CGN;CGN iso2	§113;113	Cingulin	P59242;P59242-2	136.4	PATSRSStSDEEPKD			SST*SDEEPKDHLNGK	3	575.244	7411								28.47								3.964								-0.4447								0.5612
107	104	Adaptor/scaffold	Cgn;Cgn	CGN;CGN iso2	§197;197	Cingulin	P59242;P59242-2	136.4	RTGRRTRtLPHEQRK			TRT*LPHEQR	3	406.531	6565		6624	6716	6634	6708	5721	6143	26.22		26.12	26.11	26.22	26.05	26.1	26.6	2.693		2.678	2.519	2.229	2.31	2.259	2.35	-0.0705		-0.0079	-0.0573	-0.0785	-0.2888	-0.0123	-0.0572	0.3662		0.3498
108	105	Adaptor/scaffold	Cgn;Cgn	CGN;CGN iso2	§197;197	Cingulin	P59242;P59242-2	136.4	RTGRRTRtLPHEQRK			TRT*LPHEQR	3	406.531								6045								26.33								2.357								-0.0524
109	106	Adaptor/scaffold	Cgn;Cgn	CGN;CGN iso2	§197;197	Cingulin	P59242;P59242-2	136.4	RTGRRTRtLPHEQRK			TRT*LPHEQRK	3	449.229	4849	5139	5010	5103			4208	4430	21.64	21.7	21.77	21.78			22.04	21.99	2.125	1.999	2.109	2.187			1.982	2.31	0.028	-0.1064	-0.1525	-0.2317			-0.5008	-0.5144	0.2831	0.1892	0.1761
110	107	Adaptor/scaffold	Cgn;Cgn	CGN;CGN iso2	§197;197	Cingulin	P59242;P59242-2	136.4	RTGRRTRtLPHEQRK			TRT*LPHEQRK	4	337.174		5143								21.72								2.795								-0.018								0.0906
111	108	Adaptor/scaffold	Cgn;Cgn	CGN;CGN iso2	195;195	Cingulin	P59242;P59242-2	136.4	RGRTGRRtRTLPHEQ			T*RTLPHEQR	2	609.293	6599	6794							26.32	26.12							1.727	1.985							0.322	0.1653							0.2884	0.2548
112	109	Adaptor/scaffold	Cgn;Cgn	CGN;CGN iso2	708;700	Cingulin	P59242;P59242-2	136.4	MLGQRRAtVETTLRE			RAT*VETTLR	2	563.784	11429		11403	11394	11402	11468	10530	10814	39.09		38.96	38.67	38.96	38.8	38.96	39.05	1.976		1.952	1.752	2.135	2.08	2.057	1.333	0.176		0.3861	0.0894	0.0761	0.2596	-0.0981	0.0517	0.2667		0.249
113	110	Adaptor/scaffold	Cgn;Cgn;Aagab	CGN;CGN iso2;AAGAB	§197;197;§279	Cingulin	P59242;P59242-2;Q8R2R3	136.4	RTGRRTRtLPHEQRK			T*LPHEQRK	2	544.766			4993	5089	5024						21.73	21.74	21.89						1.26	1.282	1.413						0.4567	0.0075	0.4324						0.1846
114	111	Adaptor/scaffold	Cgn;Cgn;Aagab	CGN;CGN iso2;AAGAB	§197;197;§279	Cingulin	P59242;P59242-2;Q8R2R3	136.4	RTGRRTRtLPHEQRK			T*LPHEQRK	3	363.513	4811		4958				4140	4435	21.54		21.63				21.85	22	2.169		2.202				2.163	2.226	-0.0137		-0.0634				0.5285	-0.0313	0.2094		0.1622
115	112	Adaptor/scaffold	Csde1	CSDE1	677	Cold shock domain-containing protein E1	Q91W50	88.7	ITPLRRAtVECVKDQ			RAT*VECVK	2	521.741	7141		7216		7218	7294			27.75		27.71		27.78	27.62			2.305		2.376		2.515	2.424			0.3308		0.153		0.0295	0.7913			0.2662		0.2769
116	113	Adaptor/scaffold	Ctnnd1;Ctnnd1;Ctnnd1	CTNND1;CTNND1 iso3;CTNND1 iso3	§252;252;252	Catenin delta-1	P30999;P30999-2;P30999-3	104.9	MEGYRAPsRQDVYGP	GSK3B		APS*RQDVYGPQPQVR	2	889.423	13868	13727				13860	13010	13175	45.48	44.34				45.19	45.5	45.28	2.186	1.885				2.025	1.74	1.86	0.2378	0.1398				0.2031	0.1734	0.0942	0.3998	0.3112
117	114	Adaptor/scaffold	Ctnnd1;Ctnnd1;Ctnnd1	CTNND1;CTNND1 iso3;CTNND1 iso3	§252;252;252	Catenin delta-1	P30999;P30999-2;P30999-3	104.9	MEGYRAPsRQDVYGP	GSK3B		APS*RQDVYGPQPQVR	3	593.284	13852	13734	13708	13731	13752	13818	12939	13140	45.44	44.36	45.09	44.87	45.22	45.08	45.31	45.19	3.719	3.769	3.637	3.381	3.519	3.77	3.931	4.157	0.2829	0.229	0.1647	0.1703	0.3201	0.3099	0.2317	0.2252	0.592	0.6151	0.5556
118	115	Adaptor/scaffold	Ctnnd1;Ctnnd1;Ctnnd1	CTNND1;CTNND1 iso3;CTNND1 iso3	§310;310;310	Catenin delta-1	P30999;P30999-2;P30999-3	104.9	GTARRTGtPSDPRRR	GSK3B		RTGT*PSDPR	2	533.737	4186	4605	4498	4600	4513	4640	3543	3898	19.78	20.23	20.39	20.4	20.46	20.48	20.17	20.55	1.785	1.79	1.719	1.53	1.913	1.506	1.673	2.063	0.2913	0.1306	0.2285	0.1964	0.214	0.2368	-0.1734	0.1207	0.1914	0.1325	0.1534
119	116	Adaptor/scaffold	Ctnnd1;Ctnnd1;Ctnnd1	CTNND1;CTNND1 iso3;CTNND1 iso3	§310;310;310	Catenin delta-1	P30999;P30999-2;P30999-3	104.9	GTARRTGtPSDPRRR	GSK3B		TGT*PSDPR	2	455.687	6191							5681	25.22							25.37	1.517							1.493	0.1308							-0.0741	0.2422
120	117	Adaptor/scaffold	Ctnnd1;Ctnnd1;Ctnnd1	CTNND1;CTNND1 iso3;CTNND1 iso3	§310;310;310	Catenin delta-1	P30999;P30999-2;P30999-3	104.9	GTARRTGtPSDPRRR	GSK3B		TGT*PSDPRR	2	533.737		5487	5327		5354	5480	4507	4802		22.63	22.61		22.76	22.74	22.82	22.98		1.797	1.819		1.635	1.862	1.764	1.808		0.1349	0.0644		0.043	0.0851	-0.0037	0.0864		0.2292	0.3239
121	118	Adaptor/scaffold	Ctnnd1;Ctnnd1;Ctnnd1	CTNND1;CTNND1 iso3;CTNND1 iso3	§312;312;312	Catenin delta-1	P30999;P30999-2;P30999-3	104.9	ARRTGTPsDPRRRLR			RTGTPS*DPRR	3	408.195						4106								19.04								1.964								0.4545
122	119	Adaptor/scaffold	Ctnnd1;Ctnnd1;Ctnnd1	CTNND1;CTNND1 iso3;CTNND1 iso3	§320;§320;§320	Catenin delta-1	P30999;P30999-2;P30999-3	104.9	DPRRRLRsYEDMIGE			LRS*YEDM#IGEEVPPDQYYWAPLAQHER	4	847.88		27983	27629	27611	27781	27647	26891	27066		81.53	82.22	81.75	82.55	81.93	82.13	82.04		6.967	7.656	7.213	7.389	7.777	7.597	7.316		0.6809	0.2341	-0.1887	-0.4734	-0.4018	0.0846	1.0353		0.61	0.5906
123	120	Adaptor/scaffold	Ctnnd1;Ctnnd1;Ctnnd1	CTNND1;CTNND1 iso3;CTNND1 iso3	§320;§320;§320	Catenin delta-1	P30999;P30999-2;P30999-3	104.9	DPRRRLRsYEDMIGE			LRS*YEDM#IGEEVPPDQYYWAPLAQHER	4	847.88		27937	27574	27817	27727	27549		27156		81.41	82.08	82.29	82.41	81.67		82.27		6.454	7.385	7.85	6.87	6.19		7.264		0.2745	0.1218	-0.1059	-0.4483	0.1563		0.0394		0.6253	0.5968
124	121	Adaptor/scaffold	Ctnnd1;Ctnnd1;Ctnnd1	CTNND1;CTNND1 iso3;CTNND1 iso3	§320;§320;§320	Catenin delta-1	P30999;P30999-2;P30999-3	104.9	DPRRRLRsYEDMIGE			LRS*YEDM#IGEEVPPDQYYWAPLAQHER	4	847.88			27584	27770	27790	27836					82.1	82.17	82.58	82.43					7.785	7.64	7.055	6.331					0.4509	0.5304	-0.1807	-0.4813					0.5751
125	122	Adaptor/scaffold	Ctnnd1;Ctnnd1;Ctnnd1	CTNND1;CTNND1 iso3;CTNND1 iso3	§320;§320;§320	Catenin delta-1	P30999;P30999-2;P30999-3	104.9	DPRRRLRsYEDMIGE			LRS*YEDM#IGEEVPPDQYYWAPLAQHER	4	847.88				27716		27895						82.02		82.58						7.564		6.948						0.4447		-0.8331
126	123	Adaptor/scaffold	Ctnnd1;Ctnnd1;Ctnnd1	CTNND1;CTNND1 iso3;CTNND1 iso3	§320;§320;§320	Catenin delta-1	P30999;P30999-2;P30999-3	104.9	DPRRRLRsYEDMIGE			LRS*YEDMIGEEVPPDQYYWAPLAQHER	3	1124.84	30126	29881	29736	29798	29488	29686	29267	28983	88.02	86.55	87.82	87.54	87.1	87.34	88.43	87.14	6.378	7.198	6.494	6.708	6.838	6.774	6.258	6.878	0.1998	0.2199	0.5032	0.3536	0.5254	0.5886	0.4899	-0.0519	0.6289	0.7156	0.6386
127	124	Adaptor/scaffold	Ctnnd1;Ctnnd1;Ctnnd1	CTNND1;CTNND1 iso3;CTNND1 iso3	§320;§320;§320	Catenin delta-1	P30999;P30999-2;P30999-3	104.9	DPRRRLRsYEDMIGE			LRS*YEDMIGEEVPPDQYYWAPLAQHER	3	1124.84	29920		29519	29596	29690	29906	29027	29186	87.46		87.25	87.01	87.63	87.92	87.79	87.68	6.802		6.748	6.473	6.564	6.538	6.389	6.165	0.5355		0.4498	0.1474	-0.229	0.2289	0.1813	0.1426	0.6857		0.6325
128	125	Adaptor/scaffold	Ctnnd1;Ctnnd1;Ctnnd1	CTNND1;CTNND1 iso3;CTNND1 iso3	§320;§320;§320	Catenin delta-1	P30999;P30999-2;P30999-3	104.9	DPRRRLRsYEDMIGE			LRS*YEDMIGEEVPPDQYYWAPLAQHER	3	1124.84			29846			30010	29066	29310			88.11			88.19	87.9	88.01			5.478			6.22	6.899	6.599			-0.8726			0.5709	0.3081	-0.0586			0.6522
129	126	Adaptor/scaffold	Ctnnd1;Ctnnd1;Ctnnd1	CTNND1;CTNND1 iso3;CTNND1 iso3	§320;§320;§320	Catenin delta-1	P30999;P30999-2;P30999-3	104.9	DPRRRLRsYEDMIGE			LRS*YEDMIGEEVPPDQYYWAPLAQHER	3	1124.84						29614	28815	29426						87.15	87.24	88.32						6.719	6.622	6.537						0.8942	0.4489	0.3525
130	127	Adaptor/scaffold	Ctnnd1;Ctnnd1;Ctnnd1	CTNND1;CTNND1 iso3;CTNND1 iso3	§320;§320;§320	Catenin delta-1	P30999;P30999-2;P30999-3	104.9	DPRRRLRsYEDMIGE			LRS*YEDMIGEEVPPDQYYWAPLAQHER	4	843.881	29900	29888	29744	29622	29688	29859	29213	29822	87.41	86.57	87.84	87.08	87.63	87.79	88.29	89.36	7.03	7.059	7.347	6.848	7.061	6.707	7.199	4.55	0.3749	0.2119	0.6766	-0.1812	-0.0991	-0.1553	1.1292	-0.6704	0.6546	0.6472	0.6536
131	128	Adaptor/scaffold	Ctnnd1;Ctnnd1;Ctnnd1	CTNND1;CTNND1 iso3;CTNND1 iso3	§320;§320;§320	Catenin delta-1	P30999;P30999-2;P30999-3	104.9	DPRRRLRsYEDMIGE			LRS*YEDMIGEEVPPDQYYWAPLAQHER	4	843.881	29865	29840	29530	29829	29484	29629	29006	29407	87.32	86.44	87.28	87.62	87.09	87.19	87.74	88.27	7.153	6.013	6.828	7.641	6.449	5.424	7.192	6.944	0.7838	-0.1097	-0.1105	-0.0685	0.0402	0.098	0.0907	-0.2357	0.6336	0.6518	0.6567
132	129	Adaptor/scaffold	Ctnnd1;Ctnnd1;Ctnnd1	CTNND1;CTNND1 iso3;CTNND1 iso3	§320;§320;§320	Catenin delta-1	P30999;P30999-2;P30999-3	104.9	DPRRRLRsYEDMIGE			LRS*YEDMIGEEVPPDQYYWAPLAQHER	4	843.881				29858	29915		28803	29196				87.7	88.23		87.2	87.7				6.512	5.761		6.566	6.977				0.0464	0.4448		-0.0374	0.1021
133	130	Adaptor/scaffold	Ctnnd1;Ctnnd1;Ctnnd1	CTNND1;CTNND1 iso3;CTNND1 iso3	§320;§320;§320	Catenin delta-1	P30999;P30999-2;P30999-3	104.9	DPRRRLRsYEDMIGE			LRS*YEDMIGEEVPPDQYYWAPLAQHER	4	843.881								28987								87.15								5.327								-0.2193
134	131	Adaptor/scaffold	Ctnnd1;Ctnnd1;Ctnnd1	CTNND1;CTNND1 iso3;CTNND1 iso3	§320;§320;§320	Catenin delta-1	P30999;P30999-2;P30999-3	104.9	DPRRRLRsYEDMIGE			RLRS*YEDMIGEEVPPDQYYWAPLAQHER	4	882.907				28142	28067		27280					83.16	83.31		83.17					7.136	7.207		8.123					-0.4028	-0.2129		0.1478
135	132	Adaptor/scaffold	Ctnnd1;Ctnnd1;Ctnnd1	CTNND1;CTNND1 iso3;CTNND1 iso3	§321;§321;§321	Catenin delta-1	P30999;P30999-2;P30999-3	104.9	PRRRLRSyEDMIGEE			RLRSY*EDMIGEEVPPDQYYWAPLAQHER	4	882.907			28004			28109	27429	27474			83.22			83.16	83.56	83.11			5.402			6.276	8.084	8.26			0.5467			0.1452	0.8232	0.3055			0.5716
136	133	Adaptor/scaffold	Ctnnd1;Ctnnd1;Ctnnd1	CTNND1;CTNND1 iso3;CTNND1 iso3	§321;§321;§321	Catenin delta-1	P30999;P30999-2;P30999-3	104.9	PRRRLRSyEDMIGEE			RLRSY*EDMIGEEVPPDQYYWAPLAQHER	4	882.907						28057								83.03								7.696								0.4614
137	134	Adaptor/scaffold	Dlgap4;Dlgap4	SAPAP4;SAPAP4 iso2	§665;126	Disks large-associated protein 4	B1AZP2;B1AZP2-3	108	AIPKRKLsSIGIQVD			KLS*SIGIQVDCIQPVPK	3	654.676					25653								76.93								5.108								0.3994
138	135	Adaptor/scaffold	Dock1	DOCK1	1664	Dedicator of cytokinesis protein 1	Q8BUR4	214.9	STPSRPGsDGFALEP			SFTMPSSSRPLSVASVSSFSSDSTPSRPGS*DGFALEPLLPK	4	1074.02					32177								94.25								5.661								-0.6394
139	136	Adaptor/scaffold	Dtl	RAMP	§716	Denticleless protein homolog	Q3TLR7	79.1	CTYFRRKtQDDFCSP			RKT*QDDFCSPEHSTEL	2	1015.42	15227	15144	15094	15113	15063	15174	14255	14520	49	48.05	48.84	48.55	48.72	48.69	48.79	48.88	3.217	2.954	3.201	2.879	3.172	3.209	3.288	2.944	0.4562	0.4901	0.5578	0.3232	0.2477	0.2591	0.4339	0.5471	0.6087	0.5581	0.5555
140	137	Adaptor/scaffold	Dtl	RAMP	§716	Denticleless protein homolog	Q3TLR7	79.1	CTYFRRKtQDDFCSP			RKT*QDDFCSPEHSTEL	3	677.282	15185	15098	15054	15072	15025	15137	14224	14489	48.9	47.93	48.73	48.44	48.62	48.59	48.71	48.79	4.862	5.844	5.451	5.25	5.023	5.479	5.302	5.312	0.0794	0.222	0.3434	0.191	-0.0561	0.2283	-0.0547	0.201	0.5675	0.5508	0.5624
141	138	Adaptor/scaffold	Dtl;Dtl	RAMP;RAMP iso 2	§556;§556	Denticleless protein homolog	Q3TLR7;Q3TLR7-2	79.1	RVKRRLDsSCLESVK			LDS*SCLESVK	2	609.26		17391		17232	17286	17284	16456	16645		53.9		54.25	54.65	54.32	54.63	54.52		2.809		2.842	2.848	2.846	2.697	2.877		0.1541		0.0596	0.0112	0.1042	0.1447	0.211		0.515
142	139	Adaptor/scaffold	Dtl;Dtl	RAMP;RAMP iso 2	§556;§556	Denticleless protein homolog	Q3TLR7;Q3TLR7-2	79.1	RVKRRLDsSCLESVK			RLDS*SCLESVK	2	687.31	15585	15528	15443	15507	15451	15556	14650	14898	49.94	49.04	49.76	49.59	49.74	49.7	49.83	49.87	3.1	3.085	2.932	3.027	3.276	3.276	2.956	3.033	-0.0282	0.0848	0.1566	0.266	0.155	0.2288	0.0698	0.2037	0.5058	0.5139	0.482
143	140	Adaptor/scaffold	Dtl;Dtl	RAMP;RAMP iso 2	§556;§556	Denticleless protein homolog	Q3TLR7;Q3TLR7-2	79.1	RVKRRLDsSCLESVK			RLDS*SCLESVK	3	458.543								14967								50.05								2.837								-0.0918
144	141	Adaptor/scaffold	Dtl;Dtl	RAMP;RAMP iso 2	§556;§556	Denticleless protein homolog	Q3TLR7;Q3TLR7-2	79.1	RVKRRLDsSCLESVK			RRLDS*SCLESVK	2	765.361	13190	13127	13048	13088	13110	13195	12236	12514	43.71	42.79	43.31	43.15	43.5	43.41	43.44	43.51	2.583	2.486	2.565	1.968	2.238	2.093	2.192	1.95	-0.8901	-0.3833	-0.0346	0.5465	0.3141	-0.4796	-0.008	0.3726	0.3883	0.3602	0.3799
145	142	Adaptor/scaffold	Dtl;Dtl	RAMP;RAMP iso 2	§556;§556	Denticleless protein homolog	Q3TLR7;Q3TLR7-2	79.1	RVKRRLDsSCLESVK			RRLDS*SCLESVK	3	510.576	13172	13119	13043	13080	13089	13172	12225	12502	43.67	42.77	43.29	43.13	43.45	43.35	43.41	43.48	3.574	3.543	3.57	3.665	3.331	3.258	3.229	3.611	-0.7027	-0.6177	0.1396	0.0629	-0.069	-0.5768	0.0871	0.077	0.4735	0.4222	0.4067
146	143	Adaptor/scaffold	Dtl;Dtl	RAMP;RAMP iso 2	§557;§557	Denticleless protein homolog	Q3TLR7;Q3TLR7-2	79.1	VKRRLDSsCLESVKQ			RLDSS*CLESVK	3	458.543				15566								49.74								2.781								0.0245
147	144	Adaptor/scaffold	Enah;Enah;Enah;Enah;Enah	Mena;Mena iso3;Mena iso4;Mena iso 5;Mena iso 6	§144;§125;§125;129;125	Protein enabled homolog	Q03173;Q03173-3;Q03173-4;Q03173-5;Q03173-6	85.8	PTLPRQNsQLPAQVQ			QNS*QLPAQVQNGPSQEELEIQR	2	1287.1					21977								67.07								5.445								-0.0512
148	145	Adaptor/scaffold	Enah;Enah;Enah;Enah;Enah	Mena;Mena iso3;Mena iso4;Mena iso 5;Mena iso 6	§144;§125;§125;129;125	Protein enabled homolog	Q03173;Q03173-3;Q03173-4;Q03173-5;Q03173-6	85.8	PTLPRQNsQLPAQVQ			QNS*QLPAQVQNGPSQEELEIQR	3	858.405	22171	22334	21892	22026	21970	22024	21144	21343	67.12	66.74	66.94	66.96	67.06	66.9	66.98	66.89	6.115	5.872	6.228	5.636	5.899	5.89	6.067	6.298	0.2604	0.1291	-1.2247	0.9692	0.0232	-1.0209	-0.7133	-0.1923	0.6185	0.5849	0.5924
149	146	Adaptor/scaffold	Enah;Enah;Enah;Enah;Enah	Mena;Mena iso3;Mena iso4;Mena iso 5;Mena iso 6	§144;§125;§125;129;125	Protein enabled homolog	Q03173;Q03173-3;Q03173-4;Q03173-5;Q03173-6	85.8	PTLPRQNsQLPAQVQ			QNS*QLPAQVQNGPSQEELEIQR	3	858.405	22217	22376	21854	21983			21162	21328	67.24	66.85	66.84	66.85			67.02	66.85	6.177	4.442	6.269	5.95			5.752	5.709	0.1295	-0.8954	-1.2528	0.9692			-0.4737	-0.4823	0.6224	0.345	0.61
150	147	Adaptor/scaffold	Epb41l1;Epb41l1;Epb41l1	EPB41L1;EPB41L1 iso4;EPB41L1 iso4	§540, §544;528, 532;528, 532	Band 4.1-like protein 1	Q9Z2H5;Q9Z2H5-2;Q9Z2H5-3	98.3	DRERRLPsSPASPSP;RLPSSPAsPSPKGTP			RLPS*SPAS*PSPK	2	692.307		12506								41.19								1.678								-0.0058								0.3435
151	148	Adaptor/scaffold	Epb41l1;Epb41l1;Epb41l1	EPB41L1;EPB41L1 iso4;EPB41L1 iso4	§540;528;528	Band 4.1-like protein 1	Q9Z2H5;Q9Z2H5-2;Q9Z2H5-3	98.3	DRERRLPsSPASPSP			RLPS*SPASPSPK	2	652.324	11791			11743					40.03			39.59					2.755			2.53					0.0261			0.4505					0.4212
152	149	Adaptor/scaffold	Epb41l1;Epb41l1;Epb41l1	EPB41L1;EPB41L1 iso4;EPB41L1 iso4	§541, §544;529, 532;529, 532	Band 4.1-like protein 1	Q9Z2H5;Q9Z2H5-2;Q9Z2H5-3	98.3	RERRLPSsPASPSPK;RLPSSPAsPSPKGTP			RLPSS*PAS*PSPK	2	692.307	12427		12422	12494		12566			41.7		41.65	41.59		41.77			1.806		1.634	1.789		1.654			0.1953		-1.275	-0.1037		0.2109			0.2708		0.2872
153	150	Adaptor/scaffold	Eps8	EPS8	§658	Epidermal growth factor receptor kinase substrate 8	Q08509	91.7	ANVTRQNsSSSDSGG			QNS*SSSDSGGSIVR	2	730.804	10936	11089	10895	10954	10922	11002	10062	10327	37.8	37.51	37.6	37.5	37.69	37.56	37.73	37.77	3.634	3.69	4.053	3.625	4.11	3.809	3.835	4.135	-0.2231	0.1606	0.3507	-0.2004	0.0354	0.0707	-0.0115	0.1093	0.5727	0.596	0.5879
154	151	Adaptor/scaffold	Eps8	EPS8	§658, §660	Epidermal growth factor receptor kinase substrate 8	Q08509	91.7	ANVTRQNsSSSDSGG;VTRQNSSsSDSGGSI			QNS*SS*SDSGGSIVR	2	770.788			12311		12955		11986				41.34		43.1		42.79				2.928		2.709		2.873				0.4614		-0.1706		0.6823				0.3286
155	152	Adaptor/scaffold	Eps8	EPS8	§658, §660	Epidermal growth factor receptor kinase substrate 8	Q08509	91.7	ANVTRQNsSSSDSGG;VTRQNSSsSDSGGSI			QNS*SS*SDSGGSIVR	2	770.788							11778								42.25								2.843								0.7742
156	153	Adaptor/scaffold	Eps8	EPS8	§658, §660	Epidermal growth factor receptor kinase substrate 8	Q08509	91.7	ANVTRQNsSSSDSGG;VTRQNSSsSDSGGSI			QNS*SS*SDSGGSIVR	2	770.788							12201								43.35								2.812								0.3645
157	154	Adaptor/scaffold	Eps8	EPS8	§658, §661	Epidermal growth factor receptor kinase substrate 8	Q08509	91.7	ANVTRQNsSSSDSGG;TRQNSSSsDSGGSIV			QNS*SSS*DSGGSIVR	2	770.788			12507	12948	12752	12950		12374			41.88	42.79	42.57	42.77		43.15			2.724	2.513	2.383	2.887		2.82			-0.5247	0.1139	0.231	-0.0648		-0.2443			0.2247
158	155	Adaptor/scaffold	Eps8	EPS8	§658, §661	Epidermal growth factor receptor kinase substrate 8	Q08509	91.7	ANVTRQNsSSSDSGG;TRQNSSSsDSGGSIV			QNS*SSS*DSGGSIVR	2	770.788				12745		13188		12133				42.26		43.39		42.52				2.344		2.915		1.954				-0.0664		0.2773		0.3918
159	156	Adaptor/scaffold	Erc1;Erc1	ERC1;ERC1 iso2	§37;37	ELKS/Rab6-interacting/CAST family member 1	Q99MI1;Q99MI1-2	128.3	LGHRRTNsTGGSSGN			RTNS*TGGSSGNSVGGGSGK	2	873.874				4049								18.93								4.19								0.0925
160	157	Adaptor/scaffold	Erc1;Erc1	ERC1;ERC1 iso2	§37;37	ELKS/Rab6-interacting/CAST family member 1	Q99MI1;Q99MI1-2	128.3	LGHRRTNsTGGSSGN			RTNS*TGGSSGNSVGGGSGK	3	582.918			3892	4028							18.77	18.87							5.139	5.623							0.2878	0.1139							0.6318
161	158	Adaptor/scaffold	Erc1;Erc1	ERC1;ERC1 iso2	§37;37	ELKS/Rab6-interacting/CAST family member 1	Q99MI1;Q99MI1-2	128.3	LGHRRTNsTGGSSGN			TNS*TGGSSGNSVGGGSGK	2	795.823	4558	5030	4832	4934	4736		3825	4192	20.84	21.41	21.29	21.33	21.07		20.95	21.36	4.026	4.33	3.981	4.524	4.314		4.073	3.81	0.934	-0.4521	-0.8462	0.2256	0.0551		0.2932	0.3535	0.6801	0.6128	0.6368
162	159	Adaptor/scaffold	Frs2	FRS2	§155	Fibroblast growth factor receptor substrate 2	Q8C180	56.8	NGYPRYPsFGDASSH			YPS*FGDASSHPSSR	2	787.817	15768			15682					50.42			50.05					3.322			3.183					-0.4345			0.6125					0.5229
163	160	Adaptor/scaffold	Frs2	FRS2	§155	Fibroblast growth factor receptor substrate 2	Q8C180	56.8	NGYPRYPsFGDASSH			YPS*FGDASSHPSSR	3	525.547	15777	15682		15681	15642	15746			50.44	49.45		50.05	50.24	50.2			4.189	4.511		4.652	4.008	3.891			-0.2782	-0.5947		-0.6746	0.139	-0.4968			0.5379	0.559
164	161	Adaptor/scaffold	Frs2	FRS2	§155	Fibroblast growth factor receptor substrate 2	Q8C180	56.8	NGYPRYPsFGDASSH			YPS*FGDASSHPSSR	3	525.547				15658		15713						49.99		50.11						4.185		3.783						-0.3815		-0.849
165	162	Adaptor/scaffold	Frs2	FRS2	§169	Fibroblast growth factor receptor substrate 2	Q8C180	56.8	HPSSRHPsVGSARLP			HPS*VGSAR	2	445.698	5882	6165	6041						24.4	24.43	24.56						1.255	1.25	1.064						0.1403	0.5861	0.1708						0.1486	0.1413	0.2009
166	163	Adaptor/scaffold	Frs2	FRS2	§177	Fibroblast growth factor receptor substrate 2	Q8C180	56.8	VGSARLPsVGEESTH			LPS*VGEESTHPLLVAEEQVHTYVNTTGVQEER	3	1210.24	29868		29454	29571	29486	29595			87.33		87.08	86.94	87.1	87.1			8.395		8.409	8.024	7.38	7.655			0.2812		0.1066	0.2753	-0.1314	0.5641			0.7146		0.6639
167	164	Adaptor/scaffold	Frs2	FRS2	§177	Fibroblast growth factor receptor substrate 2	Q8C180	56.8	VGSARLPsVGEESTH			LPS*VGEESTHPLLVAEEQVHTYVNTTGVQEER	3	1210.24			29522		29459	29622					87.26		87.02	87.17					7.261		8.248	8.323					-0.1575		-0.1641	0.0288					0.6662
168	165	Adaptor/scaffold	Frs2	FRS2	§177	Fibroblast growth factor receptor substrate 2	Q8C180	56.8	VGSARLPsVGEESTH			LPS*VGEESTHPLLVAEEQVHTYVNTTGVQEER	4	907.935		29867	29533	29620	29438	29666				86.51	87.28	87.07	86.96	87.29				7.651	8.212	9.671	8.116	8.465				0.5684	0.6404	0.4262	-0.669	0.3877				0.6579	0.5769
169	166	Adaptor/scaffold	Frs2	FRS2	§327	Fibroblast growth factor receptor substrate 2	Q8C180	56.8	VRRGRLTsTSTSDTQ			GRLTS*TSTSDTQNINNSAQR	3	744.34	11434								39.1								4.921								-0.4378								0.5927
170	167	Adaptor/scaffold	Frs2	FRS2	§327	Fibroblast growth factor receptor substrate 2	Q8C180	56.8	VRRGRLTsTSTSDTQ			LTS*TSTSDTQNINNSAQR	2	1009.44	11270	11407	11218	11271	11219	11356	10379	10679	38.66	38.33	38.47	38.34	38.47	38.51	38.57	38.7	4.956	4.872	4.976	4.984	5.004	4.924	4.948	5.188	0.2058	0.2969	0.5284	0.6142	0.5529	0.3837	0.2008	0.4345	0.6451	0.6359	0.6631
171	168	Adaptor/scaffold	Frs2	FRS2	§327	Fibroblast growth factor receptor substrate 2	Q8C180	56.8	VRRGRLTsTSTSDTQ			LTS*TSTSDTQNINNSAQR	2	1009.44							10372								38.55								5.146								0.1958
172	169	Adaptor/scaffold	Frs2	FRS2	§327	Fibroblast growth factor receptor substrate 2	Q8C180	56.8	VRRGRLTsTSTSDTQ			LTS*TSTSDTQNINNSAQR	3	673.299	11274	11405	11248	11298	11213	11348	10373	10675	38.67	38.32	38.54	38.41	38.45	38.49	38.55	38.69	4.602	4.854	4.714	5.332	5.26	5.042	5.432	5.08	0.4833	0.4665	-0.0926	0.2377	0.0609	-0.2102	0.0755	-0.1047	0.5739	0.5365	0.6007
173	170	Adaptor/scaffold	Frs2	FRS2	§327	Fibroblast growth factor receptor substrate 2	Q8C180	56.8	VRRGRLTsTSTSDTQ			LTS*TSTSDTQNINNSAQR	3	673.299					11222								38.48								5.107								0.0099
174	171	Adaptor/scaffold	Frs2	FRS2	§328	Fibroblast growth factor receptor substrate 2	Q8C180	56.8	RRGRLTStSTSDTQN			GRLTST*STSDTQNINNSAQR	3	744.34						11496	10529							38.88	38.96							5.523	5.518							-0.059	0.8652
175	172	Adaptor/scaffold	Frs2	FRS2	§365	Fibroblast growth factor receptor substrate 2	Q8C180	56.8	VWEARKLsRDEDDNL			KLS*RDEDDNLGPK	3	522.91	9707	9836	9660	9740	9744	9798	8838	9058	34.53	34.15	34.3	34.22	34.58	34.35	34.51	34.39	2.486	2.575	2.491	2.771	2.834	2.608	2.765	2.448	0.0275	0.0713	-0.0362	0.1371	-0.0187	-0.1482	-0.031	-0.1822	0.1884	0.2038	0.2652
176	173	Adaptor/scaffold	Frs2	FRS2	329	Fibroblast growth factor receptor substrate 2	Q8C180	56.8	RGRLTSTsTSDTQNI			GRLTSTS*TSDTQNINNSAQR	3	744.34					11344			10879					38.81			39.22					5.602			5.036					-0.1838			0.053
177	174	Adaptor/scaffold	Gab2	GAB2	§211	GRB2-associated-binding protein 2	Q9Z1S8	73.2	TENARSAsFSQGTRQ	Akt2	SHP-2	SAS*FSQGTR	2	510.711			9349	9495	9393	9527	8507				33.48	33.56	33.64	33.64	33.63				1.934	2.024	2.052	2.021	2.01				0.4108	-0.3156	-0.1979	0.3447	-0.0354				0.367
178	175	Adaptor/scaffold	Gab2	GAB2	§388	GRB2-associated-binding protein 2	Q9Z1S8	73.2	ATIPRRNtLPAMDNS	Akt2		RNT*LPAM#DNSR	2	685.798	8172		8138	8255			7280	7615	30.5		30.24	30.27			30.33	30.58	1.958		1.701	2.233			1.902	1.858	0.6815		0.3322	0.3068			0.1594	-0.0225	0.2014		0.3506
179	176	Adaptor/scaffold	Gab2	GAB2	§388	GRB2-associated-binding protein 2	Q9Z1S8	73.2	ATIPRRNtLPAMDNS	Akt2		RNT*LPAM#DNSR	3	457.534				8287		8302		7641				30.36		30.37		30.65				1.842		2.13		2.277				-0.596		-0.4467		-0.0602
180	177	Adaptor/scaffold	Gab2	GAB2	§388	GRB2-associated-binding protein 2	Q9Z1S8	73.2	ATIPRRNtLPAMDNS	Akt2		RNT*LPAM#DNSR	3	457.534								7645								30.66								2.16								-0.0552
181	178	Adaptor/scaffold	Gab2	GAB2	§388	GRB2-associated-binding protein 2	Q9Z1S8	73.2	ATIPRRNtLPAMDNS	Akt2		RNT*LPAMDNSR	2	677.8	13396	13334	13242	13324	13326	13387	12471	12728	44.25	43.33	43.83	43.79	44.08	43.93	44.07	44.08	2.281	2.224	2.247	2.409	2.703	2.467	2.109	2.269	0.0202	0.1063	-0.1264	-0.5094	0.2842	0.0042	-0.294	-0.1416	0.4596	0.0173	0.4832
182	179	Adaptor/scaffold	Gab2	GAB2	§388	GRB2-associated-binding protein 2	Q9Z1S8	73.2	ATIPRRNtLPAMDNS	Akt2		RNT*LPAMDNSR	2	677.8	13405								44.28								2.668								0.1391								0.4796
183	180	Adaptor/scaffold	Gab2	GAB2	§402	GRB2-associated-binding protein 2	Q9Z1S8	73.2	SRLHRASsCETYEYP			ASS*CETYEYPAR	2	757.287		14591	14497	14625	14545		13744			46.61	47.26	47.27	47.36		47.46			2.679	2.624	2.631	2.667		2.575			-0.4386	-0.0348	0.0029	0.0792		-0.1489			0.5653	0.5636
184	181	Adaptor/scaffold	Gab2	GAB2	§620	GRB2-associated-binding protein 2	Q9Z1S8	73.2	PSPHRKPsTSSVTSD	p90RSK	SHP-2	KPS*TSSVTSDEK	2	673.298	6597	6769	6660	6752			5786	6072	26.31	26.05	26.23	26.21			26.29	26.41	3.7	3.675	3.883	3.549			3.652	3.986	-0.0834	0.5654	-0.2917	-0.2212			-1.1838	0.0633	0.4945	0.5429	0.5508
185	182	Adaptor/scaffold	Gab2	GAB2	§620	GRB2-associated-binding protein 2	Q9Z1S8	73.2	PSPHRKPsTSSVTSD	p90RSK	SHP-2	RKPS*TSSVTSDEK	3	501.235			5412				4550				22.84				22.93				2.487				2.833				-0.5673				-0.0782				0.2331
186	183	Adaptor/scaffold	Gab2	GAB2	§621, 622	GRB2-associated-binding protein 2	Q9Z1S8	73.2	SPHRKPStSSVTSDE;PHRKPSTsSVTSDEK			RKPST*S*SVTSDEK	3	527.89	6132		6185						25.06		24.95						2.151		2.13						-0.6211		-0.844						0.2398		0.2319
187	184	Adaptor/scaffold	Gga1	GGA1	§267	ADP-ribosylation factor-binding protein GGA1	Q8R0H9	69.9	PTLFRLAsDTEDNDE			LAS*DTEDNDEALAEILQANDNLTQVINLYK	3	1138.54	39347	39503	38938	39167	39024		38329	38394	112.51	112.09	112.25	112.4	112.45		112.46	112.21	5.087	5.759	6.445	6.372	6.186		6.093	5.61	-1.8443	0.5857	0.0669	0.5634	-0.4065		0.0214	0.0731	0.7225	0.6758	0.7574
188	185	Adaptor/scaffold	Gga1	GGA1	§267	ADP-ribosylation factor-binding protein GGA1	Q8R0H9	69.9	PTLFRLAsDTEDNDE			LAS*DTEDNDEALAEILQANDNLTQVINLYK	3	1138.54		39579		38925	39034		38232	38171		112.3		111.76	112.48		112.21	111.59		6.031		5.548	5.725		5.767	4.25		0.1901		0.7033	-0.569		0.7644	-0.2708		0.7132
189	186	Adaptor/scaffold	Gga1	GGA1	§267	ADP-ribosylation factor-binding protein GGA1	Q8R0H9	69.9	PTLFRLAsDTEDNDE			LAS*DTEDNDEALAEILQANDNLTQVINLYK	3	1138.54							38313								112.42								6.232								-0.044
190	187	Adaptor/scaffold	Gga1	GGA1	§269	ADP-ribosylation factor-binding protein GGA1	Q8R0H9	69.9	LFRLASDtEDNDEAL			LASDT*EDNDEALAEILQANDNLTQVINLYK	3	1138.54	39337		38831	39044		39215			112.49		111.97	112.08		112.59			5.14		5.419	5.526		5.861			-1.0214		0.0027	0.1403		1.278			0.6987		0.6736
191	188	Adaptor/scaffold	Gga3	GGA3	367	ADP-ribosylation factor-binding protein GGA3	Q8BMI3	77.9	GPPRSRSsSQAEAPP			SS*SQAEAPPGSDSTNNALSLLDEELLCLGLTDPAPTAPK	3	1349.63			39342								113.31								3.131								0.6847								0.626
192	189	Adaptor/scaffold	Gga3	GGA3	368	ADP-ribosylation factor-binding protein GGA3	Q8BMI3	77.9	PPRSRSSsQAEAPPG			SSS*QAEAPPGSDSTNNALSLLDEELLCLGLTDPAPTAPK	3	1349.63			39331			39507					113.28			113.36					3.844			3.266					0.6847			0.2635					0.6343
193	190	Adaptor/scaffold	Gga3	GGA3	368	ADP-ribosylation factor-binding protein GGA3	Q8BMI3	77.9	PPRSRSSsQAEAPPG			SSS*QAEAPPGSDSTNNALSLLDEELLCLGLTDPAPTAPK	4	1012.48					39312								113.21								2.49								2.3126
194	191	Adaptor/scaffold	Inadl;Inadl;Inadl	INADL;INADL iso 5;INADL iso 6	454, §455;454, §455;454, §455	InaD-like protein	Q63ZW7;Q63ZW7-5;Q63ZW7-6	198.4	LTLVRRKtSLSASPF;TLVRRKTsLSASPFE			RKT*S*LSASPFEHSSSR	3	646.282					12851		12022						42.83		42.88						4.564		3.619						0.9532		0.4506
195	192	Adaptor/scaffold	Irs1	IRS1	§1096	Insulin receptor substrate 1	P35569	130.6	QGCRRRHsSETFSAP			RHS*SETFSAPTR	2	728.322	9712		9690					9101	34.54		34.38					34.5	2.559		2.255					1.601	1.0612		1.9128					2.0788	0.4426		0.2428
196	193	Adaptor/scaffold	Irs1	IRS1	§1096	Insulin receptor substrate 1	P35569	130.6	QGCRRRHsSETFSAP			RHS*SETFSAPTR	3	485.884	9734								34.6								3.501								-0.1045								0.5435
197	194	Adaptor/scaffold	Irs1	IRS1	§1096	Insulin receptor substrate 1	P35569	130.6	QGCRRRHsSETFSAP			RRHS*SETFSAPTR	2	806.373					7947								29.76								2.809								0.3588
198	195	Adaptor/scaffold	Irs1	IRS1	§1096	Insulin receptor substrate 1	P35569	130.6	QGCRRRHsSETFSAP			RRHS*SETFSAPTR	3	537.918	7971	8086	7927	8008	7919	8039	7051	7374	29.95	29.54	29.63	29.58	29.68	29.64	29.7	29.89	2.81	3.681	3.404	3.197	3.534	3.133	3.052	3.331	0.3099	-0.1865	0.1563	0.1006	0.1003	0.2669	-0.0385	-0.1306	0.3564	0.4926	0.4622
199	196	Adaptor/scaffold	Irs1	IRS1	§1096	Insulin receptor substrate 1	P35569	130.6	QGCRRRHsSETFSAP			RRHS*SETFSAPTR	4	403.69	7957	8123				8069		7398	29.92	29.64				29.72		29.96	2.753	3.096				3.028		2.767	-0.3801	-0.2791				0.1265		0.1266	0.233	0.3322
200	197	Adaptor/scaffold	Irs1	IRS1	§1096, §1097	Insulin receptor substrate 1	P35569	130.6	QGCRRRHsSETFSAP;GCRRRHSsETFSAPT	p70S6K		RRHS*S*ETFSAPTR	3	564.573					9273	9386	8389						33.33	33.26	33.32						2.499	2.655	2.933						-0.0919	0.0864	-0.0854
201	198	Adaptor/scaffold	Irs1	IRS1	§1097	Insulin receptor substrate 1	P35569	130.6	GCRRRHSsETFSAPT	p70S6K		HSS*ETFSAPTR	2	650.272	11674	11708	11632	11633	11630	11677	10805	11075	39.72	39.11	39.56	39.29	39.56	39.35	39.68	39.74	2.906	2.284	2.767	2.817	2.886	2.548	2.849	2.77	0.3042	0.3371	0.2412	0.2412	0.3393	0.355	0.2876	0.1536	0.5552	0.3621	0.5608
202	199	Adaptor/scaffold	Irs1	IRS1	§1097	Insulin receptor substrate 1	P35569	130.6	GCRRRHSsETFSAPT	p70S6K		HSS*ETFSAPTR	3	433.85	11686						10835		39.75						39.76		2.548						2.591		-0.1233						-0.1221		0.4094
203	200	Adaptor/scaffold	Irs1	IRS1	§1097	Insulin receptor substrate 1	P35569	130.6	GCRRRHSsETFSAPT	p70S6K		RHSS*ETFSAPTR	3	485.884		9744	9609	9673	9648	9736	8762	9000		33.91	34.16	34.03	34.33	34.19	34.31	34.24		2.567	3.163	3.156	3.159	2.863	2.873	3.134		0.1208	-0.003	0.0187	0.1544	0.129	-0.0761	0.0892		0.3523	0.5093
204	201	Adaptor/scaffold	Irs1	IRS1	§1097	Insulin receptor substrate 1	P35569	130.6	GCRRRHSsETFSAPT	p70S6K		RRHSS*ETFSAPTR	4	403.69					7907		7055						29.65		29.72						2.921		1.84						-0.1066		-0.6428
205	202	Adaptor/scaffold	Irs1	IRS1	§1099	Insulin receptor substrate 1	P35569	130.6	RRRHSSEtFSAPTRA			HSSET*FSAPTR	3	433.85		11721	11651	11650	11642	11694		11099		39.14	39.61	39.34	39.59	39.4		39.81		2.494	2.323	2.7	2.916	3.004		2.279		-0.1683	-0.1422	-0.1517	-0.1019	-0.0372		-0.1823		0.4038	0.3334
206	203	Adaptor/scaffold	Irs1	IRS1	§265	Insulin receptor substrate 1	P35569	130.6	EFRPRSKsQSSSSCS			S*QSSSSCSNPISVPLR	2	893.395					22885	22930		22363					69.5	69.35		69.62					4.079	3.884		3.841					-0.3903	0.0446		0.7604
207	204	Adaptor/scaffold	Irs1	IRS1	§325	Insulin receptor substrate 1	P35569	130.6	SFRVRASsDGEGTMS			ASS*DGEGTMSRPASVDGSPVSPSTNR	3	877.045					15215	15336							49.12	49.12							4.756	4.99							-0.4213	-0.2674
208	205	Adaptor/scaffold	Irs1	IRS1	304	Insulin receptor substrate 1	P35569	130.6	RSRTESItATSPASM			TESIT*ATSPASMVGGKPGSFR	3	721.005			21773		21860						66.63		66.77						5.071		4.729						-0.0153		0.1465						0.5505
209	206	Adaptor/scaffold	Irs2	IRS2	§1137	Insulin receptor substrate 2	P81122	136.7	QGGRRRHsSETFSST	PKACA		RRHS*SETFSSTTTVTPVSPSFAHNSK	4	732.846	15667	15534	15449	15513	15507	15612	14718	14916	50.16	49.06	49.77	49.6	49.89	49.84	50	49.91	7.715	6.66	7.24	7.031	7.465	7.661	5.84	4.486	-0.2786	0.0051	0.1616	0.2934	-0.1565	-0.3376	-0.0692	0.2129	0.4855	0.5098	0.4863
210	207	Adaptor/scaffold	Irs2	IRS2	§1137	Insulin receptor substrate 2	P81122	136.7	QGGRRRHsSETFSST	PKACA		RRHS*SETFSSTTTVTPVSPSFAHNSK	4	732.846						15597								49.8								6.866								-0.4209
211	208	Adaptor/scaffold	Irs2	IRS2	§1137, §1151	Insulin receptor substrate 2	P81122	136.7	QGGRRRHsSETFSST;TTTVTPVsPSFAHNS	PKACA		RRHS*SETFSSTTTVTPVS*PSFAHNSK	4	752.838			16327	16332	16287		15578	15621			52.1	51.77	51.95		52.27	51.77			6.953	6.27	6.249		6.566	5.778			0.3095	0.1276	0.0561		0.1826	0.3752			0.1239
212	209	Adaptor/scaffold	Irs2	IRS2	§1138	Insulin receptor substrate 2	P81122	136.7	GGRRRHSsETFSSTT	PKACA		HSS*ETFSSTTTVTPVSPSFAHNSK	2	1308.58		19189								58.55								6.237								0.7479								0.6056
213	210	Adaptor/scaffold	Irs2	IRS2	§1138	Insulin receptor substrate 2	P81122	136.7	GGRRRHSsETFSSTT	PKACA		HSS*ETFSSTTTVTPVSPSFAHNSK	3	872.725	19207	19266	19123	18925	18948	18988	18125	18339	59.43	58.75	59.61	58.76	59.09	58.86	59.05	59	6.636	5.921	6.546	7.019	7.281	7.224	6.626	6.47	0.1116	0.0236	-0.6332	0.1298	0.1192	0.2333	-0.1852	0.0742	0.5869	0.4323	0.5848
214	211	Adaptor/scaffold	Irs2	IRS2	§1138	Insulin receptor substrate 2	P81122	136.7	GGRRRHSsETFSSTT	PKACA		HSS*ETFSSTTTVTPVSPSFAHNSK	3	872.725		19126	18872							58.39	58.95							6.695	7.2							0.1927	0.1743							0.5544	0.5981
215	212	Adaptor/scaffold	Irs2	IRS2	§1138	Insulin receptor substrate 2	P81122	136.7	GGRRRHSsETFSSTT	PKACA		HSS*ETFSSTTTVTPVSPSFAHNSK	3	872.725			19098								59.54								5.886								-0.3421								0.6302
216	213	Adaptor/scaffold	Irs2	IRS2	§1138	Insulin receptor substrate 2	P81122	136.7	GGRRRHSsETFSSTT	PKACA		HSS*ETFSSTTTVTPVSPSFAHNSK	4	654.796	19244	19155	18896	18956	18991	19017	18158	18362	59.53	58.47	59.01	58.84	59.2	58.94	59.14	59.06	7.709	5.922	6.775	7.143	8.052	7.383	7.467	6.612	-0.0516	0.1756	-0.2741	-0.0723	0.0849	-0.0544	-0.0735	-0.0476	0.5527	0.5589	0.5403
217	214	Adaptor/scaffold	Irs2	IRS2	§1138	Insulin receptor substrate 2	P81122	136.7	GGRRRHSsETFSSTT	PKACA		HSS*ETFSSTTTVTPVSPSFAHNSK	4	654.796			18921								59.08								7.09								-0.2503								0.5341
218	215	Adaptor/scaffold	Irs2	IRS2	§1138	Insulin receptor substrate 2	P81122	136.7	GGRRRHSsETFSSTT	PKACA		RHSS*ETFSSTTTVTPVSPSFAHNSK	3	924.759		17186			17141		16337			53.36			54.21		54.26			6.486			6.568		7.113			0.2399			0.7825		-0.1014			0.4821
219	216	Adaptor/scaffold	Irs2	IRS2	§1138	Insulin receptor substrate 2	P81122	136.7	GGRRRHSsETFSSTT	PKACA		RHSS*ETFSSTTTVTPVSPSFAHNSK	4	693.821								16545								54.23								7.538								-0.1961
220	217	Adaptor/scaffold	Irs2	IRS2	§1138, §1151	Insulin receptor substrate 2	P81122	136.7	GGRRRHSsETFSSTT;TTTVTPVsPSFAHNS	PKACA		HSS*ETFSSTTTVTPVS*PSFAHNSK	2	1348.57	20177					20026	19193	19391	61.94					61.6	61.84	61.75	5.592					5.449	5.292	5.533	0.9132					0.7175	0.8713	1.1234	0.1413
221	218	Adaptor/scaffold	Irs2	IRS2	§1138, §1151	Insulin receptor substrate 2	P81122	136.7	GGRRRHSsETFSSTT;TTTVTPVsPSFAHNS	PKACA		HSS*ETFSSTTTVTPVS*PSFAHNSK	3	899.381	20210	20063	19985	19952	20067	20093	18977	19582	62.03	60.82	61.88	61.46	62.04	61.77	61.28	62.25	6.328	6.378	6.289	5.965	6.504	6.325	5.958	6.985	0.2424	0.3401	-0.2912	0.2811	0.1855	-0.3648	-0.0116	-0.138	0.1703	0.1769	0.1765
222	219	Adaptor/scaffold	Irs2	IRS2	§1138, §1151	Insulin receptor substrate 2	P81122	136.7	GGRRRHSsETFSSTT;TTTVTPVsPSFAHNS	PKACA		HSS*ETFSSTTTVTPVS*PSFAHNSK	3	899.381	20000	20262	19737	20011	19813	20172	19390	19671	61.48	61.33	61.22	61.62	61.37	61.99	62.36	62.48	6.068	5.578	6.279	6.593	6.547	6.337	6.768	6.409	0.8939	-0.2574	-0.3076	0.2478	0.3655	-0.0885	0.4789	-0.1193	0.1761	0.176	0.1592
223	220	Adaptor/scaffold	Irs2	IRS2	§1138, §1151	Insulin receptor substrate 2	P81122	136.7	GGRRRHSsETFSSTT;TTTVTPVsPSFAHNS	PKACA		HSS*ETFSSTTTVTPVS*PSFAHNSK	3	899.381			19957		20017	19880	19179	19366			61.8		61.9	61.22	61.8	61.68			6.529		6.032	7.342	5.967	6.456			-0.1657		0.3807	-0.1258	0.4163	0.373			0.1636
224	221	Adaptor/scaffold	Irs2	IRS2	§1138, §1151	Insulin receptor substrate 2	P81122	136.7	GGRRRHSsETFSSTT;TTTVTPVsPSFAHNS	PKACA		HSS*ETFSSTTTVTPVS*PSFAHNSK	3	899.381			19720			19847					61.18			61.13					6.121			6.697					0.558			-0.5037					0.1567
225	222	Adaptor/scaffold	Irs2	IRS2	§1138, §1151	Insulin receptor substrate 2	P81122	136.7	GGRRRHSsETFSSTT;TTTVTPVsPSFAHNS	PKACA		HSS*ETFSSTTTVTPVS*PSFAHNSK	4	674.787	20181		19866	19940	19976	20044	19165	19373	61.95		61.56	61.43	61.79	61.64	61.77	61.7	6.54		6.561	7.025	6.78	5.839	6.928	6.885	0.1367		-0.1917	0.0046	-0.5513	-0.212	0.0718	-0.2492	0.1673		0.1711
226	223	Adaptor/scaffold	Irs2	IRS2	§1138, §1151	Insulin receptor substrate 2	P81122	136.7	GGRRRHSsETFSSTT;TTTVTPVsPSFAHNS	PKACA		RHSS*ETFSSTTTVTPVS*PSFAHNSK	4	713.813	18206	18162		17990	18016	18074	17187	17456	56.82	55.9		56.28	56.61	56.44	56.56	56.68	5.649	6.537		6.681	6.956	6.652	6.782	6.838	0.2245	0.216		0.0904	-0.0216	-0.1042	0.1165	0.0189	0.1419	0.1234
227	224	Adaptor/scaffold	Irs2	IRS2	§1138, §1151	Insulin receptor substrate 2	P81122	136.7	GGRRRHSsETFSSTT;TTTVTPVsPSFAHNS	PKACA		RRHSS*ETFSSTTTVTPVS*PSFAHNSK	4	752.838		16380								51.27								5.559								0.297								0.4016
228	225	Adaptor/scaffold	Irs2	IRS2	§1140	Insulin receptor substrate 2	P81122	136.7	RRRHSSEtFSSTTTV			RHSSET*FSSTTTVTPVSPSFAHNSK	3	924.759	17268	17144	17064	17006	17135	17177	16253	16466	54.35	53.25	54.09	53.57	54.2	54	54.04	53.99	7.113	6.741	7.037	6.827	7.035	6.542	7.228	6.277	0.0091	0.4668	0.0593	0.2127	0.7736	0.9843	0.2694	0.2631	0.54	0.4624	0.5273
229	226	Adaptor/scaffold	Irs2	IRS2	§1140	Insulin receptor substrate 2	P81122	136.7	RRRHSSEtFSSTTTV			RHSSET*FSSTTTVTPVSPSFAHNSK	3	924.759						17164								53.96								6.877								0.7303
230	227	Adaptor/scaffold	Irs2	IRS2	§1140	Insulin receptor substrate 2	P81122	136.7	RRRHSSEtFSSTTTV			RHSSET*FSSTTTVTPVSPSFAHNSK	4	693.821	17252	17123	17046	17098	17102	17100	16343	16432	54.31	53.2	54.03	53.82	54.11	53.77	54.28	53.9	7.619	6.494	7.342	6.235	7.256	6.993	5.795	6.182	0.1705	0.1064	0.1209	0.3343	-0.0355	0.4463	0.1255	0.2701	0.4278	0.4159	0.421
231	228	Adaptor/scaffold	Irs2	IRS2	§1140	Insulin receptor substrate 2	P81122	136.7	RRRHSSEtFSSTTTV			RHSSET*FSSTTTVTPVSPSFAHNSK	4	693.821				16978			16255					53.5			54.05					6.299			6.785					0.3557			0.074
232	229	Adaptor/scaffold	Irs2	IRS2	§1140, §1151	Insulin receptor substrate 2	P81122	136.7	RRRHSSEtFSSTTTV;TTTVTPVsPSFAHNS			HSSET*FSSTTTVTPVS*PSFAHNSK	3	899.381				19725				19707				60.87				62.58				5.952				6.169				-0.2617				0.0692
233	230	Adaptor/scaffold	Irs2	IRS2	§1140, §1151	Insulin receptor substrate 2	P81122	136.7	RRRHSSEtFSSTTTV;TTTVTPVsPSFAHNS			HSSET*FSSTTTVTPVS*PSFAHNSK	3	899.381				19751				19162				60.94				61.15				6.262				5.578				0.5158				0.3418
234	231	Adaptor/scaffold	Irs2	IRS2	§1140, §1151	Insulin receptor substrate 2	P81122	136.7	RRRHSSEtFSSTTTV;TTTVTPVsPSFAHNS			RHSSET*FSSTTTVTPVS*PSFAHNSK	3	951.414	18132	18134	17906	17960	17993	18049	17157	17582	56.62	55.82	56.38	56.2	56.54	56.37	56.48	57.01	5.767	6.599	6.291	6.17	6.119	5.651	5.09	6.263	-0.1555	0.3557	-0.0883	-0.7888	0.0728	-0.3326	0.2827	-0.0674	0.1338	0.1553	0.1513
235	232	Adaptor/scaffold	Irs2	IRS2	§1140, §1151	Insulin receptor substrate 2	P81122	136.7	RRRHSSEtFSSTTTV;TTTVTPVsPSFAHNS			RHSSET*FSSTTTVTPVS*PSFAHNSK	3	951.414	18174		17930	17980		18081	17196	17440	56.73		56.44	56.26		56.46	56.59	56.64	6.919		5.737	7.247		6.745	7.142	7.205	0.1601		0.0728	0.5521		0.1617	0.1161	0.142	0.1734		0.1254
236	233	Adaptor/scaffold	Irs2	IRS2	§1140, §1151	Insulin receptor substrate 2	P81122	136.7	RRRHSSEtFSSTTTV;TTTVTPVsPSFAHNS			RHSSET*FSSTTTVTPVS*PSFAHNSK	3	951.414				17976								56.24								6.686								0.4735
237	234	Adaptor/scaffold	Irs2	IRS2	§1140, §1151	Insulin receptor substrate 2	P81122	136.7	RRRHSSEtFSSTTTV;TTTVTPVsPSFAHNS			RHSSET*FSSTTTVTPVS*PSFAHNSK	4	713.813		18169	17934							55.92	56.46							6.611	6.64							0.1998	-0.0802							0.1244	0.1296
238	235	Adaptor/scaffold	Irs2	IRS2	§303	Insulin receptor substrate 2	P81122	136.7	EFRPRSKsQSSGSSA	PKCB		S*QSSGSSATHPISVPGAR	3	602.611			14895								48.32								3.509								-0.2197								0.4942
239	236	Adaptor/scaffold	Irs2	IRS2	§362	Insulin receptor substrate 2	P81122	136.7	SCRVRTAsEGDGGAA			TAS*EGDGGAAGGAGTAGGR	2	800.323	6850	7107	6909	7068	6932	7050	6058	6364	26.98	26.95	26.89	27.05	27.02	26.97	27.01	27.19	4.317	4.197	4.324	4.286	4.564	4.232	4.286	4.38	0.2352	0.2578	0.1519	0.1581	0.2667	0.2287	0.2153	0.2458	0.6315	0.6354	0.6401
240	237	Adaptor/scaffold	Irs2	IRS2	§362	Insulin receptor substrate 2	P81122	136.7	SCRVRTAsEGDGGAA			TAS*EGDGGAAGGAGTAGGR	3	533.885			6934	7095	6962	7079	6073	6390			26.96	27.12	27.11	27.05	27.06	27.25			3.504	3.958	4.177	4.03	4.022	4.246			0.073	-0.0344	0.1866	0.3211	-0.1557	0.1567			0.492
241	238	Adaptor/scaffold	Irs2	IRS2	§362	Insulin receptor substrate 2	P81122	136.7	SCRVRTAsEGDGGAA			TAS*EGDGGAAGGAGTAGGRPM	2	914.37			12066	12197	12095	12175	11238	11534			40.7	40.79	40.79	40.66	40.82	40.96			4.539	4.523	4.764	4.532	4.497	4.628			0.202	-0.1946	0.2062	0.5422	0.3848	0.2182			0.6266
242	239	Adaptor/scaffold	Irs2	IRS2	§362	Insulin receptor substrate 2	P81122	136.7	SCRVRTAsEGDGGAA			TAS*EGDGGAAGGAGTAGGRPM	3	609.916							11266								40.89								4.464								-0.0934
243	240	Adaptor/scaffold	Irs2	IRS2	§362	Insulin receptor substrate 2	P81122	136.7	SCRVRTAsEGDGGAA			TAS*EGDGGAAGGAGTAGGRPM#	2	922.367				8756			7647					31.61			31.32					3.772			4.333					0.1865			-0.3153
244	241	Adaptor/scaffold	Irs2	IRS2	§362	Insulin receptor substrate 2	P81122	136.7	SCRVRTAsEGDGGAA			TAS*EGDGGAAGGAGTAGGRPM#SVAGSPLSPGPVR	3	1016.8		18398			18211	18267	17448	17617		56.51			57.12	56.95	57.26	57.1		4.783			5.343	6.061	5.739	6.199		0.9148			0.5202	0.4737	0.4546	0.3879		0.6512
245	242	Adaptor/scaffold	Irs2	IRS2	§362	Insulin receptor substrate 2	P81122	136.7	SCRVRTAsEGDGGAA			TAS*EGDGGAAGGAGTAGGRPM#SVAGSPLSPGPVR	3	1016.8							17439								57.23								5.741								0.5789
246	243	Adaptor/scaffold	Irs2	IRS2	§362	Insulin receptor substrate 2	P81122	136.7	SCRVRTAsEGDGGAA			TAS*EGDGGAAGGAGTAGGRPMSVAGSPLSPGPVR	3	1011.47	21074	21206	20803	20878	20882	20928	20084	20300	64.27	63.79	64.04	63.9	64.18	63.98	64.17	64.13	6.35	5.374	6.344	6.207	6.392	6.415	6.353	6.142	0.2406	0.7528	0.4302	0.2678	0.2228	0.3331	0.359	0.2447	0.6874	0.6411	0.6983
247	244	Adaptor/scaffold	Irs2	IRS2	§362	Insulin receptor substrate 2	P81122	136.7	SCRVRTAsEGDGGAA			TAS*EGDGGAAGGAGTAGGRPMSVAGSPLSPGPVR	3	1011.47		21157				21055				63.66				64.31				6.118				6.555				0.3903				0.1531				0.6739
248	245	Adaptor/scaffold	Irs2	IRS2	§362, §385	Insulin receptor substrate 2	P81122	136.7	SCRVRTAsEGDGGAA;RPMSVAGsPLSPGPV			TAS*EGDGGAAGGAGTAGGRPMSVAGS*PLSPGPVR	3	1038.12							20478								65.2								4.317								0.4741
249	246	Adaptor/scaffold	Irs2	IRS2	§362, §388	Insulin receptor substrate 2	P81122	136.7	SCRVRTAsEGDGGAA;SVAGSPLsPGPVRAP	CDK4		TAS*EGDGGAAGGAGTAGGRPM#SVAGSPLS*PGPVR	3	1043.45							18644	18848							60.41	60.32							2.673	3.548							0.7251	0.4912
250	247	Adaptor/scaffold	Irs2	IRS2	§362, §388	Insulin receptor substrate 2	P81122	136.7	SCRVRTAsEGDGGAA;SVAGSPLsPGPVRAP	CDK4		TAS*EGDGGAAGGAGTAGGRPMSVAGSPLS*PGPVR	3	1038.12					22274	22270	21452	21702					67.9	67.6	67.81	67.89					3.88	3.651	3.801	3.878					0.5332	0.4567	0.15	-0.2399
251	248	Adaptor/scaffold	Irs2	IRS2	§362, §388	Insulin receptor substrate 2	P81122	136.7	SCRVRTAsEGDGGAA;SVAGSPLsPGPVRAP	CDK4		TAS*EGDGGAAGGAGTAGGRPMSVAGSPLS*PGPVR	3	1038.12							21254	21443							67.27	67.16							3.797	3.813							-0.0218	0.2671
252	249	Adaptor/scaffold	Irs2	IRS2	§362, §388	Insulin receptor substrate 2	P81122	136.7	SCRVRTAsEGDGGAA;SVAGSPLsPGPVRAP	CDK4		TAS*EGDGGAAGGAGTAGGRPMSVAGSPLS*PGPVR	3	1038.12							21301	21633							67.39	67.71							3.329	3.848							-0.3566	0.2632
253	250	Adaptor/scaffold	Irs2	IRS2	§362, §388	Insulin receptor substrate 2	P81122	136.7	SCRVRTAsEGDGGAA;SVAGSPLsPGPVRAP	CDK4		TAS*EGDGGAAGGAGTAGGRPMSVAGSPLS*PGPVR	3	1038.12							21531								68.02								3.538								-0.178
254	251	Adaptor/scaffold	Irs2	IRS2	§401	Insulin receptor substrate 2	P81122	136.7	APLSRSHtLSAGCGG			SHT*LSAGCGGRPSK	3	498.889		6488		6325						25.29		25.07						3.582		4.052						0.448		-0.2435						0.4839
255	252	Adaptor/scaffold	Irs2	IRS2	§403	Insulin receptor substrate 2	P81122	136.7	LSRSHTLsAGCGGRP			SHTLS*AGCGGRPSK	3	498.889							5628								25.85								3.323								0.3562
256	253	Adaptor/scaffold	Irs2	IRS2	399	Insulin receptor substrate 2	P81122	136.7	VRAPLSRsHTLSAGC			S*HTLSAGCGGR	2	591.74			7032	7148	7057	7140	6155	6446			27.22	27.26	27.36	27.21	27.28	27.4			2.396	2.234	2.284	2.387	2.178	2.374			0.3445	1.032	0.1636	0.3429	0.4462	0.4481			0.4695
257	254	Adaptor/scaffold	Irs2	IRS2	399	Insulin receptor substrate 2	P81122	136.7	VRAPLSRsHTLSAGC			S*HTLSAGCGGRPSK	3	498.889					6220	6318	5321	5657					25.11	25	25.03	25.3					4.09	3.94	4.701	4.598					-0.1892	0.1608	-0.3825	0.1311
258	255	Adaptor/scaffold	Itsn1;Itsn1	ITSN1;ITSN1 iso 2	§315;§315	Intersectin-1	Q9Z0R4;Q9Z0R4-2	194.2	FRRVRSGsGMSVISS			SGS*GM#SVISSSSVDQR	2	840.351	15075	15100	14942	15042	14955	15078	14165	14435	48.61	47.93	48.44	48.36	48.44	48.44	48.56	48.65	3.876	3.844	3.902	3.75	3.893	3.65	3.759	3.878	0.384	0.1724	0.081	-0.0937	0.1166	0.0544	-0.3113	0.044	0.6268	0.6612	0.677
259	256	Adaptor/scaffold	Itsn1;Itsn1	ITSN1;ITSN1 iso 2	§315;§315	Intersectin-1	Q9Z0R4;Q9Z0R4-2	194.2	FRRVRSGsGMSVISS			SGS*GM#SVISSSSVDQR	3	560.57						15120	14203							48.55	48.66							3.768	3.258							0.2427	-0.2988
260	257	Adaptor/scaffold	Itsn1;Itsn1	ITSN1;ITSN1 iso 2	§315;§315	Intersectin-1	Q9Z0R4;Q9Z0R4-2	194.2	FRRVRSGsGMSVISS			SGS*GMSVISSSSVDQR	2	832.353	19358	19396	19049	19157	19120	19205	18313	18568	59.82	59.09	59.41	59.36	59.53	59.43	59.54	59.59	3.76	3.286	3.837	3.628	3.784	3.821	3.831	3.313	0.1845	-0.1178	-0.0054	0.2035	0.2941	0.2491	0.1592	0.2006	0.6809	0.5776	0.6899
261	258	Adaptor/scaffold	Itsn1;Itsn1	ITSN1;ITSN1 iso 2	§315;§315	Intersectin-1	Q9Z0R4;Q9Z0R4-2	194.2	FRRVRSGsGMSVISS			SGS*GMSVISSSSVDQR	3	555.238						19246								59.54								3.79								-0.262
262	259	Adaptor/scaffold	Itsn1;Itsn1	ITSN1;ITSN1 iso 2	§476;§476	Intersectin-1	Q9Z0R4;Q9Z0R4-2	194.2	VLKARRKtLEFELEA			RKT*LEFELEALNDK	3	595.964			23522	23534	23620	23643					71.3	70.97	71.46	71.23					4.198	4.998	4.524	4.396					0.0299	-0.4799	0.1957	0.3173					0.5036
263	260	Adaptor/scaffold	Mpdz	MPDZ	1238	Multiple PDZ domain protein	Q8VBX6-2	214.9	INRPRAPsQSESETE			APS*QSESETEK	2	636.753	4892	5218	5043	5195	5079	5193	4243	4500	21.75	21.91	21.86	22.02	22.04	21.97	22.13	22.17	2.633	2.8	2.636	2.775	2.995	3.033	3.004	2.758	0.363	0.0394	0.1607	0.2073	0.2397	0.0653	-0.1997	-0.0652	0.4363	0.4672	0.4386
264	261	Adaptor/scaffold	Mtss1;Mtss1	MTSS1;MTSS1 iso4	§573;573	Metastasis suppressor protein 1	Q8R1S4;Q8R1S4-2	82.4	FQAKRPAsTAGLPTT			AS*TAGLPTTLGPAMVTPGVATIR	2	1131.58	32355	32404							93.93	93.21							3.831	3.928							0.3994	-0.6418							0.6343	0.597
265	262	Adaptor/scaffold	Mtss1;Mtss1	MTSS1;MTSS1 iso4	§573;573	Metastasis suppressor protein 1	Q8R1S4;Q8R1S4-2	82.4	FQAKRPAsTAGLPTT			AS*TAGLPTTLGPAMVTPGVATIR	3	754.724	32380	32415	32017						93.99	93.24	93.83						4.663	4.108	4.429						0.5034	0.3624	0.3124						0.5213	0.5173	0.5631
266	263	Adaptor/scaffold	Mtss1;Mtss1	MTSS1;MTSS1 iso4	§573;573	Metastasis suppressor protein 1	Q8R1S4;Q8R1S4-2	82.4	FQAKRPAsTAGLPTT			AS*TAGLPTTLGPAMVTPGVATIR	3	754.724		32346								93.06								4.728								0.0167								0.5575
267	264	Adaptor/scaffold	Mtss1;Mtss1	MTSS1;MTSS1 iso4	§574;574	Metastasis suppressor protein 1	Q8R1S4;Q8R1S4-2	82.4	QAKRPAStAGLPTTL			AST*AGLPTTLGPAMVTPGVATIR	3	754.724				32149	31929							93.73	93.55							4.327	4.299							0.4589	0.5332
268	265	Adaptor/scaffold	Mtss1;Mtss1	MTSS1;MTSS1 iso4	§574;574	Metastasis suppressor protein 1	Q8R1S4;Q8R1S4-2	82.4	QAKRPAStAGLPTTL			RPAST*AGLPTTLGPAM#VTPGVATIR	3	844.44						26115								77.86								5.928								0.08
269	266	Adaptor/scaffold	Mtss1;Mtss1	MTSS1;MTSS1 iso4	§574;574	Metastasis suppressor protein 1	Q8R1S4;Q8R1S4-2	82.4	QAKRPAStAGLPTTL			RPAST*AGLPTTLGPAMVTPGVATIR	3	839.108					28988	29070	28296	28468					85.78	85.72	85.87	85.77					7.384	7.365	6.614	5.372					-0.2979	0.0143	-0.2739	0.1917
270	267	Adaptor/scaffold	Mtss1;Mtss1	MTSS1;MTSS1 iso4	§574;574	Metastasis suppressor protein 1	Q8R1S4;Q8R1S4-2	82.4	QAKRPAStAGLPTTL			RPAST*AGLPTTLGPAMVTPGVATIR	3	839.108								28494								85.84								6.454								0.143
271	268	Adaptor/scaffold	Mtss1;Mtss1	MTSS1;MTSS1 iso4	§598;598	Metastasis suppressor protein 1	Q8R1S4;Q8R1S4-2	82.4	ATIRRTPsTKPSVRR			RTPS*TKPSVR	2	604.811	5372	5531	5439	5479		5520			23.05	22.74	22.91	22.77		22.85			1.59	1.56	1.709	1.702		1.938			0.1964	0.1468	0.124	0.3078		0.3875			0.3189	0.3296	0.4088
272	269	Adaptor/scaffold	Mtss1;Mtss1	MTSS1;MTSS1 iso4	§598;598	Metastasis suppressor protein 1	Q8R1S4;Q8R1S4-2	82.4	ATIRRTPsTKPSVRR			RTPS*TKPSVR	3	403.543	5382		5455	5467	5457		4595	4874	23.07		22.95	22.73	23.04		23.05	23.17	1.806		1.906	1.715	2.153		1.857	1.74	0.0735		-0.1077	-0.0129	-0.0115		-0.15	-0.0713	0.215		0.2539
273	270	Adaptor/scaffold	Mtss1;Mtss1	MTSS1;MTSS1 iso4	§598;598	Metastasis suppressor protein 1	Q8R1S4;Q8R1S4-2	82.4	ATIRRTPsTKPSVRR			TPS*TKPSVR	2	526.76	6583	6751							26.27	26							1.758	1.818							-0.0228	-0.0808							0.0346	0.0483
274	271	Adaptor/scaffold	Mtss1;Mtss1	MTSS1;MTSS1 iso4	§599;599	Metastasis suppressor protein 1	Q8R1S4;Q8R1S4-2	82.4	TIRRTPStKPSVRRG			RTPST*KPSVR	3	403.543		5549				5548				22.79				22.92				1.731				1.679				-0.0245				-0.0316				0.204
275	272	Adaptor/scaffold	Mvb12a	FAM125A	§200	Multivesicular body subunit 12A	Q78HU3	28.7	STLRRTDsIYEASSL			RTDS*IYEASSLYGISAM#DGVPFTLHPR	3	1027.15	29662	29704	29259	29379			28644	28836	86.78	86.08	86.56	86.43			86.79	86.75	8.426	7.669	7.894	8.067			7.658	7.907	0.7669	0.4051	-0.0864	0.0388			0.5139	0.5232	0.7665	0.7666	0.7565
276	273	Adaptor/scaffold	Mvb12a	FAM125A	§200	Multivesicular body subunit 12A	Q78HU3	28.7	STLRRTDsIYEASSL			RTDS*IYEASSLYGISAM#DGVPFTLHPR	4	770.611					29332			28853					86.69			86.79					7.214			7.495					0.1121			-0.0554
277	274	Adaptor/scaffold	Mvb12a	FAM125A	§200	Multivesicular body subunit 12A	Q78HU3	28.7	STLRRTDsIYEASSL			RTDS*IYEASSLYGISAMDGVPFTLHPR	4	766.612					32064								93.95								7.298								0.6049
278	275	Adaptor/scaffold	Mvb12a	FAM125A	§200	Multivesicular body subunit 12A	Q78HU3	28.7	STLRRTDsIYEASSL			TDS*IYEASSLYGISAM#DGVPFTLHPR	3	975.112				32103			31380					93.61			94					4.359			4.752					0.5523			-0.3509
279	276	Adaptor/scaffold	Mvb12a	FAM125A	§200	Multivesicular body subunit 12A	Q78HU3	28.7	STLRRTDsIYEASSL			TDS*IYEASSLYGISAMDGVPFTLHPR	3	969.78	35361	35312	35028	35151	34959	35192	34356	34563	101.92	100.96	101.86	101.73	101.66	101.93	101.93	102	4.895	5.155	5.577	5.522	5.231	5.429	4.924	4.532	0.2587	0.1127	0.4341	0.5365	0.5027	-0.0024	-0.006	0.3587	0.6856	0.6358	0.6812
280	277	Adaptor/scaffold	Mvb12a	FAM125A	§200	Multivesicular body subunit 12A	Q78HU3	28.7	STLRRTDsIYEASSL			TDS*IYEASSLYGISAMDGVPFTLHPR	3	969.78					35056		34346	34503					101.92		101.91	101.84					5.017		5.116	4.471					-0.083		0.1002	-0.2556
281	278	Adaptor/scaffold	Mvb12a	FAM125A	§202	Multivesicular body subunit 12A	Q78HU3	28.7	LRRTDSIyEASSLYG			RTDSIY*EASSLYGISAM#DGVPFTLHPR	3	1027.15			29414		29276	29425					86.97		86.54	86.65					7.324		7.527	7.66					0.0231		0.3773	0.3487					0.7465
282	279	Adaptor/scaffold	Mvb12a	FAM125A	§202	Multivesicular body subunit 12A	Q78HU3	28.7	LRRTDSIyEASSLYG			RTDSIY*EASSLYGISAM#DGVPFTLHPR	4	770.611	29749	29729	29294	29535		29446			87.01	86.15	86.65	86.85		86.71			7.58	7.243	7.415	7.015		6.972			0.5789	0.284	0.5322	0.237		0.0581			0.7167	0.6979	0.7408
283	280	Adaptor/scaffold	Mvb12a	FAM125A	§202	Multivesicular body subunit 12A	Q78HU3	28.7	LRRTDSIyEASSLYG			RTDSIY*EASSLYGISAM#DGVPFTLHPR	4	770.611		29740		29439						86.18		86.59						7.162		7.522						0.08		0.2484						0.7144
284	281	Adaptor/scaffold	Mvb12a	FAM125A	§202	Multivesicular body subunit 12A	Q78HU3	28.7	LRRTDSIyEASSLYG			RTDSIY*EASSLYGISAMDGVPFTLHPR	3	1021.81	32474	32435	32367	32275	32058	32302	31486	31659	94.25	93.3	94.79	94.09	93.93	94.25	94.31	94.24	7.368	7.678	7.446	7.746	7.103	7.93	7.337	7.271	-0.1094	-0.7824	0.6602	0.5721	0.1257	1.423	-0.6782	0.6512	0.7465	0.7477	0.7421
285	282	Adaptor/scaffold	Mvb12a	FAM125A	§202	Multivesicular body subunit 12A	Q78HU3	28.7	LRRTDSIyEASSLYG			RTDSIY*EASSLYGISAMDGVPFTLHPR	3	1021.81	32693	32704	32148	32575		32556		31686	94.83	94.01	94.2	94.87		94.92		94.31	7.487	7.518	7.504	6.549		7.524		7.376	0.5955	0.7424	0.5908	0.3014		1.1696		0.2692	0.773	0.7326	0.7692
286	283	Adaptor/scaffold	Mvb12a	FAM125A	§202	Multivesicular body subunit 12A	Q78HU3	28.7	LRRTDSIyEASSLYG			RTDSIY*EASSLYGISAMDGVPFTLHPR	3	1021.81		32474		32237				31934		93.41		93.98				94.97		7.248		7.326				6.631		0.5334		0.9469				-0.397		0.7597
287	284	Adaptor/scaffold	Mvb12a	FAM125A	§202	Multivesicular body subunit 12A	Q78HU3	28.7	LRRTDSIyEASSLYG			RTDSIY*EASSLYGISAMDGVPFTLHPR	4	766.612	32498	32476	32427	32266	32077	32321	31525	31680	94.31	93.41	94.94	94.06	93.98	94.3	94.41	94.3	6.929	7.036	5.216	7.644	7.055	7.138	6.922	7.013	0.2963	0.1923	0.2179	-0.248	0.4161	-0.0208	-0.087	0.1631	0.7165	0.7322	0.6376
288	285	Adaptor/scaffold	Mvb12a	FAM125A	§202	Multivesicular body subunit 12A	Q78HU3	28.7	LRRTDSIyEASSLYG			RTDSIY*EASSLYGISAMDGVPFTLHPR	4	766.612			32164					31663			94.25					94.25			7.09					6.875			0.2899					0.6029			0.7389
289	286	Adaptor/scaffold	Mvb12a	FAM125A	§202	Multivesicular body subunit 12A	Q78HU3	28.7	LRRTDSIyEASSLYG			RTDSIY*EASSLYGISAMDGVPFTLHPR	4	766.612			32192								94.32								6.642								0.1435								0.7351
290	287	Adaptor/scaffold	Mvb12a	FAM125A	§202	Multivesicular body subunit 12A	Q78HU3	28.7	LRRTDSIyEASSLYG			TDSIY*EASSLYGISAMDGVPFTLHPR	3	969.78	35594								102.55								4.008								-0.3774								0.5249
291	288	Adaptor/scaffold	Mvb12a	FAM125A	184	Multivesicular body subunit 12A	Q78HU3	28.7	KGSHPERtLSRLGSR			GSHPERT*LSR	2	610.283	5062					5218			22.22					22.04			1.596					1.334			-0.9597					-0.4478			0.2394
292	289	Adaptor/scaffold	Pacs1	PACS-1	§317	Phosphofurin acidic cluster sorting protein 1	Q8K212	104.8	KKTRRKLtSTSAITR			KLT*STSAITR	2	579.3				11110	11100	11178	10233	10506				37.91	38.15	38.03	38.18	38.24				2.412	2.473	2.308	2.131	1.936				-0.5561	-0.0185	0.463	0.0966	0.3236
293	290	Adaptor/scaffold	Pard3	PAR3-alpha	§1172	Partitioning defective 3 homolog	Q99NH2	149	EDRRRTYsFEQSWSS			TYS*FEQSWSSSR	2	772.806	23496	23529	23145	23253	23260	23292		22669	70.58	69.83	70.3	70.23	70.51	70.31		70.44	2.865	2.765	2.583	2.798	2.861	2.812		2.78	-0.0838	0.32	0.0815	0.2889	-0.108	0.5557		0.3558	0.4405	0.5044	0.5126
294	291	Adaptor/scaffold	Pard3	PAR3-alpha	§1172	Partitioning defective 3 homolog	Q99NH2	149	EDRRRTYsFEQSWSS			TYS*FEQSWSSSR	2	772.806				23242								70.2								2.794								0.3618
295	292	Adaptor/scaffold	Pdlim5;Pdlim5	PDLIM5;PDLIM5 iso3	208;208	PDZ and LIM domain protein 5	Q8CI51;Q8CI51-2	63.3	VNVPRQPtVTSVCSE			QPT*VTSVCSESAQELAEGQR	2	1128.99	21001								64.08								5.196								-0.1568								0.1368
296	293	Adaptor/scaffold	Pdlim5;Pdlim5	PDLIM5;PDLIM5 iso3	208;208	PDZ and LIM domain protein 5	Q8CI51;Q8CI51-2	63.3	VNVPRQPtVTSVCSE			QPT*VTSVCSESAQELAEGQR	3	752.998	20974	21155	20750	20906	20837	20950	20085	20315	64.01	63.66	63.9	63.97	64.06	64.04	64.17	64.17	5.939	5.683	5.855	5.404	5.822	6.021	5.612	6.011	-0.0994	-0.4191	0.2974	0.387	0.0302	0.39	0.0616	0.2408	0.2813	0.2794	0.2578
297	294	Adaptor/scaffold	Plekho1	PLEKHO1	§226	Pleckstrin homology domain-containing family O member 1	Q9JIY0	46	GSRRRADsDRIQPSS			ADS*DRIQPSSQR	2	720.317	7550	7735	7610	7713		7724			28.85	28.62	28.79	28.8		28.8			1.6	1.613	1.608	1.477		1.444			0.2308	0.3502	0.0863	0.277		-0.3169			0.066	0.1248	0.1772
298	295	Adaptor/scaffold	Plekho1	PLEKHO1	§226	Pleckstrin homology domain-containing family O member 1	Q9JIY0	46	GSRRRADsDRIQPSS			ADS*DRIQPSSQR	3	480.547	7585	7741	7593	7710	7650	7741		7045	28.95	28.63	28.74	28.8	28.97	28.85		29.01	3.888	3.382	3.46	3.654	2.983	3.508		3.641	0.044	0.3014	-0.2908	-0.4653	-0.4732	-0.046		0.0963	0.4599	0.4382	0.4893
299	296	Adaptor/scaffold	Plekho1	PLEKHO1	§226	Pleckstrin homology domain-containing family O member 1	Q9JIY0	46	GSRRRADsDRIQPSS			RADS*DRIQPSSQR	2	798.368	6307	6532	6366	6409	6344				25.52	25.4	25.43	25.29	25.44				2.499	2.735	2.054	2.428	2.262				-0.0581	0.4483	0.813	0.0549	0.5991				0.4511	0.5058	0.3842
300	297	Adaptor/scaffold	Plekho1	PLEKHO1	§226	Pleckstrin homology domain-containing family O member 1	Q9JIY0	46	GSRRRADsDRIQPSS			RADS*DRIQPSSQR	3	532.581	6269	6482	6319	6381	6309	6402	5422	5778	25.43	25.27	25.3	25.22	25.34	25.23	25.3	25.62	2.499	2.543	2.515	2.692	3.086	2.66	2.504	2.736	0.1769	0.1725	-0.1523	-0.0384	0.1818	0.0328	0.0268	-0.031	0.3417	0.3479	0.4395
301	298	Adaptor/scaffold	Plekho1	PLEKHO1	§226	Pleckstrin homology domain-containing family O member 1	Q9JIY0	46	GSRRRADsDRIQPSS			RRADS*DRIQPSSQR	3	584.615	5266								22.77								2.9								0.3303								0.2988
302	299	Adaptor/scaffold	Plekho1	PLEKHO1	§226	Pleckstrin homology domain-containing family O member 1	Q9JIY0	46	GSRRRADsDRIQPSS			RRADS*DRIQPSSQR	4	438.713	5272	5400				5378			22.78	22.4				22.47			3.262	3.318				3.67			-0.3177	0.2217				-0.2593			0.2349	0.221
303	300	Adaptor/scaffold	Plekho1	PLEKHO1	§238	Pleckstrin homology domain-containing family O member 1	Q9JIY0	46	PSSQRASsLSRPWEK			ASS*LSRPWEKPDK	3	527.587	13840	13663			13730	13786		13127	45.41	44.18			45.16	44.99		45.16	2.719	3.081			2.821	2.777		2.049	-0.189	-0.1494			-0.277	-0.0665		-0.389	0.1967	0.2314
304	301	Adaptor/scaffold	Ppfibp1;Ppfibp1;Ppfibp1	liprin beta 1;liprin beta 1 iso4;liprin beta 1 iso4	§560;284;571	Liprin-beta-1	Q8C8U0;Q8C8U0-2;Q8C8U0-3	108.5	GKLRRSQsTTFNPDD			SQS*TTFNPDDMSEPEFK	2	1020.4	25153	25311	24880	24982	24981	25035			74.9	74.49	74.92	74.79	75.1	74.94			4.067	4.531	4.067	4.293	4.298	4.294			0.246	0.5047	1.1468	0.2165	0.9572	0.1331			0.652	0.6512	0.6326
305	302	Adaptor/scaffold	Ranbp3	RANBP3	§148	Ran-binding protein 3	Q9CT10	52.5	NLTQRSPsESAEETH			SPS*ESAEETHTLEEK	2	877.362					11703	11728	10870	11156					39.75	39.48	39.85	39.96					4.037	4.36	4.217	4.052					0.321	0.3373	0.44	0.1601
306	303	Adaptor/scaffold	Ranbp3	RANBP3	§148	Ran-binding protein 3	Q9CT10	52.5	NLTQRSPsESAEETH			SPS*ESAEETHTLEEK	3	585.244					11753	11731	10887	11177					39.89	39.49	39.89	40.01					4.496	4.858	5.358	5.284					0.4049	0.0454	0.5512	0.6095
307	304	Adaptor/scaffold	Ranbp3	RANBP3	§56	Ran-binding protein 3	Q9CT10	52.5	PPVKRERtSSLTHSE			T*SSLTHSEEK	2	599.753	6121		6178		6152			5589	25.03		24.93		24.93			25.12	1.898		2.105		2.118			2.105	-0.1314		-0.1574		-0.0578			-0.2316	0.2178		0.286
308	305	Adaptor/scaffold	Ranbp3	RANBP3	§56, §57	Ran-binding protein 3	Q9CT10	52.5	PPVKRERtSSLTHSE;PVKRERTsSLTHSEE			ERT*S*SLTHSEEK	3	521.874		6898								26.39								1.966								-0.3614								0.146
309	306	Adaptor/scaffold	Ranbp3	RANBP3	§56, §57	Ran-binding protein 3	Q9CT10	52.5	PPVKRERtSSLTHSE;PVKRERTsSLTHSEE			RERT*S*SLTHSEEK	3	573.908							4191								21.99								2.15								0.1858
310	307	Adaptor/scaffold	Ranbp3	RANBP3	§56, §58	Ran-binding protein 3	Q9CT10	52.5	PPVKRERtSSLTHSE;VKRERTSsLTHSEEK	ERK1		ERT*SS*LTHSEEK	2	782.308						6806								26.33								1.968								0.2311
311	308	Adaptor/scaffold	Ranbp3	RANBP3	§56, §58	Ran-binding protein 3	Q9CT10	52.5	PPVKRERtSSLTHSE;VKRERTSsLTHSEEK	ERK1		RERT*SS*LTHSEEK	3	573.908	5273	5393	5191	5307	5208	5270	4391	4675	22.79	22.38	22.25	22.31	22.38	22.18	22.52	22.64	3.275	2.799	2.463	2.307	2.547	2.513	2.873	2.683	-0.0907	0.0282	0.2333	-0.1575	-0.01	0.0635	-0.0023	-0.3269	0.3752	0.3665	0.3026
312	309	Adaptor/scaffold	Ranbp3	RANBP3	§56, §58	Ran-binding protein 3	Q9CT10	52.5	PPVKRERtSSLTHSE;VKRERTSsLTHSEEK	ERK1		RERT*SS*LTHSEEK	3	573.908							4005	4473							21.45	22.1							2.005	2.362							0.1576	0.1034
313	310	Adaptor/scaffold	Ranbp3	RANBP3	§57	Ran-binding protein 3	Q9CT10	52.5	PVKRERTsSLTHSEE			S*SLTHSEEK	2	549.229								5372								24.52								1.891								0.2766
314	311	Adaptor/scaffold	Ranbp3	RANBP3	§57, §58	Ran-binding protein 3	Q9CT10	52.5	PVKRERTsSLTHSEE;VKRERTSsLTHSEEK	ERK1		ERTS*S*LTHSEEK	3	521.874	6694					6790			26.57					26.29			2.156					2.116			-0.2637					-0.1959			0.2221
315	312	Adaptor/scaffold	Ranbp3	RANBP3	§57, §58	Ran-binding protein 3	Q9CT10	52.5	PVKRERTsSLTHSEE;VKRERTSsLTHSEEK	ERK1		RERTS*S*LTHSEEK	2	860.359						5406								22.55								1.577								-0.9297
316	313	Adaptor/scaffold	Ranbp3	RANBP3	§58	Ran-binding protein 3	Q9CT10	52.5	VKRERTSsLTHSEEK	ERK1		ERTSS*LTHSEEK	3	495.219	5875	6061	5923	5994	5943	6036	5065	5356	24.38	24.16	24.23	24.16	24.36	24.23	24.32	24.48	2.582	2.623	2.18	2.382	3.033	2.402	2.803	2.231	0.4076	0.2248	0.5176	-0.3152	0.0942	0.5058	-0.0632	0.369	0.2688	0.1822	0.1759
317	314	Adaptor/scaffold	Ranbp3	RANBP3	§58	Ran-binding protein 3	Q9CT10	52.5	VKRERTSsLTHSEEK	ERK1		TSS*LTHSEEK	2	599.753	5850	6334	6184	5958	5903	6173	5037	5318	24.32	24.88	24.95	24.06	24.26	24.61	24.24	24.36	3.228	1.979	1.865	3.174	2.871	3.079	3.165	2.948	0.4398	0.0338	-0.1774	0.3305	0.3952	0.1507	0.2523	0.2306	0.4711	0.2637	0.2274
318	315	Adaptor/scaffold	Ranbp3	RANBP3	§58	Ran-binding protein 3	Q9CT10	52.5	VKRERTSsLTHSEEK	ERK1		TSS*LTHSEEK	2	599.753		6033	5886	6139		5983	5219			24.08	24.12	24.58		24.09	24.75			3.275	3.319	2.961		3.228	2.975			0.5158	0.0609	0.2702		0.4515	-0.0358			0.4798	0.5081
319	316	Adaptor/scaffold	Ranbp3	RANBP3	§58	Ran-binding protein 3	Q9CT10	52.5	VKRERTSsLTHSEEK	ERK1		TSS*LTHSEEK	3	400.171	5878	6050	5903	5973	5912	6002	5046	5322	24.39	24.13	24.17	24.11	24.28	24.14	24.27	24.38	2.676	2.883	2.873	2.45	2.409	2.792	3.109	2.995	0.0871	0.1982	0.0497	0.0521	-0.0661	0.0099	-0.1382	-0.1174	0.1082	0.1191	0.2016
320	317	Adaptor/scaffold	Rictor;Rictor	RICTOR;RICTOR iso 2	§1135;983	Rapamycin-insensitive companion of mTOR	Q6QI06;Q6QI06-2	191.4	NRRIRTLtEPSVDLN			IRTLT*EPSVDLNHSEDFTSSSAQK	3	914.759						20448								62.72								5.301								0.9255
321	318	Adaptor/scaffold	Rictor;Rictor	RICTOR;RICTOR iso 2	§1135;983	Rapamycin-insensitive companion of mTOR	Q6QI06;Q6QI06-2	191.4	NRRIRTLtEPSVDLN			IRTLT*EPSVDLNHSEDFTSSSAQK	4	686.321						20447								62.72								5.955								0.5047
322	319	Adaptor/scaffold	Rictor;Rictor	RICTOR;RICTOR iso 2	§1135;983	Rapamycin-insensitive companion of mTOR	Q6QI06;Q6QI06-2	191.4	NRRIRTLtEPSVDLN			TLT*EPSVDLNHSEDFTSSSAQK	2	1237.04	21332	21437	21079	21140	21100	21180	20323	20553	64.94	64.39	64.77	64.59	64.76	64.65	64.79	64.79	4.769	4.456	4.958	4.614	4.383	4.329	4.478	4.476	1.0764	0.6735	0.2551	0.72	0.5977	0.8893	0.5567	0.9212	0.6382	0.5716	0.617
323	320	Adaptor/scaffold	Rictor;Rictor	RICTOR;RICTOR iso 2	§1135;983	Rapamycin-insensitive companion of mTOR	Q6QI06;Q6QI06-2	191.4	NRRIRTLtEPSVDLN			TLT*EPSVDLNHSEDFTSSSAQK	3	825.03	21260	21374	20999	21097	21057	21250	20274	20496	64.75	64.23	64.56	64.47	64.64	64.83	64.66	64.65	5.892	6.274	6.17	5.717	6.276	5.8	6.533	6.384	0.3922	0.4904	0.5546	0.3318	0.4667	0.9733	0.3731	0.2782	0.5493	0.5571	0.5419
324	321	Adaptor/scaffold	Rictor;Rictor	RICTOR;RICTOR iso 2	§1135;983	Rapamycin-insensitive companion of mTOR	Q6QI06;Q6QI06-2	191.4	NRRIRTLtEPSVDLN			TLT*EPSVDLNHSEDFTSSSAQK	3	825.03						21124								64.5								6.662								0.2329
325	322	Adaptor/scaffold	Rptor;Rptor	Raptor;Raptor iso 2	§721;536	Regulatory-associated protein of mTOR	Q8K4Q0;Q8K4Q0-2	149.4	TPRLRSVsSYGNIRA			SVS*SYGNIR	2	531.734	15652	15634	15499	15598	15503	15632	14729	14976	50.12	49.32	49.9	49.83	49.88	49.89	50.03	50.07	1.674	2.372	2.008	2.112	1.912	2.047	1.919	2.003	0.0535	0.1243	0.1042	0.0388	-0.006	-0.2378	-0.095	-0.4159	0.2627	0.315	0.266
326	323	Adaptor/scaffold	Rusc1;Rusc1;Rusc1	RUSC1;RUSC1 iso 2;RUSC1 iso3	801;339;938	RUN and SH3 domain-containing protein 1	Q8BG26;Q8BG26-2;Q8BG26-3	95.1	FKSRRPSsWLPPTVS			RPSS*WLPPTVSVLALVK	3	644.024	36721			36451	36308		35678	35826	105.53			105.18	105.23		105.44	105.36	2.849			3.221	2.304		3.234	3.738	0.7578			-0.1705	0.0776		0.43	0.4195	0.3865
327	324	Adaptor/scaffold	Rusc2;Rusc2	RUSC2;RUSC2 iso 2	§517;§517	Iporin	Q80U22;Q80U22-2	161	GSLERMLsCPVRLSE			MLS*CPVR	2	471.7	17553	17497	17301	17362	17348	17395	16544	16784	55.11	54.17	54.76	54.59	54.81	54.61	54.86	54.88	1.308	1.397	1.189	1.242	1.202	1.251	1.244	1.284	-0.0364	-0.1514	0.0406	0.1309	0.004	0.0456	0.0958	0.0375	0.0212	0.1417	0.0637
328	325	Adaptor/scaffold	Scel	SCEL	§90	Sciellin	Q9EQG3	72.9	ATISRYRsEDMLDRT			YRS*EDMLDR	2	632.755	13588	13474	13448	13484		13557			44.75	43.69	44.4	44.22		44.39			2.364	2.404	2.463	2.553		2.358			0.3913	0.3459	0.4088	0.775		0.497			0.4718	0.5104	0.4931
329	326	Adaptor/scaffold	Sh3pxd2a;Sh3pxd2a;Sh3pxd2a	Tks5;Tks5 iso 2;Tks5 iso 3	§1007;979;964	SH3 and PX domain-containing protein 2A	O89032;O89032-2;O89032-3	124.1	LRGVRRNsSFSTARS			RNS*SFSTAR	2	553.243	7429	7604	7451	7557	7491	7560	6602	6857	28.52	28.26	28.34	28.38	28.54	28.36	28.51	28.51	1.56	1.711	2.127	2.174	2.257	1.985	1.9	1.935	0.267	0.9416	0.3371	0.5454	0.1691	0.1876	-0.0228	-0.0899	0.2806	0.3129	0.3087
330	327	Adaptor/scaffold	Sh3pxd2a;Sh3pxd2a;Sh3pxd2a	Tks5;Tks5 iso 2;Tks5 iso 3	§514;486;471	SH3 and PX domain-containing protein 2A	O89032;O89032-2;O89032-3	124.1	PNLSRRTsTLTRPKV			RTS*TLTRPK	2	570.3	5822	6002	5862	5939	5882	5957	5010	5288	24.24	24	24.06	24.01	24.2	24.02	24.17	24.28	2.155	1.736	1.878	2.215	1.883	2.074	2.179	2.089	-0.098	-0.0849	0.293	-0.0162	0.0306	0.0029	0.1189	0.0841	0.4575	0.3083	0.3572
331	328	Adaptor/scaffold	Sh3pxd2a;Sh3pxd2a;Sh3pxd2a	Tks5;Tks5 iso 2;Tks5 iso 3	§514;486;471	SH3 and PX domain-containing protein 2A	O89032;O89032-2;O89032-3	124.1	PNLSRRTsTLTRPKV			RTS*TLTRPK	3	380.536	5811	5991	5847	5918	5863	5938	4998	5280	24.21	23.97	24.01	23.95	24.14	23.96	24.14	24.26	2.501	2.205	2.164	2.314	2.382	2.049	2.011	2.384	0.0528	0.0021	0.1981	-0.0242	0.0034	-0.0596	-0.2494	-0.0138	0.1569	0.1346	0.1208
332	329	Adaptor/scaffold	Sh3pxd2a;Sh3pxd2a;Sh3pxd2a	Tks5;Tks5 iso 2;Tks5 iso 3	§515;487;472	SH3 and PX domain-containing protein 2A	O89032;O89032-2;O89032-3	124.1	NLSRRTStLTRPKVP			RTST*LTRPK	3	380.536	5484	5646		5585	5554	5633			23.34	23.05		23.05	23.3	23.15			2.182	2.004		2.038	1.998	2.071			-0.0042	-0.0974		-0.1821	0.1564	0.2746			0.1441	0.0692
333	330	Adaptor/scaffold	Sh3pxd2a;Sh3pxd2a;Sh3pxd2a	Tks5;Tks5 iso 2;Tks5 iso 3	§993;965;950	SH3 and PX domain-containing protein 2A	O89032;O89032-2;O89032-3	124.1	CALRRNEsLTATDSL			NES*LTATDSLR	2	643.785					17645								55.62								1.905								-1.1422
334	331	Adaptor/scaffold	Shank2;Shank2;Shank2	SHANK2;SHANK2 iso2;SHANK2 iso3	§903;§899;689	SH3 and multiple ankyrin repeat domains protein 2	Q80Z38;Q80Z38-2;Q80Z38-3	158.9	GPLRRQEtENKYETD			RQET*ENKYETDLGK	2	895.902	10839					10859	9918	10199	37.54					37.18	37.35	37.43	3.524					3.262	3.803	3.465	-0.3799					0.2203	0.369	-0.4516	0.4337
335	332	Adaptor/scaffold	Shank2;Shank2;Shank2	SHANK2;SHANK2 iso2;SHANK2 iso3	§903;§899;689	SH3 and multiple ankyrin repeat domains protein 2	Q80Z38;Q80Z38-2;Q80Z38-3	158.9	GPLRRQEtENKYETD			RQET*ENKYETDLGK	2	895.902								10207								37.45								3.437								-0.4516
336	333	Adaptor/scaffold	Shank2;Shank2;Shank2	SHANK2;SHANK2 iso2;SHANK2 iso3	§903;§899;689	SH3 and multiple ankyrin repeat domains protein 2	Q80Z38;Q80Z38-2;Q80Z38-3	158.9	GPLRRQEtENKYETD			RQET*ENKYETDLGK	3	597.603	10842	10934	10794	10805	10793	10830	9899	10173	37.55	37.08	37.32	37.07	37.34	37.1	37.3	37.35	4.118	3.638	3.9	3.801	4.076	4.048	3.472	3.87	0.1406	-0.707	0.4849	0.4026	0.5401	0.1965	0.6045	0.3425	0.5445	0.4414	0.4781
337	334	Adaptor/scaffold	Shank2;Shank2;Shank2	SHANK2;SHANK2 iso2;SHANK2 iso3	§903;§899;689	SH3 and multiple ankyrin repeat domains protein 2	Q80Z38;Q80Z38-2;Q80Z38-3	158.9	GPLRRQEtENKYETD			RQET*ENKYETDLGK	3	597.603			10779								37.28								4.361								0.5381								0.4993
338	335	Adaptor/scaffold	Shc1;Shc1	SHC1;SHC1 iso2	§139;29	SHC-transforming protein 1	P98083;P98083-2	62.6	EEWTRHGsFVNKPTR		PTP-PEST	HGS*FVNKPTR	3	408.196	7312	7478	7334	7435	7403	7470	6519	6750	28.21	27.93	28.02	28.02	28.29	28.09	28.28	28.22	2.878	2.961	2.812	2.79	3.017	2.917	3.095	2.808	0.2077	0.2101	0.012	-0.2323	-0.123	-0.5034	0.1141	-0.2121	0.3024	0.3629	0.3177
339	336	Adaptor/scaffold	Slc9a3r1	NHERF	§285, §294	Na(+)/H(+) exchange regulatory cofactor NHE-RF1	P70441	38.6	PALARSAsSDTSEEL;DTSEELNsQDSPKRQ			SAS*SDTSEELNS*QDSPKR	3	699.938					10652		9763	10043					36.96		36.93	36.98					3.261		3.7	3.23					0.3255		0.0541	-0.0278
340	337	Adaptor/scaffold	Slc9a3r1	NHERF	§285, §297	Na(+)/H(+) exchange regulatory cofactor NHE-RF1	P70441	38.6	PALARSAsSDTSEEL;EELNSQDsPKRQVST			SAS*SDTSEELNSQDS*PK	2	971.354			12188	12365	12244		11435	11715			41.02	41.23	41.18		41.34	41.43			4.287	4.08	4.138		4.161	4.293			0.747	-0.0059	0.5119		0.0772	-0.2774			0.1856
341	338	Adaptor/scaffold	Slc9a3r1	NHERF	§285, §297	Na(+)/H(+) exchange regulatory cofactor NHE-RF1	P70441	38.6	PALARSAsSDTSEEL;EELNSQDsPKRQVST			SAS*SDTSEELNSQDS*PKR	2	1049.4					10634		9749						36.91		36.89						3.535		3.185						-0.3276		0.0353
342	339	Adaptor/scaffold	Slc9a3r1	NHERF	§286, §297	Na(+)/H(+) exchange regulatory cofactor NHE-RF1	P70441	38.6	ALARSASsDTSEELN;EELNSQDsPKRQVST			SASS*DTSEELNSQDS*PKR	3	699.938						10676								36.66								4.2								-0.0584
343	340	Adaptor/scaffold	Slc9a3r1	NHERF	§303	Na(+)/H(+) exchange regulatory cofactor NHE-RF1	P70441	38.6	DSPKRQVsTEPSSTS			QVS*TEPSSTSSSSSDPILDLNISLAVAK	3	971.804		35907	35499	35633	35422	35673	34837	35038		102.55	103.13	103.03	102.9	103.2	103.21	103.27		6.233	5.985	6.388	6.227	6.207	5.824	6.009		-0.3407	0.5261	-0.1188	0.0887	-0.0079	0.1329	0.5497		0.1687	0.2272
344	341	Adaptor/scaffold	Slc9a3r1	NHERF	§303	Na(+)/H(+) exchange regulatory cofactor NHE-RF1	P70441	38.6	DSPKRQVsTEPSSTS			RQVS*TEPSSTSSSSSDPILDLNISLAVAK	3	1023.84		32616		32411	32187		31650			93.78		94.44	94.28		94.74			5.927		5.704	5.874		5.77			0.5628		0.2033	0.3968		0.2107			0.2194
345	342	Adaptor/scaffold	Slc9a3r1	NHERF	§304	Na(+)/H(+) exchange regulatory cofactor NHE-RF1	P70441	38.6	SPKRQVStEPSSTSS			QVST*EPSSTSSSSSDPILDLNISLAVAK	3	971.804		35872								102.46								5.731								-0.2513								0.1994
346	343	Adaptor/scaffold	Slc9a3r1	NHERF	§304	Na(+)/H(+) exchange regulatory cofactor NHE-RF1	P70441	38.6	SPKRQVStEPSSTSS			RQVST*EPSSTSSSSSDPILDLNISLAVAK	3	1023.84			32291			32451					94.58			94.64					5.78			5.568					0.592			0.7588					0.1868
347	344	Adaptor/scaffold	Sos1	SOS1	§1147	Son of sevenless homolog 1	Q62245	150.8	PPRRRPEsAPAESSP			RRPES*APAESSPSK	3	526.914	5448		5505	5533	5506	5574		4929	23.25		23.08	22.91	23.17	22.99		23.32	3.908		3.37	2.984	3.594	3.236		3.245	-0.2637		-0.0909	-0.2123	0.1042	-0.1542		0.0704	0.3939		0.2887
348	345	Adaptor/scaffold	Spag9;Spag9;Spag9;Spag9;Spag9;Spag9	JIP4;JIP4 iso2;JIP4 iso3;JIP4 iso3;JIP4 iso3;JIP4 iso3	§329;315;172;172;315;150	C-Jun-amino-terminal kinase-interacting protein 4	Q58A65;Q58A65-2;Q58A65-3;Q58A65-4;Q58A65-5;Q58A65-6	146.1	AQETRNVsTESGENE			NVS*TESGENEEK	2	701.772	6387			6535					25.74			25.63					2.65			2.495					0.1412			0.1614					0.5773
349	346	Adaptor/scaffold	St13	HIP	63	Hsc70-interacting protein	Q99L47	41.6	KEEKRDKtTEENIKT			RDKT*TEENIK	3	438.541						4567								20.28								2.346								-0.3289
350	347	Adaptor/scaffold	Ston2	STON2	278	Stonin-2	Q8BZ60	99.5	FKRDRPKsTLMNLPK			S*TLM#NLPK	2	500.233			16414	16469	16457						52.34	52.13	52.41						2.082	2.05	1.893						0.2691	0.266	0.1067						0.1425
351	348	Adaptor/scaffold	Ston2	STON2	278	Stonin-2	Q8BZ60	99.5	FKRDRPKsTLMNLPK			S*TLMNLPK	2	492.235	22796	22777	22417	22479	22521	22564	21750	21969	68.75	67.88	68.36	68.19	68.55	68.38	68.59	68.59	2.117	2.07	1.701	2.037	1.59	1.938	2.117	2.222	0.3398	0.0091	0.2624	0.231	0.3803	0.12	0.0713	-0.033	0.1119	0.136	0.1376
352	349	Adaptor/scaffold	Syne2	SYNE2	4121	Nesprin-2	Q6ZWQ0	782.2	SEDGRRRtEPPSASW			RRT*EPPSASWSFLGK	3	600.293					22621	22599							68.81	68.47							5.286	6.035							0.6396	0.0253
353	350	Adaptor/scaffold	Telo2	TELO2	130, 145	Telomere length regulation protein TEL2 homolog	Q9DC40	93.3	LLDTFLStGRVAALM;EEQCRPQtKPSFPLF			LMKM#AQLLDTFLST*GRVAALM#EEQCRPQT*KPSFPLFQETLLS	6	837.239							41759								122.62								1.215								6.1337
354	351	Adaptor/scaffold	Tjp1	ZO1	§1086	Tight junction protein ZO-1	P39447	194.6	RFEDRIPtYEDQWSY			FEDRIPT*YEDQWSYYDDK	3	817.333	25815	26055		25695	25716	25766	24957	25170	76.68	76.47		76.71	77.1	76.94	77.06	77.05	4.504	3.945		4.393	4.375	4.537	4.397	3.925	0.3438	0.3793		-0.1721	-0.1087	0.7032	-0.2603	-0.0568	0.5257	0.4769
355	352	Adaptor/scaffold	Tjp1	ZO1	§1087	Tight junction protein ZO-1	P39447	194.6	FEDRIPTyEDQWSYY			FEDRIPTY*EDQWSYYDDK	3	817.333				25700								76.72								4.122								-0.234
356	353	Adaptor/scaffold	Tns3	tensin 3	§745	Tensin-3	Q5SSZ5	155.5	RCSGRLDsVDGPGRS			LDS*VDGPGR	2	498.213					10903	10967							37.63	37.47							2.438	2.087							0.1534	-0.0176
357	354	Adaptor/scaffold	Tns3	tensin 3	§769	Tensin-3	Q5SSZ5	155.5	GGRLRKLsIGQYDND			KLS*IGQYDNDAASQVTFSK	2	1076.5		23060	22673		22801	22806	21979	22205		68.62	69.05		69.28	69.02	69.19	69.2		5.566	5.735		5.711	5.908	5.777	5.803		1.0816	0.0881		0.3028	0.9441	0.6045	0.8108		0.7325	0.7016
358	355	Adaptor/scaffold	Tns3	tensin 3	§769	Tensin-3	Q5SSZ5	155.5	GGRLRKLsIGQYDND			KLS*IGQYDNDAASQVTFSK	3	718.004	22973	22992		22700	22855	22820	21985	22187	69.22	68.44		68.78	69.42	69.06	69.21	69.16	5.014	3.735		3.136	4.252	4.552	3.561	3.912	-0.05	0.646		0.1685	0.0768	0.1917	0.2166	0.066	0.5747	0.4646
359	356	Adaptor/scaffold	Tns3	tensin 3	§769	Tensin-3	Q5SSZ5	155.5	GGRLRKLsIGQYDND			KLS*IGQYDNDAASQVTFSK	3	718.004					22788								69.25								4.343								0.0741
360	357	Adaptor/scaffold	Trip10;Trip10;Trip10;Trip10	TRIP10;TRIP10 iso 2;TRIP10 iso 3;TRIP10 iso 4	§296;§296;§296;§296	Cdc42-interacting protein 4	Q8CJ53;Q8CJ53-2;Q8CJ53-3;Q8CJ53-4	68.4	QVINRVPsDSSLGTP			PGDLEFEDFSQVINRVPS*DSSLGTPDGRPELR	4	903.177		30755			30335					88.87			89.34					4.681			3.594					0.207			0.6892					0.49
361	358	Adaptor/scaffold	Trip10;Trip10;Trip10;Trip10	TRIP10;TRIP10 iso 2;TRIP10 iso 3;TRIP10 iso 4	§296;§296;§296;§296	Cdc42-interacting protein 4	Q8CJ53;Q8CJ53-2;Q8CJ53-3;Q8CJ53-4	68.4	QVINRVPsDSSLGTP			SGFARPGDLEFEDFSQVINRVPS*DSSLGTPDGRPELR	4	1032.74	29999	30013				29798	28967	29203	87.68	86.89				87.63	87.64	87.72	4.524	4.458				4.458	4.778	3.878	-0.2419	0.8861				0.911	0.1793	-0.4969	0.4171	0.3964
362	359	Adaptor/scaffold	Trip10;Trip10;Trip10;Trip10	TRIP10;TRIP10 iso 2;TRIP10 iso 3;TRIP10 iso 4	§296;§296;§296;§296	Cdc42-interacting protein 4	Q8CJ53;Q8CJ53-2;Q8CJ53-3;Q8CJ53-4	68.4	QVINRVPsDSSLGTP			SGFARPGDLEFEDFSQVINRVPS*DSSLGTPDGRPELR	4	1032.74						29786								87.6								4.702								0.911
363	360	Adaptor/scaffold	Trip10;Trip10;Trip10;Trip10	TRIP10;TRIP10 iso 2;TRIP10 iso 3;TRIP10 iso 4	§296;§296;§296;§296	Cdc42-interacting protein 4	Q8CJ53;Q8CJ53-2;Q8CJ53-3;Q8CJ53-4	68.4	QVINRVPsDSSLGTP			SGFARPGDLEFEDFSQVINRVPS*DSSLGTPDGRPELR	5	826.395						29780								87.58								6.347								-0.0775
364	361	Adaptor/scaffold	Trip10;Trip10;Trip10;Trip10	TRIP10;TRIP10 iso 2;TRIP10 iso 3;TRIP10 iso 4	§296;§296;§296;§296	Cdc42-interacting protein 4	Q8CJ53;Q8CJ53-2;Q8CJ53-3;Q8CJ53-4	68.4	QVINRVPsDSSLGTP			SGFARPGDLEFEDFSQVINRVPS*DSSLGTPDGRPELR	5	826.395						29800								87.64								6.392								-0.0775
365	362	Adaptor/scaffold	Trip10;Trip10;Trip10;Trip10	TRIP10;TRIP10 iso 2;TRIP10 iso 3;TRIP10 iso 4	§296;§296;§296;§296	Cdc42-interacting protein 4	Q8CJ53;Q8CJ53-2;Q8CJ53-3;Q8CJ53-4	68.4	QVINRVPsDSSLGTP			VPS*DSSLGTPDGRPELR	2	931.936	17570	17540	17364	17400	17403	17420	16566	16843	55.15	54.28	54.92	54.69	54.97	54.68	54.92	55.04	2.319	2.523	2.484	1.826	2.298	2.573	2.184	2.139	-0.1386	0.5037	0.4508	0.0347	-0.1936	0.0988	0.0204	0.4886	0.3476	0.2777	0.3308
366	363	Adaptor/scaffold	Trip10;Trip10;Trip10;Trip10	TRIP10;TRIP10 iso 2;TRIP10 iso 3;TRIP10 iso 4	§296;§296;§296;§296	Cdc42-interacting protein 4	Q8CJ53;Q8CJ53-2;Q8CJ53-3;Q8CJ53-4	68.4	QVINRVPsDSSLGTP			VPS*DSSLGTPDGRPELR	2	931.936			17313				16515				54.79				54.78				2.381				2.118				0.3105				0.3099				0.2967
367	364	Adaptor/scaffold	Trip10;Trip10;Trip10;Trip10	TRIP10;TRIP10 iso 2;TRIP10 iso 3;TRIP10 iso 4	§296;§296;§296;§296	Cdc42-interacting protein 4	Q8CJ53;Q8CJ53-2;Q8CJ53-3;Q8CJ53-4	68.4	QVINRVPsDSSLGTP			VPS*DSSLGTPDGRPELR	3	621.626	17470	17583	17216	17481	17471	17516	16645	16725	54.89	54.4	54.53	54.92	55.15	54.94	55.13	54.73	3.23	3.077	3.144	3.325	3.338	3.048	3.01	3.149	0.1062	0.2838	0.1546	-0.115	0.0172	-0.1759	-0.1602	-0.002	0.4955	0.5551	0.4954
368	365	Adaptor/scaffold	Trip10;Trip10;Trip10;Trip10	TRIP10;TRIP10 iso 2;TRIP10 iso 3;TRIP10 iso 4	§296;§296;§296;§296	Cdc42-interacting protein 4	Q8CJ53;Q8CJ53-2;Q8CJ53-3;Q8CJ53-4	68.4	QVINRVPsDSSLGTP			VPS*DSSLGTPDGRPELR	3	621.626	17674	17381	17404	17295	17278	17708	16449	16926	55.43	53.87	55.04	54.41	54.63	55.46	54.61	55.26	3.09	3.067	3.075	3.039	3.122	2.964	3.1	2.948	-0.0098	0.1241	0.2093	-0.1546	0.0556	0.1018	-0.2295	0.1304	0.5614	0.4553	0.5197
369	366	Adaptor/scaffold	Trip10;Trip10;Trip10;Trip10	TRIP10;TRIP10 iso 2;TRIP10 iso 3;TRIP10 iso 4	§296;§296;§296;§296	Cdc42-interacting protein 4	Q8CJ53;Q8CJ53-2;Q8CJ53-3;Q8CJ53-4	68.4	QVINRVPsDSSLGTP			VPS*DSSLGTPDGRPELR	3	621.626		17844				17319		17134		55.07				54.42		55.82		2.969				3.188		2.184		0.1951				-0.0043		-0.4096		0.4012
370	367	Adaptor/scaffold	Wasl	N-WASP	12	Neural Wiskott-Aldrich syndrome protein	Q91YD9	54.2	QQPPRRVtNVGSLLL			RVT*NVGSLLLTPQENESLFSFLGK	3	910.468	37824		37498	37657					108.46		108.41	108.37					5.828		6.365	4.964					0.1643		-0.1704	0.563					0.5825		0.532
371	368	Adaptor/scaffold	Ywhab;Ywhah;Ywhaq;Ywhaq;Ywhab;Ywhag;Sfn	14-3-3 beta;14-3-3 eta;14-3-3 theta;14-3-3 theta iso 2;14-3-3 beta iso 2;14-3-3 gamma;14-3-3 sigma	§65;§64;§63;§63;63;§64;§63	14-3-3 protein beta/alpha	Q9CQV8;P68510;P68254;P68254-2;Q9CQV8-2;P61982;O70456	28.1	RSSWRVIsSIEQKTE			VIS*SIEQK	2	492.244								15923								52.56								2.031								0.1078
372	369	Adaptor/scaffold	Ywhaz	14-3-3 zeta	63	14-3-3 protein zeta/delta	P63101	27.8	RSSWRVVsSIEQKTE			VVS*SIEQK	2	485.236			13395	13478	13441	13522		12880			44.26	44.21	44.39	44.3		44.51			1.81	1.684	2.092	1.89		1.71			1.6189	1.0738	0.8146	0.0624		0.4209			0.0903
373	Adhesion or extracellular matrix protein
374	370	Adhesion or extracellular matrix protein	Arhgef18;Arhgef18	ARHGEF18;ARHGEF18 iso 2	§568;§568	Rho guanine nucleotide exchange factor 18	Q6P9R4;Q6P9R4-2	114.3	GLPRRAEtFGGYDSV			RAET*FGGYDSVGSPSK	2	869.378	16462	16349	16206	16298	16266	16371	15520	15669	52.25	51.19	51.79	51.68	51.9	51.84	52.12	51.89	3.891	3.739	3.866	3.806	3.846	3.567	3.444	3.464	-0.2322	0.097	0.0882	-0.3437	0.0347	0.3536	-0.3756	-0.3989	0.5835	0.543	0.5916
375	371	Adhesion or extracellular matrix protein	Arhgef18;Arhgef18	ARHGEF18;ARHGEF18 iso 2	§568;§568	Rho guanine nucleotide exchange factor 18	Q6P9R4;Q6P9R4-2	114.3	GLPRRAEtFGGYDSV			RAET*FGGYDSVGSPSK	3	579.921	16452	16391	16204	16293	16241	16353	15526	15656	52.23	51.3	51.78	51.67	51.83	51.8	52.14	51.86	4.017	3.656	3.862	3.821	3.88	3.725	3.974	3.613	-0.1125	-1.9942	0.4239	-0.0272	-0.1195	0.0588	0.1327	-0.1898	0.6083	0.2329	0.5933
376	372	Adhesion or extracellular matrix protein	Arhgef18;Arhgef18	ARHGEF18;ARHGEF18 iso 2	§568;§568	Rho guanine nucleotide exchange factor 18	Q6P9R4;Q6P9R4-2	114.3	GLPRRAEtFGGYDSV			RAET*FGGYDSVGSPSK	3	579.921		16350								51.19								3.984								0.4579								0.5947
377	373	Adhesion or extracellular matrix protein	Arhgef2;Arhgef2;Arhgef2	ARHGEF2;ARHGEF2 iso 4;ARHGEF2 iso 5	§646;619;617	Rho guanine nucleotide exchange factor 2	Q60875;Q60875-4;Q60875-5	111.9	RGLFRLEsFESLRGE			LES*FESLR	2	530.739	22733	22986	22564	22877	22454	22473	21648	22058	68.59	68.43	68.75	69.25	68.38	68.14	68.32	68.82	1.829	1.901	1.828	1.626	1.978	2.038	1.723	1.87	0.4907	0.1416	0.2284	0.0591	0.1699	0.1907	0.2874	0.1711	0.2303	0.1501	0.2552
378	374	Adhesion or extracellular matrix protein	Arhgef2;Arhgef2;Arhgef2	ARHGEF2;ARHGEF2 iso 4;ARHGEF2 iso 5	§646;619;617	Rho guanine nucleotide exchange factor 2	Q60875;Q60875-4;Q60875-5	111.9	RGLFRLEsFESLRGE			LES*FESLR	2	530.739	22937	22770	22790	22414	22987	22677	21851	22366	69.12	67.87	69.36	68.01	69.78	68.67	68.85	69.63	1.788	2.21	1.602	1.791	1.913	2.009	2.093	1.752	0.0436	0.1728	0.4344	1.0147	0.2608	0.1981	0.0482	0.3194	0.1521	0.2735	0.1132
379	375	Adhesion or extracellular matrix protein	Arhgef2;Arhgef2;Arhgef2	ARHGEF2;ARHGEF2 iso 4;ARHGEF2 iso 5	§646;619;617	Rho guanine nucleotide exchange factor 2	Q60875;Q60875-4;Q60875-5	111.9	RGLFRLEsFESLRGE			LES*FESLR	2	530.739	23168		22370	22610	22659	22941		21858	69.72		68.23	68.54	68.91	69.38		68.3	1.803		1.965	1.977	2.006	1.511		1.78	0.0372		0.2971	0.3005	0.1818	0.0821		0.4225	0.0943		0.1916
380	376	Adhesion or extracellular matrix protein	Arhgef2;Arhgef2;Arhgef2	ARHGEF2;ARHGEF2 iso 4;ARHGEF2 iso 5	§646;619;617	Rho guanine nucleotide exchange factor 2	Q60875;Q60875-4;Q60875-5	111.9	RGLFRLEsFESLRGE			LES*FESLRGER	2	701.822		18975								58								1.324								-0.2585								0.0176
381	377	Adhesion or extracellular matrix protein	Arhgef2;Arhgef2;Arhgef2	ARHGEF2;ARHGEF2 iso 4;ARHGEF2 iso 5	§646;619;617	Rho guanine nucleotide exchange factor 2	Q60875;Q60875-4;Q60875-5	111.9	RGLFRLEsFESLRGE			LES*FESLRGER	3	468.217	19042	18981	18716		18779	18863	17980	18186	59	58.02	58.53		58.65	58.54	58.68	58.6	2.208	2.236	2.117		2.018	1.903	1.967	1.887	0.1114	-0.2887	0.0188		0.2255	0.3096	0.0038	0.3109	0.1518	0.0998	0.1341
382	378	Adhesion or extracellular matrix protein	Arhgef2;Arhgef2;Arhgef2	ARHGEF2;ARHGEF2 iso 4;ARHGEF2 iso 5	§811;784;782	Rho guanine nucleotide exchange factor 2	Q60875;Q60875-4;Q60875-5	111.9	ALLQRQHtLLQEELR			QHT*LLQEELRR	3	501.587		15660			15605	15726				49.39			50.15	50.15				2.472			2.272	2.662				0.113			0.1266	0.3037				0.1267
383	379	Adhesion or extracellular matrix protein	Arhgef2;Arhgef2;Arhgef2	ARHGEF2;ARHGEF2 iso 4;ARHGEF2 iso 5	§811;784;782	Rho guanine nucleotide exchange factor 2	Q60875;Q60875-4;Q60875-5	111.9	ALLQRQHtLLQEELR			QHT*LLQEELRR	3	501.587						15721								50.13								2.651								0.0238
384	380	Adhesion or extracellular matrix protein	Arhgef2;Arhgef2;Arhgef2;Arhgef2;Arhgef2	ARHGEF2;ARHGEF2 iso 4;ARHGEF2 iso 5;ARHGEF2 iso 2;ARHGEF2 iso 3	§121;94;92;§121;113	Rho guanine nucleotide exchange factor 2	Q60875;Q60875-4;Q60875-5;Q60875-2;Q60875-3	111.9	TTTRERPtSAIYPSD			ERPT*SAIYPSDSFR	2	853.383							20018								63.99								2.485								0.7557
385	381	Adhesion or extracellular matrix protein	Arhgef2;Arhgef2;Arhgef2;Arhgef2;Arhgef2	ARHGEF2;ARHGEF2 iso 4;ARHGEF2 iso 5;ARHGEF2 iso 2;ARHGEF2 iso 3	§122, §129;95, 102;93, 100;§122, §129;§114, §121	Rho guanine nucleotide exchange factor 2	Q60875;Q60875-4;Q60875-5;Q60875-2;Q60875-3	111.9	TTRERPTsAIYPSDS;SAIYPSDsFRQSLLG	PKACA	DYNLT1	ERPTS*AIYPSDS*FRQSLLGSR	3	843.051							23964								74.43								2.758								0.151
386	382	Adhesion or extracellular matrix protein	Arhgef2;Arhgef2;Arhgef2;Arhgef2;Arhgef2	ARHGEF2;ARHGEF2 iso 4;ARHGEF2 iso 5;ARHGEF2 iso 2;ARHGEF2 iso 3	§122, 133;95, 106;93, 104;§122, 133;§114, §125	Rho guanine nucleotide exchange factor 2	Q60875;Q60875-4;Q60875-5;Q60875-2;Q60875-3	111.9	TTRERPTsAIYPSDS;PSDSFRQsLLGSRRG	PKACA	DYNLT1	ERPTS*AIYPSDSFRQS*LLGSR	3	843.051		24970		24680		24717	24026			73.61		74		74.1	74.59			3.011		2.215		3.091	2.601			0.145		-0.0178		0.2287	-0.0062			0.1522
387	383	Adhesion or extracellular matrix protein	Arhgef2;Arhgef2;Arhgef2;Arhgef2;Arhgef2	ARHGEF2;ARHGEF2 iso 4;ARHGEF2 iso 5;ARHGEF2 iso 2;ARHGEF2 iso 3	§122, 133;95, 106;93, 104;§122, 133;§114, §125	Rho guanine nucleotide exchange factor 2	Q60875;Q60875-4;Q60875-5;Q60875-2;Q60875-3	111.9	TTRERPTsAIYPSDS;PSDSFRQsLLGSRRG	PKACA	DYNLT1	ERPTS*AIYPSDSFRQS*LLGSR	3	843.051				24647								73.92								2.657								-0.1145
388	384	Adhesion or extracellular matrix protein	Arhgef2;Arhgef2;Arhgef2;Arhgef2;Arhgef2	ARHGEF2;ARHGEF2 iso 4;ARHGEF2 iso 5;ARHGEF2 iso 2;ARHGEF2 iso 3	§122;95;93;§122;§114	Rho guanine nucleotide exchange factor 2	Q60875;Q60875-4;Q60875-5;Q60875-2;Q60875-3	111.9	TTRERPTsAIYPSDS	PKACA	DYNLT1	ERPTS*AIYPSDSFR	2	853.383	20761	20790	20305	20535	20392	20890	19577	19806	63.44	62.7	62.72	63	62.89	63.88	62.84	62.84	2.755	2.792	3.207	2.819	3.13	3.114	3.201	3.081	0.0455	0.3325	0.5957	0.0685	0.357	0.3667	0.2898	0.4339	0.5095	0.4943	0.469
389	385	Adhesion or extracellular matrix protein	Arhgef2;Arhgef2;Arhgef2;Arhgef2;Arhgef2	ARHGEF2;ARHGEF2 iso 4;ARHGEF2 iso 5;ARHGEF2 iso 2;ARHGEF2 iso 3	§122;95;93;§122;§114	Rho guanine nucleotide exchange factor 2	Q60875;Q60875-4;Q60875-5;Q60875-2;Q60875-3	111.9	TTRERPTsAIYPSDS	PKACA	DYNLT1	ERPTS*AIYPSDSFR	2	853.383	20556	21026	20720	20329	20598	20625	19785	20011	62.91	63.32	63.82	62.46	63.43	63.19	63.39	63.37	3.001	2.563	2.842	3.053	3.021	2.965	2.881	2.982	-0.1473	0.3313	-0.0074	0.3359	0.1718	0.2269	0.0907	0.2268	0.4917	0.4297	0.4638
390	386	Adhesion or extracellular matrix protein	Arhgef2;Arhgef2;Arhgef2;Arhgef2;Arhgef2	ARHGEF2;ARHGEF2 iso 4;ARHGEF2 iso 5;ARHGEF2 iso 2;ARHGEF2 iso 3	§122;95;93;§122;§114	Rho guanine nucleotide exchange factor 2	Q60875;Q60875-4;Q60875-5;Q60875-2;Q60875-3	111.9	TTRERPTsAIYPSDS	PKACA	DYNLT1	ERPTS*AIYPSDSFR	2	853.383		20585	20508	20781	20839	20421				62.16	63.26	63.65	64.07	62.65				3.07	2.882	2.988	2.953	3.026				-0.8021	0.1545	-0.2319	0.6344	0.5037				0.4986	0.4778
391	387	Adhesion or extracellular matrix protein	Arhgef2;Arhgef2;Arhgef2;Arhgef2;Arhgef2	ARHGEF2;ARHGEF2 iso 4;ARHGEF2 iso 5;ARHGEF2 iso 2;ARHGEF2 iso 3	§122;95;93;§122;§114	Rho guanine nucleotide exchange factor 2	Q60875;Q60875-4;Q60875-5;Q60875-2;Q60875-3	111.9	TTRERPTsAIYPSDS	PKACA	DYNLT1	ERPTS*AIYPSDSFR	3	569.258	20781	20615	20308	20349	20396	20636	19600	19828	63.49	62.24	62.73	62.51	62.9	63.21	62.9	62.9	3.359	2.966	3.149	3.38	3.569	3.174	3.444	3.221	0.0121	-0.5392	0.517	0.1462	0.4385	0.0411	0.2409	0.3855	0.4194	0.3475	0.2167
392	388	Adhesion or extracellular matrix protein	Arhgef2;Arhgef2;Arhgef2;Arhgef2;Arhgef2	ARHGEF2;ARHGEF2 iso 4;ARHGEF2 iso 5;ARHGEF2 iso 2;ARHGEF2 iso 3	§122;95;93;§122;§114	Rho guanine nucleotide exchange factor 2	Q60875;Q60875-4;Q60875-5;Q60875-2;Q60875-3	111.9	TTRERPTsAIYPSDS	PKACA	DYNLT1	ERPTS*AIYPSDSFR	3	569.258	20567	20818	20538	20554	20607	20434	19802	20034	62.94	62.78	63.34	63.05	63.45	62.68	63.43	63.43	2.628	3.295	3.281	3.186	2.73	3.485	2.858	3.097	-0.3583	0.0371	0.0187	-0.0709	0.0155	0.1134	-0.0565	-0.0071	0.0868	0.4178	0.409
393	389	Adhesion or extracellular matrix protein	Arhgef2;Arhgef2;Arhgef2;Arhgef2;Arhgef2	ARHGEF2;ARHGEF2 iso 4;ARHGEF2 iso 5;ARHGEF2 iso 2;ARHGEF2 iso 3	§122;95;93;§122;§114	Rho guanine nucleotide exchange factor 2	Q60875;Q60875-4;Q60875-5;Q60875-2;Q60875-3	111.9	TTRERPTsAIYPSDS	PKACA	DYNLT1	ERPTS*AIYPSDSFR	3	569.258				20666								63.35								3.214								-0.3876
394	390	Adhesion or extracellular matrix protein	Arhgef2;Arhgef2;Arhgef2;Arhgef2;Arhgef2	ARHGEF2;ARHGEF2 iso 4;ARHGEF2 iso 5;ARHGEF2 iso 2;ARHGEF2 iso 3	§122;95;93;§122;§114	Rho guanine nucleotide exchange factor 2	Q60875;Q60875-4;Q60875-5;Q60875-2;Q60875-3	111.9	TTRERPTsAIYPSDS	PKACA	DYNLT1	PTS*AIYPSDSFR	2	710.811				21539								65.66								3.324								2.6093
395	391	Adhesion or extracellular matrix protein	Arhgef2;Arhgef2;Arhgef2;Arhgef2;Arhgef2	ARHGEF2;ARHGEF2 iso 4;ARHGEF2 iso 5;ARHGEF2 iso 2;ARHGEF2 iso 3	§142;115;113;§142;134	Rho guanine nucleotide exchange factor 2	Q60875;Q60875-4;Q60875-5;Q60875-2;Q60875-3	111.9	LGSRRGLsSLSLAKS			GLS*SLSLAK	2	478.247	25870	25982	25584	25670	25688	25729	24916	25117	76.82	76.28	76.82	76.64	77.02	76.85	76.95	76.92	1.736	1.992	1.966	1.983	1.924	2.081	1.995	2.098	0.4079	0.3506	-0.0687	0.186	0.1426	0.1858	0.0972	0.0909	0.1204	0.0793	0.0898
396	392	Adhesion or extracellular matrix protein	Arhgef2;Arhgef2;Arhgef2;Arhgef2;Arhgef2	ARHGEF2;ARHGEF2 iso 4;ARHGEF2 iso 5;ARHGEF2 iso 2;ARHGEF2 iso 3	§142;115;113;§142;134	Rho guanine nucleotide exchange factor 2	Q60875;Q60875-4;Q60875-5;Q60875-2;Q60875-3	111.9	LGSRRGLsSLSLAKS			RGLS*SLSLAK	2	556.297		21138		20905		20992	20159			63.61		63.97		64.15	64.36			2.323		2.202		2.085	1.897			0.0717		0.3046		0.2277	0.1121			0.2398
397	393	Adhesion or extracellular matrix protein	Arhgef2;Arhgef2;Arhgef2;Arhgef2;Arhgef2	ARHGEF2;ARHGEF2 iso 4;ARHGEF2 iso 5;ARHGEF2 iso 2;ARHGEF2 iso 3	§143;116;§114;§143;135	Rho guanine nucleotide exchange factor 2	Q60875;Q60875-4;Q60875-5;Q60875-2;Q60875-3	111.9	GSRRGLSsLSLAKSV	PKACA	DYNLT1	GLSS*LSLAK	2	478.247			23460								71.13								1.798								1.0099								0.1073
398	394	Adhesion or extracellular matrix protein	Arhgef2;Arhgef2;Arhgef2;Arhgef2;Arhgef2	ARHGEF2;ARHGEF2 iso 4;ARHGEF2 iso 5;ARHGEF2 iso 2;ARHGEF2 iso 3	§143;116;§114;§143;135	Rho guanine nucleotide exchange factor 2	Q60875;Q60875-4;Q60875-5;Q60875-2;Q60875-3	111.9	GSRRGLSsLSLAKSV	PKACA	DYNLT1	RGLSS*LSLAK	2	556.297	21171		20892		20964			20387	64.52		64.28		64.39			64.36	2.047		1.813		2.395			1.811	0.1413		0.2744		0.2036			0.1447	0.1879		0.1896
399	395	Adhesion or extracellular matrix protein	Dbnl;Dbnl;Dbnl	DBNL;DBNL iso 2;DBNL iso 3	§277;274;273	Drebrin-like protein	Q62418;Q62418-2;Q62418-3	48.7	KQKERAMsTTSVTSS			AM#S*TTSVTSSQPGK	2	739.316	8756	9000	8756	8913	8765	8888	7896	8282	32.03	31.96	31.89	32.02	31.95	31.93	31.99	32.35	3.378	3.408	3.365	3.354	3.515	3.398	3.432	3.323	0.4577	0.4231	0.5038	0.1827	0.3544	0.3025	0.2953	0.3545	0.6659	0.6813	0.6818
400	396	Adhesion or extracellular matrix protein	Dbnl;Dbnl;Dbnl	DBNL;DBNL iso 2;DBNL iso 3	§277;274;273	Drebrin-like protein	Q62418;Q62418-2;Q62418-3	48.7	KQKERAMsTTSVTSS			AM#S*TTSVTSSQPGK	2	739.316	12477	12554							41.86	41.31							2.877	3.176							0.4425	-1.9851							0.5706	0.6321
401	397	Adhesion or extracellular matrix protein	Dbnl;Dbnl;Dbnl	DBNL;DBNL iso 2;DBNL iso 3	§277;274;273	Drebrin-like protein	Q62418;Q62418-2;Q62418-3	48.7	KQKERAMsTTSVTSS			AM#S*TTSVTSSQPGK	3	493.213				8963								32.15								1.845								-0.1778
402	398	Adhesion or extracellular matrix protein	Dbnl;Dbnl;Dbnl	DBNL;DBNL iso 2;DBNL iso 3	§277;274;273	Drebrin-like protein	Q62418;Q62418-2;Q62418-3	48.7	KQKERAMsTTSVTSS			AMS*TTSVTSSQPGK	2	731.318	12429	12462	12411	12513	12446	12475	11588	11879	41.7	41.07	41.62	41.64	41.74	41.52	41.75	41.87	3.332	2.826	3.048	3.011	3.298	3.296	3.097	3.136	0.1298	0.2062	-0.5685	0.2885	-0.1175	-0.061	0.0291	0.1864	0.6227	0.5234	0.5237
403	399	Adhesion or extracellular matrix protein	Dbnl;Dbnl;Dbnl	DBNL;DBNL iso 2;DBNL iso 3	§277;274;273	Drebrin-like protein	Q62418;Q62418-2;Q62418-3	48.7	KQKERAMsTTSVTSS			ERAM#S*TTSVTSSQPGK	2	881.888	7712	7890	7737	7832	7744	7850			29.28	29.02	29.13	29.12	29.22	29.14			3.773	3.272	3.023	3.477	3.389	2.972			0.1633	-0.0519	0.1519	0.1128	0.1487	-0.5494			0.5555	0.4648	0.5088
404	400	Adhesion or extracellular matrix protein	Dbnl;Dbnl;Dbnl	DBNL;DBNL iso 2;DBNL iso 3	§277;274;273	Drebrin-like protein	Q62418;Q62418-2;Q62418-3	48.7	KQKERAMsTTSVTSS			ERAMS*TTSVTSSQPGK	2	873.89	10919	11010			10852	10949			37.75	37.3			37.5	37.42			3.36	3.302			2.986	2.589			0.2287	0.3011			-0.1711	-0.3907			0.5043	0.5133
405	401	Adhesion or extracellular matrix protein	Dbnl;Dbnl;Dbnl	DBNL;DBNL iso 2;DBNL iso 3	§278;275;274	Drebrin-like protein	Q62418;Q62418-2;Q62418-3	48.7	QKERAMStTSVTSSQ			ERAM#ST*TSVTSSQPGK	3	588.261	7715	7880	7734	7831	7741	7848	6866	7190	29.29	28.99	29.13	29.12	29.21	29.14	29.21	29.41	3.893	3.321	3.359	3.08	3.433	3.143	3.829	3.129	0.0528	0.1486	-0.1153	0.2378	0.0469	0.0419	-0.0459	-0.307	0.5297	0.3906	0.3031
406	402	Adhesion or extracellular matrix protein	Dbnl;Dbnl;Dbnl	DBNL;DBNL iso 2;DBNL iso 3	§278;275;274	Drebrin-like protein	Q62418;Q62418-2;Q62418-3	48.7	QKERAMStTSVTSSQ			ERAMST*TSVTSSQPGK	3	582.929		11029								37.35								3.256								0.4251								0.3182
407	403	Adhesion or extracellular matrix protein	Dbnl;Dbnl;Dbnl	DBNL;DBNL iso 2;DBNL iso 3	279;276;275	Drebrin-like protein	Q62418;Q62418-2;Q62418-3	48.7	KERAMSTtSVTSSQP			AM#STT*SVTSSQPGK	3	493.213	8829				8830	8934			32.23				32.12	32.05			2.438				2.604	2.421			0.1777				-0.2937	0.3995			0.3182
408	404	Adhesion or extracellular matrix protein	Dock6;Dock6;Dock6	DOCK6;DOCK6 iso 2;DOCK6 iso 3	40;40;40	Dedicator of cytokinesis protein 6	Q8VDR9;Q8VDR9-2;Q8VDR9-3	233.1	PHSSRRSsSSLGVPL			RSS*SSLGVPLTEVIEPLDFEDVLLSRPPEVEPGPLR	4	1003.27	38055		37751		37727		37061		109.07		109.08		109.01		109.1		5.819		6.409		4.625		5.897		-0.3385		-0.5916		0.8919		0.6501		0.6145		0.6805
409	405	Adhesion or extracellular matrix protein	Dvl3	DVL3	622, 625	Segment polarity protein dishevelled homolog DVL-3	Q61062	78.1	GPRERAPsERSGPAA;ERAPSERsGPAASEH			ERAPS*ERS*GPAASEHSHR	4	530.972					4978								21.77								2.61								0.2092
410	406	Adhesion or extracellular matrix protein	Ect2;Ect2	ECT2;ECT2 iso 2	§879;848	Protein ECT2	Q07139;Q07139-2	103.1	LAVSRLSsTSSLAGI			LSS*TSSLAGIPSPSLVSLPSFFER	2	1280.14			38509		38484			37988			111.09		111.03			111.1			4.445		4.191			4.21			0.4415		0.9679			1.1355			0.5941
411	407	Adhesion or extracellular matrix protein	Ect2;Ect2	ECT2;ECT2 iso 2	§879;848	Protein ECT2	Q07139;Q07139-2	103.1	LAVSRLSsTSSLAGI			LSS*TSSLAGIPSPSLVSLPSFFER	3	853.763	38808			38641	38462			37970	111.08			111	110.97			111.05	4.081			4.342	4.313			4.343	0.64			0.7597	0.492			0.544	0.4998
412	408	Adhesion or extracellular matrix protein	Ect2;Ect2	ECT2;ECT2 iso 2	§881;850	Protein ECT2	Q07139;Q07139-2	103.1	VSRLSSTsSLAGIPS			LSSTS*SLAGIPSPSLVSLPSFFER	2	1280.14	38829	39041		38661		38666	37830		111.14	110.87		111.06		111.12	111.14		4.218	4.129		4.27		4.015	3.931		0.9797	0.866		0.5544		1.0428	0.9932		0.5708	0.5506
413	409	Adhesion or extracellular matrix protein	Ect2;Ect2	ECT2;ECT2 iso 2	§881;850	Protein ECT2	Q07139;Q07139-2	103.1	VSRLSSTsSLAGIPS			LSSTS*SLAGIPSPSLVSLPSFFER	3	853.763		39028	38499			38670	37815			110.83	111.07			111.13	111.1			4.207	4.564			4.2	4.159			0.7367	0.7755			0.5262	0.4756			0.5449	0.5066
414	410	Adhesion or extracellular matrix protein	Git2	GIT2	§463	ARF GTPase-activating protein GIT2	Q9JLQ2	78.7	ARGSRPMsMYETGSG			GSRPM#S*MYETGSGQK	2	856.344				10329								35.77								3.301								-0.2212
415	411	Adhesion or extracellular matrix protein	Git2	GIT2	§463	ARF GTPase-activating protein GIT2	Q9JLQ2	78.7	ARGSRPMsMYETGSG			GSRPMS*MYETGSGQK	2	848.347					14236								46.53								3.5								-0.9425
416	412	Adhesion or extracellular matrix protein	Git2	GIT2	§463	ARF GTPase-activating protein GIT2	Q9JLQ2	78.7	ARGSRPMsMYETGSG			GSRPMS*MYETGSGQK	3	565.9	14302		14186		14245		13439	13632	46.6		46.43		46.55		46.66	46.54	2.801		2.766		2.082		2.714	2.456	0.5758		0.5519		-0.1032		0.2552	-0.2497	0.4448		0.2133
417	413	Adhesion or extracellular matrix protein	Git2	GIT2	§463	ARF GTPase-activating protein GIT2	Q9JLQ2	78.7	ARGSRPMsMYETGSG			GSRPMS*MYETGSGQKPYLPMGEASHPEESR	3	1126.15	20018								61.53								5.037								-0.0087								0.4959
418	414	Adhesion or extracellular matrix protein	Git2	GIT2	§463	ARF GTPase-activating protein GIT2	Q9JLQ2	78.7	ARGSRPMsMYETGSG			GSRPMS*MYETGSGQKPYLPMGEASHPEESR	4	844.866	19987	19989		19730	19787			19157	61.45	60.63		60.88	61.3			61.14	6.432	7.421		7.488	6.781			6.863	-0.6587	-0.4238		-0.2147	-0.3304			-0.0682	0.5998	0.5856
419	415	Adhesion or extracellular matrix protein	Git2	GIT2	§463	ARF GTPase-activating protein GIT2	Q9JLQ2	78.7	ARGSRPMsMYETGSG			GSRPMS*MYETGSGQKPYLPMGEASHPEESR	4	844.866	20013			19701	19776				61.52			60.8	61.26				6.879			7.047	6.227				-0.6689			-0.328	-0.5989				0.5987
420	416	Adhesion or extracellular matrix protein	Git2	GIT2	§465	ARF GTPase-activating protein GIT2	Q9JLQ2	78.7	GSRPMSMyETGSGQK			GSRPMSMY*ETGSGQK	2	848.347	14279	14143	14182	14231	14220	14298	13413	13657	46.54	45.42	46.42	46.21	46.49	46.38	46.58	46.61	3.585	3.263	3.513	3.35	3.462	3.545	3.528	3.465	-0.634	-0.3335	-0.0198	-1.7831	-0.9425	0.5305	-0.5444	-0.1905	0.3935	0.3761	0.4276
421	417	Adhesion or extracellular matrix protein	Git2	GIT2	429	ARF GTPase-activating protein GIT2	Q9JLQ2	78.7	SSLRRQAtASACQVQ			QAT*ASACQVQTGSDHK	3	590.249	6981	7214	7075	7192	7107		6247	6508	27.32	27.23	27.33	27.37	27.49		27.52	27.56	5.337	5.735	4.561	5.223	5.139		4.711	4.986	0.2461	-0.3516	-0.008	0.0745	0.1247		-0.0248	0.0196	0.6139	0.6428	0.5776
422	418	Adhesion or extracellular matrix protein	Git2	GIT2	431	ARF GTPase-activating protein GIT2	Q9JLQ2	78.7	LRRQATAsACQVQTG			RQATAS*ACQVQTGSDHK	3	642.283	5954			6098					24.6			24.47					3.403			3.962					0.5883			0.7118					0.4934
423	419	Adhesion or extracellular matrix protein	Git2	GIT2	431	ARF GTPase-activating protein GIT2	Q9JLQ2	78.7	LRRQATAsACQVQTG			RQATAS*ACQVQTGSDHK	3	642.283				6119								24.52								1.668								-0.1648
424	420	Adhesion or extracellular matrix protein	Lad1	LAD1	§19	Ladinin-1	P57016	58.8	SSLARQRtLEDEEEQ			QRT*LEDEEEQER	2	821.341	9470	9641	9446	9566	9496	9605	8614	8871	33.92	33.64	33.74	33.75	33.92	33.84	33.91	33.9	3.087	3.032	3.161	2.926	3.134	3.116	3.053	3.006	0.0764	0.1748	-0.1024	0.1811	0.0494	0.4296	0.1487	0.0909	0.4467	0.4358	0.4628
425	421	Adhesion or extracellular matrix protein	Lad1	LAD1	§19	Ladinin-1	P57016	58.8	SSLARQRtLEDEEEQ			QRT*LEDEEEQER	3	547.897	9464	9646	9455	9564	9502	9612	8622	8868	33.9	33.65	33.76	33.75	33.93	33.86	33.93	33.89	4.482	4.295	4.411	4.191	4.005	4.317	4.262	4.096	0.1773	0.1568	-0.0686	0.2089	0.1421	0.198	0.2185	0.1069	0.4998	0.4723	0.4654
426	422	Adhesion or extracellular matrix protein	Lad1	LAD1	§19	Ladinin-1	P57016	58.8	SSLARQRtLEDEEEQ			QRT*LEDEEEQERER	2	963.913	9066	9227	9050	9208	9072	9228	8190	8518	32.85	32.55	32.66	32.8	32.77	32.83	32.77	32.96	2.493	2.608	2.301	2.499	2.535	2.277	2.586	2.565	0.6984	0.12	0.4449	0.5336	0.4116	-0.1857	0.1049	0.2321	0.1438	0.2772	0.1465
427	423	Adhesion or extracellular matrix protein	Lad1	LAD1	§19	Ladinin-1	P57016	58.8	SSLARQRtLEDEEEQ			QRT*LEDEEEQERER	3	642.944	9038	9211	9016	9202	9050	9210	8310	8501	32.77	32.51	32.58	32.78	32.71	32.78	33.1	32.92	3.261	2.907	2.918	3.344	3.733	3.439	2.986	2.919	0.8383	0.068	0.3716	0.7851	0.5599	0.2611	0.2555	0.7424	0.4149	0.4172	0.3672
428	424	Adhesion or extracellular matrix protein	Lad1	LAD1	§19	Ladinin-1	P57016	58.8	SSLARQRtLEDEEEQ			QRT*LEDEEEQERER	3	642.944					9244		8122						33.25		32.58						3.201		2.178						0.2221		0.0295
429	425	Adhesion or extracellular matrix protein	Lad1	LAD1	§19	Ladinin-1	P57016	58.8	SSLARQRtLEDEEEQ			QRT*LEDEEEQERER	4	482.46	9072	9243	9056	9228	9087	9237	8211	8527	32.86	32.59	32.68	32.85	32.81	32.86	32.82	32.99	3.713	3.661	3.701	3.761	3.815	3.54	3.757	3.582	-0.0665	0.0323	0.0087	0.8401	-0.0669	-0.5421	0.2204	0.0769	0.3748	0.3165	0.3856
430	426	Adhesion or extracellular matrix protein	Lad1	LAD1	§19	Ladinin-1	P57016	58.8	SSLARQRtLEDEEEQ			RQRT*LEDEEEQER	3	599.93	7635	7814						7107	29.08	28.82						29.18	3.596	3.366						3.058	0.5368	0.2385						0.4822	0.4802	0.4826
431	427	Adhesion or extracellular matrix protein	Lad1	LAD1	§19	Ladinin-1	P57016	58.8	SSLARQRtLEDEEEQ			RQRT*LEDEEEQERER	3	694.978	7486	7655		7667	7574		6658	6957	28.68	28.4		28.68	28.76		28.66	28.77	3.524	3.78		3.217	3.883		3.569	3.294	0.562	-0.0459		-0.0007	0.1113		-0.0136	-0.2445	0.2465	0.2814
432	428	Adhesion or extracellular matrix protein	Lad1	LAD1	§19	Ladinin-1	P57016	58.8	SSLARQRtLEDEEEQ			RQRT*LEDEEEQERER	3	694.978								6961								28.79								3.423								-0.2445
433	429	Adhesion or extracellular matrix protein	Lad1	LAD1	§19	Ladinin-1	P57016	58.8	SSLARQRtLEDEEEQ			RQRT*LEDEEEQERER	4	521.486	7474		7507	7650	7578	7672	6648	6963	28.64		28.5	28.63	28.77	28.66	28.63	28.79	3.328		3.405	3.302	3.929	3.239	4.039	3.922	-0.3047		-0.2058	0.0931	-0.5082	0.4144	-0.0856	-0.0895	0.4458		0.4836
434	430	Adhesion or extracellular matrix protein	Lad1	LAD1	§19	Ladinin-1	P57016	58.8	SSLARQRtLEDEEEQ			T*LEDEEEQER	2	679.261	10282		10240						36.04		35.83						2.341		2.504						0.314		-0.115						0.4804		0.4595
435	431	Adhesion or extracellular matrix protein	Lad1	LAD1	§19	Ladinin-1	P57016	58.8	SSLARQRtLEDEEEQ			T*LEDEEEQERER	3	548.225			9309			9470					33.37			33.48					2.362			2.666					0.3848			0.3874					0.3721
436	432	Adhesion or extracellular matrix protein	Lad1	LAD1	§38	Ladinin-1	P57016	58.8	RRRHRNLsSTTDDES			NLS*STTDDESPK	2	687.277	10568	10728	10525	10573	10592	10635	9689	9928	36.8	36.5	36.58	36.4	36.8	36.55	36.74	36.68	2.91	2.607	2.606	2.674	2.716	2.654	2.69	2.431	0.2048	-0.8427	0.226	0.1829	0.2192	0.0728	0.1124	0.2313	0.5464	0.5214	0.5053
437	433	Adhesion or extracellular matrix protein	Lad1	LAD1	§38, 41	Ladinin-1	P57016	58.8	RRRHRNLsSTTDDES;HRNLSSTtDDESPKL			NLS*STT*DDESPK	2	727.26				10598		10670	9582	9757				36.47		36.64	36.46	36.23				2.461		2.24	2.297	2.073				0.3577		-0.126	-0.4282	0.1112
438	434	Adhesion or extracellular matrix protein	Lad1	LAD1	§38, 41	Ladinin-1	P57016	58.8	RRRHRNLsSTTDDES;HRNLSSTtDDESPKL			NLS*STT*DDESPK	2	727.26								9957								36.76								2.469								0.4473
439	435	Adhesion or extracellular matrix protein	Lad1	LAD1	§39	Ladinin-1	P57016	58.8	RRHRNLSsTTDDESP			NLSS*TTDDESPK	2	687.277	10759	10913	10713			10827	9890		37.32	37.02	37.09			37.09	37.28		2.789	2.726	2.731			2.393	2.362		-0.4721	-1.1057	-0.3689			0.16	-0.4944		0.6388	0.6274	0.5775
440	436	Adhesion or extracellular matrix protein	Lad1	LAD1	§62	Ladinin-1	P57016	58.8	RSVERLPsVEEAEVS			LPS*VEEAEVSK	2	634.294		18339		18173		18275		17650		56.36		56.77		56.97		57.18		3.368		2.882		2.305		2.819		-0.0862		0.1988		0.2816		-0.0337		0.472
441	437	Adhesion or extracellular matrix protein	Lad1	LAD1	§62	Ladinin-1	P57016	58.8	RSVERLPsVEEAEVS			LPS*VEEAEVSKPSPPASK	2	966.472	17501	17491	17252	17360	17337	17400	16613	16896	54.98	54.16	54.63	54.59	54.79	54.63	55.04	55.18	4.269	3.804	4.518	3.989	4.184	3.904	4.321	4.271	0.0767	-0.8407	0.6024	-0.5876	-0.1774	-0.371	-0.215	0.1848	0.6678	0.6274	0.6636
442	438	Adhesion or extracellular matrix protein	Lad1	LAD1	§62	Ladinin-1	P57016	58.8	RSVERLPsVEEAEVS			LPS*VEEAEVSKPSPPASK	2	966.472	17615		17259				16526	16804	55.27		54.64				54.81	54.94	3.865		4.34				4.222	3.854	1.2186		0.766				-0.3205	-0.2304	0.5327		0.6656
443	439	Adhesion or extracellular matrix protein	Lad1	LAD1	§62	Ladinin-1	P57016	58.8	RSVERLPsVEEAEVS			LPS*VEEAEVSKPSPPASK	3	644.65	17465	17627	17397	17325	17303	17356	16475	16733	54.88	54.51	55.02	54.49	54.69	54.51	54.68	54.75	4.442	4.919	4.758	4.206	4.909	4.308	4.516	4.912	-0.2281	-0.1036	-0.346	-0.1479	-0.2975	-0.0365	0.1972	-0.1804	0.5433	0.5746	0.5524
444	440	Adhesion or extracellular matrix protein	Lad1	LAD1	§62	Ladinin-1	P57016	58.8	RSVERLPsVEEAEVS			LPS*VEEAEVSKPSPPASK	3	644.65		17423	17221							53.98	54.54							4.555	4.668							0.1859	-0.204							0.5269	0.5447
445	441	Adhesion or extracellular matrix protein	Lad1	LAD1	§62	Ladinin-1	P57016	58.8	RSVERLPsVEEAEVS			LPS*VEEAEVSKPSPPASKDEDEDFQAILR	3	1088.52	25211	25597	25166	25456	25291	25342	24531	24878	75.05	75.25	75.67	76.04	75.92	75.75	75.91	76.25	6.842	7.042	7.521	7.618	7.398	7.014	6.914	7.485	0.4391	0.1527	0.1528	0.2679	-4.234	0.1492	0.0421	0.5649	0.6172	0.634	0.6827
446	442	Adhesion or extracellular matrix protein	Lad1	LAD1	§62	Ladinin-1	P57016	58.8	RSVERLPsVEEAEVS			LPS*VEEAEVSKPSPPASKDEDEDFQAILR	3	1088.52	25385			25249				24671	75.51			75.5				75.71	6.801			6.754				7.596	-0.5149			0.3752				-0.0505	0.6462
447	443	Adhesion or extracellular matrix protein	Lad1	LAD1	§62	Ladinin-1	P57016	58.8	RSVERLPsVEEAEVS			LPS*VEEAEVSKPSPPASKDEDEDFQAILR	3	1088.52	25412								75.58								7.494								0.0582								0.6735
448	444	Adhesion or extracellular matrix protein	Lad1	LAD1	§62	Ladinin-1	P57016	58.8	RSVERLPsVEEAEVS			LPS*VEEAEVSKPSPPASKDEDEDFQAILR	4	816.639	25401	25707	25349	25200	25216	25327	24434	24625	75.55	75.55	76.16	75.37	75.72	75.71	75.66	75.59	7.334	6.834	7.474	7.2	7.154	7.087	6.764	7.979	0.366	0.1371	0.1489	-0.1247	-0.1744	0.0321	0.7805	0.2688	0.6503	0.6286	0.5883
449	445	Adhesion or extracellular matrix protein	Lad1	LAD1	§62	Ladinin-1	P57016	58.8	RSVERLPsVEEAEVS			LPS*VEEAEVSKPSPPASKDEDEDFQAILR	4	816.639	25200	25509	25154	25410	25423	25320	24639	24855	75.02	75.01	75.64	75.92	76.27	75.69	76.19	76.19	7.348	7.156	6.969	7.121	6.812	7.457	7.079	6.542	0.4616	0.24	0.0746	0.2177	0.11	-0.017	0.0497	0.5385	0.6044	0.5635	0.6603
450	446	Adhesion or extracellular matrix protein	Lad1	LAD1	§62	Ladinin-1	P57016	58.8	RSVERLPsVEEAEVS			LPS*VEEAEVSKPSPPASKDEDEDFQAILR	4	816.639	25410								75.58								6.976								0.4146								0.6506
451	447	Adhesion or extracellular matrix protein	Lad1	LAD1	§62	Ladinin-1	P57016	58.8	RSVERLPsVEEAEVS			SVERLPS*VEEAEVSKPSPPASK	3	801.732	17961	17987	17724	17802	17836	17918	16995	17290	56.18	55.44	55.89	55.78	56.13	56.02	56.06	56.25	4.48	4.669	4.372	4.804	4.719	4.819	4.308	4.391	0.1021	0.1991	0.2237	0.4468	0.2669	0.4344	0.6095	-0.1498	0.4935	0.5214	0.4875
452	448	Adhesion or extracellular matrix protein	Lad1	LAD1	§62	Ladinin-1	P57016	58.8	RSVERLPsVEEAEVS			SVERLPS*VEEAEVSKPSPPASK	4	601.551	18010						17058		56.3						56.22		4.532						4.483		0.3148						-0.0446		0.4213
453	449	Adhesion or extracellular matrix protein	Lad1	LAD1	§62	Ladinin-1	P57016	58.8	RSVERLPsVEEAEVS			SVERLPS*VEEAEVSKPSPPASKDEDEDFQAILR	4	934.45	24607	24655	24332	24377	24411	24448	23692	23817	73.46	72.75	73.42	73.18	73.54	73.35	73.7	73.45	7.885	7.626	8.348	8.194	7.687	8.497	8.143	7.841	1.2619	1.8898	0.1758	0.8318	0.6075	1.331	0.0299	1.1892	0.6868	0.646	0.6756
454	450	Adhesion or extracellular matrix protein	Lad1	LAD1	§62	Ladinin-1	P57016	58.8	RSVERLPsVEEAEVS			SVERLPS*VEEAEVSKPSPPASKDEDEDFQAILR	4	934.45							23703								73.73								8.287								0.0233
455	451	Adhesion or extracellular matrix protein	Lad1	LAD1	§62	Ladinin-1	P57016	58.8	RSVERLPsVEEAEVS			SVERLPS*VEEAEVSKPSPPASKDEDEDFQAILR	5	747.762	24584	24690	24309		24415				73.4	72.84	73.36		73.54				8.189	5.782	7.584		6.925				-0.3981	-1.2088	-0.8573		0.3351				0.6512	0.568	0.6428
456	452	Adhesion or extracellular matrix protein	Lad1	LAD1	§62	Ladinin-1	P57016	58.8	RSVERLPsVEEAEVS			SVERLPS*VEEAEVSKPSPPASKDEDEDFQAILR	5	747.762		24665								72.77								6.327								-1.1609								0.6371
457	453	Adhesion or extracellular matrix protein	Lad1	LAD1	40	Ladinin-1	P57016	58.8	RHRNLSStTDDESPK			NLSST*TDDESPK	2	687.277	8983	9208	8993	9148	8999	9136	8117	8477	32.63	32.5	32.51	32.64	32.57	32.58	32.57	32.86	2.776	2.582	2.565	2.216	2.594	2.259	2.307	2.448	0.2405	0.0651	0.216	0.293	-0.0901	0.5677	-0.1098	0.3107	0.5363	0.5412	0.5049
458	454	Adhesion or extracellular matrix protein	Lad1	LAD1	40	Ladinin-1	P57016	58.8	RHRNLSStTDDESPK			NLSST*TDDESPK	2	687.277								10112								37.19								2.541								-0.006
459	455	Adhesion or extracellular matrix protein	Lama5	LAMA5	2684, 2687, 2700	Laminin subunit alpha-5	Q61001	403.8	VERDASSsVSTLEKT;DASSSVStLEKTLPQ;PQLLAKLsRLENRGV			S*VST*LEKTLPQLLAKLS*R	3	742.031					25444								76.32								2.53								-1.5893
460	456	Adhesion or extracellular matrix protein	Lyst	LYST	§2099	Lysosomal-trafficking regulator	P97412	425	AQMVRSRsLPAFPTY			SRS*LPAFPTYLPLIR	3	604.325	34629								99.96								3.078								0.7905								0.3909
461	457	Adhesion or extracellular matrix protein	Map7;Map7	MAP7;MAP7 iso2	§183;183	Ensconsin	O88735;O88735-2	82	DPDRRSVsTMNLSKH			SVS*TM#NLSK	2	531.731	10060		10024						35.45		35.25						1.693		1.738						0.2137		0.3248						0.3083		0.3421
462	458	Adhesion or extracellular matrix protein	Map7;Map7	MAP7;MAP7 iso2	§183;183	Ensconsin	O88735;O88735-2	82	DPDRRSVsTMNLSKH			SVS*TMNLSK	2	523.733	16031		15807	15928			15115	15367	51.12		50.72	50.7			51.05	51.1	1.994		1.531	2.129			1.831	1.642	-0.1999		-0.3948	0.0264			-0.2318	0.0591	0.2784		0.1477
463	459	Adhesion or extracellular matrix protein	Mllt4;Mllt4	Afadin;Afadin iso2	§1126;1111	Afadin	Q9QZQ1;Q9QZQ1-2	206.4	SGKPRPKsEGFELYN			PKS*EGFELYNNSAQNGSPESPQM#PWTEYSEPK	3	1242.2		25382	24926	24996	25022	25049	24324	24422		74.68	75.04	74.83	75.21	74.98	75.37	75.06		6.477	8.031	6.735	8.168	8.065	6.804	8.204		0.9702	-0.0601	0.4943	-0.083	0.0115	0.87	0.9713		0.5814	0.6687
464	460	Adhesion or extracellular matrix protein	Mllt4;Mllt4	Afadin;Afadin iso2	§1126;1111	Afadin	Q9QZQ1;Q9QZQ1-2	206.4	SGKPRPKsEGFELYN			PKS*EGFELYNNSAQNGSPESPQM#PWTEYSEPK	3	1242.2			24947	24965			24257	24398			75.09	74.75			75.2	74.99			6.611	7.816			8.053	7.1			-0.1828	0.7355			0.9506	0.7059			0.5907
465	461	Adhesion or extracellular matrix protein	Mllt4;Mllt4	Afadin;Afadin iso2	§1126;1111	Afadin	Q9QZQ1;Q9QZQ1-2	206.4	SGKPRPKsEGFELYN			PKS*EGFELYNNSAQNGSPESPQM#PWTEYSEPK	3	1242.2				24954								74.72								7.512								0.7355
466	462	Adhesion or extracellular matrix protein	Mllt4;Mllt4	Afadin;Afadin iso2	§1126;1111	Afadin	Q9QZQ1;Q9QZQ1-2	206.4	SGKPRPKsEGFELYN			PKS*EGFELYNNSAQNGSPESPQM#PWTEYSEPK	4	931.9			24893	24981	25041	25072	24254	24409			74.95	74.79	75.26	75.04	75.19	75.02			6.141	8.336	6.662	8.26	8.447	7.962			-0.1553	0.2896	-0.1281	0.3457	0.2152	0.5198			0.5115
467	463	Adhesion or extracellular matrix protein	Mllt4;Mllt4	Afadin;Afadin iso2	§1126;1111	Afadin	Q9QZQ1;Q9QZQ1-2	206.4	SGKPRPKsEGFELYN			PKS*EGFELYNNSAQNGSPESPQM#PWTEYSEPK	4	931.9			24904			25045	24270				74.98			74.97	75.23				6.262			8.209	8.688				0.0733			-0.1106	0.6975				0.6164
468	464	Adhesion or extracellular matrix protein	Mllt4;Mllt4	Afadin;Afadin iso2	§1126;1111	Afadin	Q9QZQ1;Q9QZQ1-2	206.4	SGKPRPKsEGFELYN			PKS*EGFELYNNSAQNGSPESPQMPWTEYSEPK	3	1236.87	28321	28356	27894	28018	27988	28055	27254	27444	83.25	82.52	82.92	82.83	83.11	83.02	83.1	83.04	6.398	7.529	6.983	7.38	7.351	7.23	6.169	7.438	1.3717	0.8476	1.0554	0.2566	1.1941	0.7349	0.5328	0.4644	0.6172	0.6244	0.6189
469	465	Adhesion or extracellular matrix protein	Mllt4;Mllt4	Afadin;Afadin iso2	§1126;1111	Afadin	Q9QZQ1;Q9QZQ1-2	206.4	SGKPRPKsEGFELYN			PKS*EGFELYNNSAQNGSPESPQMPWTEYSEPK	3	1236.87	28249		27936	28129			27217		83.06		83.04	83.13			83		7.617		6.924	5.805			7.484		1.3236		0.8325	0.9874			0.278		0.6459		0.6538
470	466	Adhesion or extracellular matrix protein	Mllt4;Mllt4	Afadin;Afadin iso2	§1126;1111	Afadin	Q9QZQ1;Q9QZQ1-2	206.4	SGKPRPKsEGFELYN			PKS*EGFELYNNSAQNGSPESPQMPWTEYSEPK	4	927.901	28218	28351	27921	28034	27994	28070	27246	27431	82.97	82.51	83	82.87	83.12	83.06	83.08	83	8.046	8.04	7.458	7.965	6.857	7.09	6.483	7.721	0.2607	0.5065	0.3094	-0.2346	0.2047	0.3715	0.1211	-0.2041	0.575	0.5927	0.6037
471	467	Adhesion or extracellular matrix protein	Mllt4;Mllt4	Afadin;Afadin iso2	§1126;1111	Afadin	Q9QZQ1;Q9QZQ1-2	206.4	SGKPRPKsEGFELYN			PKS*EGFELYNNSAQNGSPESPQMPWTEYSEPK	4	927.901	28289				27972		27223	27410	83.16				83.06		83.02	82.95	6.026				7.979		7.671	7.12	0.3357				0.3634		0.2489	-0.4279	0.5774
472	468	Adhesion or extracellular matrix protein	Mllt4;Mllt4	Afadin;Afadin iso2	§1126;1111	Afadin	Q9QZQ1;Q9QZQ1-2	206.4	SGKPRPKsEGFELYN			S*EGFELYNNSAQNGSPESPQMPWTEYSEPK	3	1161.82				31190								91.22								4.752								-0.1412
473	469	Adhesion or extracellular matrix protein	Mllt4;Mllt4	Afadin;Afadin iso2	§1795;1780	Afadin	Q9QZQ1;Q9QZQ1-2	206.4	KERQRLFsQGQDVSD			LFS*QGQDVSDK	2	652.282	19655	19657	19553	19405	19383	19670	18594	18842	60.59	59.77	60.74	60.02	60.23	60.65	60.27	60.31	2.67	2.345	2.528	2.489	2.398	2.543	2.305	2.553	0.4717	0.209	0.2914	0.3933	0.439	0.2096	0.3783	0.3462	0.4937	0.4108	0.4796
474	470	Adhesion or extracellular matrix protein	Mllt4;Mllt4	Afadin;Afadin iso2	§1795;1780	Afadin	Q9QZQ1;Q9QZQ1-2	206.4	KERQRLFsQGQDVSD			LFS*QGQDVSDK	2	652.282			19348	19604	19584	19466	18794	19042			60.2	60.55	60.76	60.12	60.8	60.83			2.488	2.487	2.498	2.162	2.544	2.505			0.3303	0.1676	0.2636	0.3275	0.2125	0.418			0.4322
475	471	Adhesion or extracellular matrix protein	Mllt4;Mllt4	Afadin;Afadin iso2	§1811;1796	Afadin	Q9QZQ1;Q9QZQ1-2	206.4	VKASRKLtELENELN			KLT*ELENELNTK	2	756.371	22077	22115	21758	21814	21814	21888	20998	21196	66.88	66.16	66.59	66.39	66.65	66.53	66.59	66.5	4.188	4.095	4.201	4.146	4.559	4.071	4.596	4.288	0.7266	0.3296	0.3531	-0.4543	0.3272	0.6848	0.3817	0.0258	0.5339	0.5298	0.527
476	472	Adhesion or extracellular matrix protein	Mllt4;Mllt4	Afadin;Afadin iso2	§1811;1796	Afadin	Q9QZQ1;Q9QZQ1-2	206.4	VKASRKLtELENELN			KLT*ELENELNTK	2	756.371						21928								66.63								2.581								0.8061
477	473	Adhesion or extracellular matrix protein	Mllt4;Mllt4	Afadin;Afadin iso2	§246;246	Afadin	Q9QZQ1;Q9QZQ1-2	206.4	SSDGRPDsGGTLRIY			SSDGRPDS*GGTLR	2	692.796	8063	8243	8037	8143	8035	8162	7175	7487	30.21	29.97	29.97	29.98	30.01	30	30.06	30.23	1.77	1.644	2.191	1.566	1.919	1.785	2.203	1.631	1.119	0.0846	-0.2232	0.127	0.2575	0.0318	0.0638	0.1089	0.4281	0.3936	0.5045
478	474	Adhesion or extracellular matrix protein	Nav1;Nav1;Nav1;Nav1	NAV1 iso 4;NAV1;NAV1 iso 2;NAV1 iso 3	116;§510;§510;§510	Neuron navigator 1	Q8CH77-4;Q8CH77;Q8CH77-2;Q8CH77-3	87.8	WRRERPEsCDDASKG			ERPES*CDDASK	2	687.256	4140	4508	4418		4450	4666	3432	3641	19.66	19.97	20.17		20.29	20.55	19.84	19.81	2.59	2.665	2.564		2.541	1.997	2.269	1.602	-0.0676	-0.3748	0.2195		-0.2409	-0.0682	-0.3129	-0.082	0.4833	0.5164	0.4986
479	475	Adhesion or extracellular matrix protein	Nav1;Nav1;Nav1;Nav1	NAV1 iso 4;NAV1;NAV1 iso 2;NAV1 iso 3	116;§510;§510;§510	Neuron navigator 1	Q8CH77-4;Q8CH77;Q8CH77-2;Q8CH77-3	87.8	WRRERPEsCDDASKG			ERPES*CDDASK	2	687.256			4395		4272	4476	3264	3821			20.11		19.78	20.03	19.31	20.32			2.342		1.72	2.37	1.571	2.518			0.3975		-0.1693	0.3029	-0.9453	0.0754			0.4876
480	476	Adhesion or extracellular matrix protein	Nav1;Nav1;Nav1;Nav1	NAV1 iso 4;NAV1;NAV1 iso 2;NAV1 iso 3	61;§455;§455;§455	Neuron navigator 1	Q8CH77-4;Q8CH77;Q8CH77-2;Q8CH77-3	87.8	PTASRRSsTIVLRTD			RSS*TIVLR	2	506.271						13480	12566	12814						44.19	44.33	44.33						2.014	2.051	2.009						0.2839	0.0699	0.4871
481	477	Adhesion or extracellular matrix protein	Net1	NET1	21	Neuroepithelial cell-transforming gene 1 protein	Q9Z206	67.7	RRRSRRVsMLSEEPA			RVS*MLSEEPAAGLPADTPGPAANER	3	872.742	22996	23028	22656	22714	22779	22815	22005	22176	69.27	68.53	69	68.81	69.22	69.04	69.26	69.13	6.148	6.345	6.253	6.538	6.281	6.209	5.887	6.537	0.4065	0.1416	0.3392	0.7126	1.179	0.3595	0.3912	0.405	0.6742	0.6814	0.6578
482	478	Adhesion or extracellular matrix protein	Net1	NET1	21	Neuroepithelial cell-transforming gene 1 protein	Q9Z206	67.7	RRRSRRVsMLSEEPA			RVS*MLSEEPAAGLPADTPGPAANER	3	872.742			22670	22774							69.04	68.98							6.714	5.478							0.3553	1.0747							0.6549
483	479	Adhesion or extracellular matrix protein	Net1	NET1	50	Neuroepithelial cell-transforming gene 1 protein	Q9Z206	67.7	RCSLRRGsSFTFLTP			GS*SFTFLTPGPHWDFTLK	3	706.663			35269								102.51								3.331								0.4628								0.4055
484	480	Adhesion or extracellular matrix protein	Net1	NET1	51	Neuroepithelial cell-transforming gene 1 protein	Q9Z206	67.7	CSLRRGSsFTFLTPG			GSS*FTFLTPGPHWDFTLK	3	706.663	35617						34591		102.61						102.56		4.015						3.624		0.2634						0.1905		0.4282
485	481	Adhesion or extracellular matrix protein	Rap1gap	RAP1GAP iso3	§17	Rap1 GTPase-activating protein 1	A2ALS5-3	76.7	HGRPRRGsLPAGAGW			RGS*LPAGAGWQNTDLFEM#IEK	2	1208.55	30128		29761		29718	29868		29303	88.02		87.89		87.71	87.82		87.99	5.112		5.011		5.601	5.144		5.069	0.2609		-0.0043		-0.4719	-0.1259		0.5125	0.6109		0.6084
486	482	Adhesion or extracellular matrix protein	Rap1gap	RAP1GAP iso3	§17	Rap1 GTPase-activating protein 1	A2ALS5-3	76.7	HGRPRRGsLPAGAGW			RGS*LPAGAGWQNTDLFEM#IEK	3	806.038	30062	30086	31866	30760	31789	29823	31248	31904	87.85	87.1	93.44	90.08	93.19	87.7	93.65	94.89	4.924	5.907	2.527	3.085	2.724	5.856	2.052	2.268	0.4971	0.2437	0.1102	-0.6918	0.4157	0.6762	0.1681	-0.0858	0.5286	0.5447	0.2602
487	483	Adhesion or extracellular matrix protein	Rap1gap	RAP1GAP iso3	§17	Rap1 GTPase-activating protein 1	A2ALS5-3	76.7	HGRPRRGsLPAGAGW			RGS*LPAGAGWQNTDLFEM#IEK	3	806.038		32199	32395	29794	30611	30808	29026	29219		92.67	94.86	87.53	90.07	90.28	87.79	87.76		2.365	2.404	5.882	3.675	4.204	5.558	5.536		0.5149	0.1873	0.3754	0.0035	-0.3243	0.4046	0.5739		0.2516	0.1345
488	484	Adhesion or extracellular matrix protein	Rap1gap	RAP1GAP iso3	§17	Rap1 GTPase-activating protein 1	A2ALS5-3	76.7	HGRPRRGsLPAGAGW			RGS*LPAGAGWQNTDLFEM#IEK	3	806.038			29671	32272	32288	32521		30219			87.65	94.08	94.54	94.82		90.41			5.085	2.084	2.828	2.734		2.974			0.0688	0.2209	0.1765	0.7391		-0.5166			0.5072
489	485	Adhesion or extracellular matrix protein	Rap1gap	RAP1GAP iso3	§17	Rap1 GTPase-activating protein 1	A2ALS5-3	76.7	HGRPRRGsLPAGAGW			RGS*LPAGAGWQNTDLFEM#IEK	3	806.038					29682	30061							87.61	88.32							5.842	4.806							0.5746	0.2326
490	486	Adhesion or extracellular matrix protein	Rap1gap	RAP1GAP iso3	§17	Rap1 GTPase-activating protein 1	A2ALS5-3	76.7	HGRPRRGsLPAGAGW			RGS*LPAGAGWQNTDLFEM#IEK	3	806.038						32046								93.54								2.729								0.1643
491	487	Adhesion or extracellular matrix protein	Rap1gap	RAP1GAP iso3	§17	Rap1 GTPase-activating protein 1	A2ALS5-3	76.7	HGRPRRGsLPAGAGW			RGS*LPAGAGWQNTDLFEM#IEK	3	806.038						30877								90.47								2.75								-0.278
492	488	Adhesion or extracellular matrix protein	Rap1gap	RAP1GAP iso3	§17	Rap1 GTPase-activating protein 1	A2ALS5-3	76.7	HGRPRRGsLPAGAGW			RGS*LPAGAGWQNTDLFEMIEK	2	1200.56	34038	33967	33696	33780	33583	33834	33029	33210	98.39	97.35	98.32	98.08	97.97	98.31	98.38	98.37	5.764	5.908	5.825	5.835	5.393	5.691	5.601	5.858	0.3546	0.428	0.3556	0.2599	0.4252	0.016	0.4143	-0.0478	0.6102	0.6098	0.6045
493	489	Adhesion or extracellular matrix protein	Rap1gap	RAP1GAP iso3	§17	Rap1 GTPase-activating protein 1	A2ALS5-3	76.7	HGRPRRGsLPAGAGW			RGS*LPAGAGWQNTDLFEMIEK	3	800.707	34222	33936	33662	33751	33542	33996	33195	33367	98.89	97.27	98.22	98	97.86	98.74	98.82	98.79	5.161	6.273	6.126	6.199	6.003	5.554	5.905	4.83	0.818	1.1347	0.3311	1.1012	0.5811	0.5081	0.2465	0.2847	0.508	0.557	0.5554
494	490	Adhesion or extracellular matrix protein	Rap1gap	RAP1GAP iso3	§17	Rap1 GTPase-activating protein 1	A2ALS5-3	76.7	HGRPRRGsLPAGAGW			RGS*LPAGAGWQNTDLFEMIEK	3	800.707	34007	34136	33865	33949	34156	33803	32997	33172	98.31	97.8	98.77	98.53	99.52	98.22	98.29	98.27	5.917	6.018	5.298	5.157	4.433	6.412	6.023	6.067	0.6167	0.3683	0.5051	0.3606	1.1782	1.0816	0.819	1.0989	0.5372	0.595	0.5286
495	491	Adhesion or extracellular matrix protein	Rap1gap	RAP1GAP iso3	§17	Rap1 GTPase-activating protein 1	A2ALS5-3	76.7	HGRPRRGsLPAGAGW			RGS*LPAGAGWQNTDLFEMIEK	3	800.707			34092	34156	33744	34440					99.37	99.08	98.4	99.92					5.015	3.884	5.332	4.725					0.4016	0.3482	0.5578	0.9702					0.4778
496	492	Adhesion or extracellular matrix protein	Rap1gap	RAP1GAP iso3	§17	Rap1 GTPase-activating protein 1	A2ALS5-3	76.7	HGRPRRGsLPAGAGW			RGS*LPAGAGWQNTDLFEMIEK	3	800.707					33947	34204							98.94	99.3							4.683	4.68							0.3851	0.4928
497	493	Adhesion or extracellular matrix protein	Rap1gap	RAP1GAP iso3	§17	Rap1 GTPase-activating protein 1	A2ALS5-3	76.7	HGRPRRGsLPAGAGW			RGS*LPAGAGWQNTDLFEMIEK	3	800.707						34196								99.28								4.634								0.5524
498	494	Adhesion or extracellular matrix protein	Rap1gap;Rap1gap;Rap1gap;Rap1gap	RAP1GAP iso3;RAP1GAP;RAP1GAP iso2;RAP1GAP iso4	472;§441;505;441	Rap1 GTPase-activating protein 1	A2ALS5-3;A2ALS5;A2ALS5-2;A2ALS5-4	76.7	VIRSRSQsMDAMGLS			SQS*M#DAM#GLSNK	2	690.762				8928	8657	8782						32.06	31.67	31.65						3.066	3.131	2.152						0.2288	-0.1287	0.0466
499	495	Adhesion or extracellular matrix protein	Rap1gap;Rap1gap;Rap1gap;Rap1gap	RAP1GAP iso3;RAP1GAP;RAP1GAP iso2;RAP1GAP iso4	472;§441;505;441	Rap1 GTPase-activating protein 1	A2ALS5-3;A2ALS5;A2ALS5-2;A2ALS5-4	76.7	VIRSRSQsMDAMGLS			SQS*M#DAM#GLSNK	2	690.762				8944								32.1								2.366								0.1325
500	496	Adhesion or extracellular matrix protein	Rap1gap;Rap1gap;Rap1gap;Rap1gap	RAP1GAP iso3;RAP1GAP;RAP1GAP iso2;RAP1GAP iso4	472;§441;505;441	Rap1 GTPase-activating protein 1	A2ALS5-3;A2ALS5;A2ALS5-2;A2ALS5-4	76.7	VIRSRSQsMDAMGLS			SQS*M#DAMGLSNK	2	682.765		13795	13774	13841	13783	13873	13109			44.52	45.26	45.16	45.29	45.22	45.75			3.405	2.945	3.232	3.197	3.153	3.23			-0.1226	0.0325	0.5626	0.1396	0.0337	-0.2987			0.4705	0.5701
501	497	Adhesion or extracellular matrix protein	Rap1gap;Rap1gap;Rap1gap;Rap1gap	RAP1GAP iso3;RAP1GAP;RAP1GAP iso2;RAP1GAP iso4	472;§441;505;441	Rap1 GTPase-activating protein 1	A2ALS5-3;A2ALS5;A2ALS5-2;A2ALS5-4	76.7	VIRSRSQsMDAMGLS			SQS*MDAMGLSNK	2	674.767	17997	18010	17733	17866	17807	17892	17021	17281	56.27	55.5	55.92	55.96	56.05	55.96	56.12	56.22	3.231	3.505	3.242	3.617	3.528	3.231	3.452	3.138	0.1814	0.3497	-0.3462	0.0738	-0.1109	0.1455		-0.1107	0.6146	0.5723	0.5407
502	498	Adhesion or extracellular matrix protein	Rapgef2	RAPGEF2	§959	Rap guanine nucleotide exchange factor 2	Q8CHG7	166.3	HKKRVRRsSFLNAKK			S*SFLNAK	2	423.692					16103								51.47								1.428								0.1205
503	499	Adhesion or extracellular matrix protein	Rapgef2	RAPGEF2	§960	Rap guanine nucleotide exchange factor 2	Q8CHG7	166.3	KKRVRRSsFLNAKKL			RSS*FLNAK	2	501.742	12299	12288	12251	12264	12261	12285	11394	11671	41.36	40.61	41.19	40.97	41.22	40.95	41.23	41.32	2.284	2.248	2.222	2.274	2.47	2.226	2.24	2.206	0.176	-0.1129	0.3142	0.3613	0.0918	0.0003	0.1887	0.167	0.1869	0.1651	0.1776
504	500	Adhesion or extracellular matrix protein	Rprd1a	P15RS	§139	Regulation of nuclear pre-mRNA domain-containing protein 1A	Q8VDS4	35.7	DKKARKRtYEQIKVD			KRT*YEQIK	2	573.289	6501		6531	6620			5635		26.04		25.86	25.85			25.87		2.477		2.373	2.63			2.38		-0.1798		0.1732	0.3681			-0.4762		0.1909		0.2127
505	501	Adhesion or extracellular matrix protein	Tiam1	TIAM1	§695	T-lymphoma invasion and metastasis-inducing protein 1	Q60610	177.4	KRRSRFSsLWGLDTT			FSS*LWGLDTTSK	2	711.321			30038		30060			29570			88.61		88.61			88.7			2.611		2.603			2.828			-0.3063		0.0114			0.188			0.5326
506	502	Adhesion or extracellular matrix protein	Tiam1	TIAM1	255	T-lymphoma invasion and metastasis-inducing protein 1	Q60610	177.4	GPRNRFSsYCRNLVS			FSS*YCR	2	450.159						10751		10096						36.88		37.14						1.22		1.305						0.0668		0.1684
507	Apoptosis
508	503	Apoptosis	Acin1;Acin1	acinus;acinus iso5	§710;670	Apoptotic chromatin condensation inducer in the nucleus	Q9JIX8;Q9JIX8-4	150.6	SVRGRHLsHPEPEQQ			HLS*HPEPEQQHVIQR	4	479.48					9977		9039						35.19		35.03						4.721		4.544						-0.0606		-0.3928
509	504	Apoptosis	Acin1;Acin1;Acin1;Acin1	acinus;acinus iso5;acinus iso5;acinus iso5	§1160;403;387;1120	Apoptotic chromatin condensation inducer in the nucleus	Q9JIX8;Q9JIX8-2;Q9JIX8-3;Q9JIX8-4	150.6	ERRERTRsEREWDRD			TRS*EREWDRDK	3	519.898		6441			6263	6366	5379	5723		25.16			25.22	25.14	25.19	25.48		2.14			2.221	2.474	2.115	2.505		0.1234			-0.1973	-0.2448	-0.0746	-0.1139		0.099
510	505	Apoptosis	Akt1s1	PRAS40	§247	Proline-rich AKT1 substrate 1	Q9D1F4	27.5	LPRPRLNtSDFQKLK			LNT*SDFQK	2	516.723	12559	12601	12497	12778	12516	12574	11862	12164	42.07	41.44	41.85	42.34	41.95	41.79	42.47	42.61	2.453	2.474	2.403	2.35	2.33	2.435	2.18	2.415	0.1165	0.481	0.1777	0.1203	0.0465	0.3064	0.2	0.2234	0.4039	0.3991	0.3763
511	506	Apoptosis	Akt1s1	PRAS40	§247	Proline-rich AKT1 substrate 1	Q9D1F4	27.5	LPRPRLNtSDFQKLK			LNT*SDFQK	2	516.723				12577	12714	12778	11655	11958				41.81	42.47	42.33	41.93	42.07				2.322	2.219	2.42	2.355	2.461				0.287	0.2176	0.3024	0.0949	0.117
512	507	Apoptosis	Bad	BAD	§112	Bcl2-associated agonist of cell death	Q61337	22.1	ETRSRHSsYPAGTEE	p90RSK	14-3-3 epsilon	HSS*YPAGTEEDEGM#EEELSPFR	2	1297.01			22220			22378		21692			67.83			67.89		67.87			4.927			4.832		5.286			0.3716			1.098		0.5146			0.7788
513	508	Apoptosis	Bad	BAD	§112	Bcl2-associated agonist of cell death	Q61337	22.1	ETRSRHSsYPAGTEE	p90RSK	14-3-3 epsilon	HSS*YPAGTEEDEGM#EEELSPFR	3	865.007	22503	22558	22132	22396	22218	22253	21396	21608	67.99	67.32	67.6	67.96	67.75	67.56	67.66	67.64	6.351	5.236	6.456	5.318	5.705	6.457	6.07	6.15	0.1043	-0.1235	0.1532	-0.4417	-0.0533	0.1831	0.3118	-0.1096	0.6937	0.6414	0.6823
514	509	Apoptosis	Bad	BAD	§112	Bcl2-associated agonist of cell death	Q61337	22.1	ETRSRHSsYPAGTEE	p90RSK	14-3-3 epsilon	HSS*YPAGTEEDEGM#EEELSPFR	3	865.007			22137	22191	22206		21619				67.61	67.42	67.71		68.25				5.973	6.146	5.749		5.662				0.1112	-0.2496	-0.5303		0.2114				0.6754
515	510	Apoptosis	Bad	BAD	§112	Bcl2-associated agonist of cell death	Q61337	22.1	ETRSRHSsYPAGTEE	p90RSK	14-3-3 epsilon	HSS*YPAGTEEDEGM#EEELSPFR	3	865.007				22177			21411					67.38			67.7					5.564			5.681					-0.4946			0.1782
516	511	Apoptosis	Bad	BAD	§112	Bcl2-associated agonist of cell death	Q61337	22.1	ETRSRHSsYPAGTEE	p90RSK	14-3-3 epsilon	HSS*YPAGTEEDEGMEEELSPFR	2	1289.01	26121	26275	25846	25929	25944	25996	25151	25348	77.48	77.05	77.51	77.32	77.7	77.55	77.57	77.52	5.286	4.402	4.897	4.551	5.124	4.993	4.796	5.139	0.664	0.2578	0.9587	0.637	0.801	0.5807	0.2949	1.0562	0.7264	0.6718	0.7096
517	512	Apoptosis	Bad	BAD	§112	Bcl2-associated agonist of cell death	Q61337	22.1	ETRSRHSsYPAGTEE	p90RSK	14-3-3 epsilon	HSS*YPAGTEEDEGMEEELSPFR	2	1289.01	26092				25964				77.4				77.75				5.215				4.9				0.4459				0.1533				0.7354
518	513	Apoptosis	Bad	BAD	§112	Bcl2-associated agonist of cell death	Q61337	22.1	ETRSRHSsYPAGTEE	p90RSK	14-3-3 epsilon	HSS*YPAGTEEDEGMEEELSPFR	3	859.676	26012	26226	25989	25868		25942		25513	77.19	76.92	77.89	77.16		77.4		77.95	6.438	6.565	6.476	6.805		6.947		7.03	0.0387	-0.3696	0.027	0.2357		-0.0357		0.1133	0.7288	0.7135	0.6546
519	514	Apoptosis	Bad	BAD	§112	Bcl2-associated agonist of cell death	Q61337	22.1	ETRSRHSsYPAGTEE	p90RSK	14-3-3 epsilon	HSS*YPAGTEEDEGMEEELSPFR	3	859.676	26237							25728	77.78							78.52	6.702							6.3	0.2899							0.1817	0.7372
520	515	Apoptosis	Bad	BAD	§112	Bcl2-associated agonist of cell death	Q61337	22.1	ETRSRHSsYPAGTEE	p90RSK	14-3-3 epsilon	HSS*YPAGTEEDEGMEEELSPFR	3	859.676								25616								78.22								6.792								-0.2513
521	516	Apoptosis	Bad	BAD	§112	Bcl2-associated agonist of cell death	Q61337	22.1	ETRSRHSsYPAGTEE	p90RSK	14-3-3 epsilon	HSS*YPAGTEEDEGMEEELSPFR	3	859.676								25308								77.42								7.047								0.4255
522	517	Apoptosis	Bad	BAD	§113	Bcl2-associated agonist of cell death	Q61337	22.1	TRSRHSSyPAGTEED			HSSY*PAGTEEDEGM#EEELSPFR	3	865.007						22459		21844						68.1		68.26						6.53		5.993						0.0334		-0.5975
523	518	Apoptosis	Bad	BAD	§113	Bcl2-associated agonist of cell death	Q61337	22.1	TRSRHSSyPAGTEED			HSSY*PAGTEEDEGMEEELSPFR	3	859.676	26018		25788	26074	25921		25323		77.21		77.36	77.7	77.64		78.01		7.494		6.646	6.438	7.334		6.626		-0.0131		0.0941	0.088	0.0015		0.2685		0.7568		0.7174
524	519	Apoptosis	Bad	BAD	§113	Bcl2-associated agonist of cell death	Q61337	22.1	TRSRHSSyPAGTEED			HSSY*PAGTEEDEGMEEELSPFR	3	859.676							25105								77.45								6.548								0.2698
525	520	Apoptosis	Bad	BAD	§136	Bcl2-associated agonist of cell death	Q61337	22.1	PFRGRSRsAPPNLWA	Pim3	14-3-3 theta	S*APPNLWAAQR	2	645.803	22814	23031	22465	22548	22536	22780	21963	22155	68.8	68.54	68.49	68.37	68.59	68.95	69.14	69.08	2.54	2.57	2.521	2.537	2.395	2.25	2.479	2.305	0.7017	0.127	0.5252	0.21	0.6764	0.2114	0.2472	0.2833	0.5693	0.5551	0.5828
526	521	Apoptosis	Bad	BAD	§136	Bcl2-associated agonist of cell death	Q61337	22.1	PFRGRSRsAPPNLWA	Pim3	14-3-3 theta	S*APPNLWAAQR	2	645.803		22826				22573	21703	21944		68.01				68.4	68.47	68.52		2.214				2.513	2.332	2.5		0.6035				0.2636	0.5482	0.42		0.5246
527	522	Apoptosis	Bad	BAD	§136	Bcl2-associated agonist of cell death	Q61337	22.1	PFRGRSRsAPPNLWA	Pim3	14-3-3 theta	SRS*APPNLWAAQR	2	767.37	19291	18965	18940	18793	18807	19064	18199	18433	59.65	57.98	59.13	58.41	58.72	59.06	59.25	59.24	2.932	3.506	3.468	3.117	3.617	3.427	3.47	3.054	0.5102	-0.2954	0.3421	0.2449	0.2323	0.2893	0.1814	0.2615	0.5474	0.6037	0.5758
528	523	Apoptosis	Bad	BAD	§136	Bcl2-associated agonist of cell death	Q61337	22.1	PFRGRSRsAPPNLWA	Pim3	14-3-3 theta	SRS*APPNLWAAQR	2	767.37	19089	19172	18740	18995	19008	18864	17998	18227	59.13	58.51	58.6	58.94	59.24	58.54	58.72	58.71	3.162	3.324	3.681	3.487	3.432	3.538	3.47	3.577	0.6634	0.2341	0.4073	0.1892	0.3251	0.2137	0.1868	0.1324	0.5509	0.5984	0.5964
529	524	Apoptosis	Bad	BAD	§136	Bcl2-associated agonist of cell death	Q61337	22.1	PFRGRSRsAPPNLWA	Pim3	14-3-3 theta	SRS*APPNLWAAQR	2	767.37				19072								59.14								3.735								0.3899
530	525	Apoptosis	Bad	BAD	§136	Bcl2-associated agonist of cell death	Q61337	22.1	PFRGRSRsAPPNLWA	Pim3	14-3-3 theta	SRS*APPNLWAAQR	3	511.916	19310	18970	18938	18769	18796	18852	18198	18215	59.7	57.99	59.12	58.35	58.69	58.51	59.24	58.68	3.36	3.352	3.517	3.447	3.472	3.573	2.98	3.207	0.1762	-0.2651	0.1461	0.0988	0.0254	0.273	0.1558	0.0295	0.3798	0.4951	0.4957
531	526	Apoptosis	Bad	BAD	§136	Bcl2-associated agonist of cell death	Q61337	22.1	PFRGRSRsAPPNLWA	Pim3	14-3-3 theta	SRS*APPNLWAAQR	3	511.916	19086	19181	18733	18968	19237	19265	17993	18416	59.12	58.53	58.58	58.87	59.84	59.59	58.71	59.19	3.161	3.745	3.473	3.173	3.078	2.905	3.144	3.482	0.439	0.2272	0.0985	0.0788	0.0446	-0.2669	-0.0623	0.1798	0.4414	0.4344	0.5238
532	527	Apoptosis	Bad	BAD	§136	Bcl2-associated agonist of cell death	Q61337	22.1	PFRGRSRsAPPNLWA	Pim3	14-3-3 theta	SRS*APPNLWAAQR	3	511.916					18999	19054							59.22	59.03							3.185	2.994							0.0931	0.132
533	528	Apoptosis	Bad	BAD	§155	Bcl2-associated agonist of cell death	Q61337	22.1	GRELRRMsDEFEGSF	PKG1	14-3-3 gamma	RM#S*DEFEGSFK	2	714.779	16613	16442	16269	16349	16319	16422	15574	15710	52.64	51.43	51.95	51.81	52.04	51.98	52.26	51.99	3.354	3.096	2.881	3.309	3.426	3.758	3.267	3.415	-0.7723	-0.2005	-0.2285	-0.7546	-0.153	0.1782	-1.7402	0.5177	0.5027	0.4704	0.4615
534	529	Apoptosis	Bad	BAD	§155	Bcl2-associated agonist of cell death	Q61337	22.1	GRELRRMsDEFEGSF	PKG1	14-3-3 gamma	RM#S*DEFEGSFK	3	476.855	16635		16388	16403	16393	16494	15631	15766	52.7		52.27	51.96	52.23	52.16	52.41	52.14	2.602		2.754	2.492	2.565	2.562	3.018	2.869	-0.0271		0.3794	0.156	-0.011	-0.0217	0.0924	-0.1306	0.5039		0.4953
535	530	Apoptosis	Bad	BAD	§155	Bcl2-associated agonist of cell death	Q61337	22.1	GRELRRMsDEFEGSF	PKG1	14-3-3 gamma	RMS*DEFEGSFK	2	706.781	19603	19542	19487	19542	19719	19402	18690	19130	60.45	59.47	60.56	60.39	61.12	59.95	60.53	61.07	2.909	2.794	3.056	3.087	2.709	2.909	2.753	2.979	0.2002	0.2947	0.1541	0.061	0.5336	0.3299	0.2099	-0.1403	0.4333	0.3823	0.468
536	531	Apoptosis	Bad	BAD	§155	Bcl2-associated agonist of cell death	Q61337	22.1	GRELRRMsDEFEGSF	PKG1	14-3-3 gamma	RMS*DEFEGSFK	2	706.781	19812	19747	19288	19343	19334	19605	18509	18728	61	60	60.04	59.85	60.1	60.48	60.05	60.01	3.105	2.992	2.813	3.056	2.741	3.032	2.512	2.537	0.3106	-0.0089	0.137	0.3605	0.3285	-0.0139	0.0908	0.2141	0.4582	0.4216	0.4423
537	532	Apoptosis	Bad	BAD	§155	Bcl2-associated agonist of cell death	Q61337	22.1	GRELRRMsDEFEGSF	PKG1	14-3-3 gamma	RMS*DEFEGSFK	2	706.781			19357	19750	19526		18707	18923			60.22	60.93	60.61		60.57	60.52			2.772	2.795	3.109		2.957	3.013			0.255	0.4215	0.106		0.1784	0.1323			0.3569
538	533	Apoptosis	Bad	BAD	§155	Bcl2-associated agonist of cell death	Q61337	22.1	GRELRRMsDEFEGSF	PKG1	14-3-3 gamma	RMS*DEFEGSFK	3	471.523	19657		19328		19372	19434	18565	18777	60.59		60.14		60.2	60.03	60.2	60.14	2.38		2.388		2.282	2.441	2.327	2.551	-0.1232		0.0716		-0.0291	-0.073	0.0005	0.0648	0.4684		0.4156
539	534	Apoptosis	Ccar1;Ccar1	CCAR1;CCAR1 iso 3	1115;1053	Cell division cycle and apoptosis regulator protein 1	Q8CH18;Q8CH18-3	132	NKTLRNLsTVMDDIH			NLS*TVMDDIHTVLK	3	555.935								34357								101.42								2.707								-0.2654
540	535	Apoptosis	Ccar1;Ccar1	CCAR1;CCAR1 iso 3	1116;1054	Cell division cycle and apoptosis regulator protein 1	Q8CH18;Q8CH18-3	132	KTLRNLStVMDDIHT			NLST*VMDDIHTVLK	3	555.935						35001	34184							101.39	101.45							2.949	2.808							0.7102	-0.239
541	536	Apoptosis	Ccdc6	CCDC6	§316	Coiled-coil domain-containing protein 6	D3YZP9	52.9	EALCRQLsESESSLE			QLS*ESESSLEM#DDER	2	925.854			15890			16121					50.95			51.19					3.878			3.56					0.7772			1.2158					0.5516
542	537	Apoptosis	Ccdc6	CCDC6	§316	Coiled-coil domain-containing protein 6	D3YZP9	52.9	EALCRQLsESESSLE			QLS*ESESSLEMDDER	2	917.856	19139		18795		18875	18979	18094	18336	59.26		58.75		58.89	58.84	58.97	58.99	4.026		4.093		3.835	4.054	4.123	3.871	0.5372		-0.4658		-0.4246	-0.1256	-0.097	0.0776	0.6549		0.6795
543	538	Apoptosis	Ccdc6	CCDC6	§316	Coiled-coil domain-containing protein 6	D3YZP9	52.9	EALCRQLsESESSLE			QLS*ESESSLEMDDERYFNEMSAQGLRPR	3	1128.82					27150								80.9								4.705								1.1634
544	539	Apoptosis	Ccdc6	CCDC6	§316	Coiled-coil domain-containing protein 6	D3YZP9	52.9	EALCRQLsESESSLE			QLS*ESESSLEMDDERYFNEMSAQGLRPR	4	846.868			27050		27140	27192	26408	26584			80.7		80.87	80.73	80.87	80.77			6.103		6.345	6.175	4.881	5.522			-0.8372		0.407	0.2904	0.3647	0.4582			0.5602
545	540	Apoptosis	Ccdc6	CCDC6	§316	Coiled-coil domain-containing protein 6	D3YZP9	52.9	EALCRQLsESESSLE			QLS*ESESSLEMDDERYFNEMSAQGLRPR	4	846.868							26373								80.78								5.557								0.4222
546	541	Apoptosis	Ccdc6	CCDC6	§344	Coiled-coil domain-containing protein 6	D3YZP9	52.9	GLRPRTVsSPIPYTP			TVS*SPIPYTPSPSSSR	2	871.904	21561	21684	21252	21363	21354	21420	20571	20784	65.53	65.03	65.23	65.18	65.42	65.28	65.44	65.4	3.249	3.193	3.103	2.943	3.303	3.145	3.327	3.288	0.5145	-0.0048	0.0809	0.4624	0.0668	0.2265	0.3781	0.2299	0.4631	0.426	0.3906
547	542	Apoptosis	Ccdc6	CCDC6	§344	Coiled-coil domain-containing protein 6	D3YZP9	52.9	GLRPRTVsSPIPYTP			TVS*SPIPYTPSPSSSRPISPGLSYASHTVGFTPPTSLTR	4	1028.26			27982	28073	28055		27340	27542			83.16	82.98	83.28		83.32	83.29			6.946	5.913	5.48		6.186	5.101			-0.1158	0.5091	0.6736		0.5534	0.1915			0.3514
548	543	Apoptosis	Ccdc6	CCDC6	§344	Coiled-coil domain-containing protein 6	D3YZP9	52.9	GLRPRTVsSPIPYTP			TVS*SPIPYTPSPSSSRPISPGLSYASHTVGFTPPTSLTR	4	1028.26				28092								83.03								5.982								0.4368
549	544	Apoptosis	Ccdc6	CCDC6	§344, 356, §367	Coiled-coil domain-containing protein 6	D3YZP9	52.9	GLRPRTVsSPIPYTP;YTPSPSSsRPISPGL;SPGLSYAsHTVGFTP			TVS*SPIPYTPSPSSS*RPISPGLSYAS*HTVGFTPPTSLTR	4	1068.24					30594								90.03								2.132								3.1117
550	545	Apoptosis	Ccdc6	CCDC6	§360	Coiled-coil domain-containing protein 6	D3YZP9	52.9	PSSSRPIsPGLSYAS			PIS*PGLSYASHTVGFTPPTSLTR	3	822.74	28252	28349	27919	28023	28023	28026	27238	27443	83.06	82.51	83	82.84	83.2	82.94	83.06	83.03	6.184	6.094	5.707	5.846	5.464	5.665	5.616	5.533	-0.1234	0.3185	0.4111	0.1514	0.148	0.1607	0.1149	0.4214	0.6644	0.6597	0.6311
551	546	Apoptosis	Ccdc6	CCDC6	§360, §373	Coiled-coil domain-containing protein 6	D3YZP9	52.9	PSSSRPIsPGLSYAS;ASHTVGFtPPTSLTR			PIS*PGLSYASHTVGFT*PPTSLTR	3	849.396				29780								87.49								3.343								1.0149
552	547	Apoptosis	Faf1	FAF1	§581	FAS-associated factor 1	P54731	73.8	KLRIRTPsGEFLERR			IRTPS*GEFLER	2	692.835	19044	18947	18698	18751	18777	18825	17967	18185	59.01	57.93	58.49	58.31	58.64	58.44	58.65	58.6	1.75	1.673	1.857	1.536	1.719	1.736	1.963	1.741	0.2987	-0.3078	0.2731	0.0404	0.1428	0.2774	0.1669	-0.029	0.2004	0.215	0.3054
553	548	Apoptosis	Faf1	FAF1	§581	FAS-associated factor 1	P54731	73.8	KLRIRTPsGEFLERR			IRTPS*GEFLER	3	462.226	19038	18944	18688	18749	18776	18829	17965	18183	59	57.93	58.46	58.3	58.64	58.45	58.64	58.6	2.309	2.307	2.277	2.304	2.272	2.35	2.273	2.324	0.0742	-0.4993	0.4003	0.029	0.0643	0.2214	0.0284	0.0683	0.3549	0.335	0.2782
554	549	Apoptosis	Faf1	FAF1	§581	FAS-associated factor 1	P54731	73.8	KLRIRTPsGEFLERR			TPS*GEFLER	2	558.242	19578	19708	19259	19335	19329	19395	18525	18748	60.39	59.9	59.96	59.83	60.08	59.93	60.09	60.06	2.548	1.765	2.508	2.625	2.545	2.571	2.452	2.556	0.0853	0.0239	0.0157	0.135	0.1273	-0.0599	-0.0217	-0.0721	0.4529	0.2409	0.4443
555	550	Apoptosis	Jmy;Jmy	JMY;JMY iso 3	§702, §704;§702, §704	Junction-mediating and -regulatory protein	Q9QXM1;Q9QXM1-3	110.5	AHSRRKStASPVPCE;SRRKSTAsPVPCEEQ			RKST*AS*PVPCEEQCHSLPTVLQGQEK	4	782.35				18473	18483							57.58	57.87							5.169	4.675							-0.3807	-0.0453
556	551	Apoptosis	Jmy;Jmy;Jmy	JMY;JMY iso 2;JMY iso 3	§58;§58;§58	Junction-mediating and -regulatory protein	Q9QXM1;Q9QXM1-2;Q9QXM1-3	110.5	AQRQRSGsREQAGTP			SGS*REQAGTPASDGSR	2	821.845		5489				5450				22.63				22.66				2.114				1.371				0.2865				0.1017				0.4627
557	552	Apoptosis	Jmy;Jmy;Jmy	JMY;JMY iso 2;JMY iso 3	§58;§58;§58	Junction-mediating and -regulatory protein	Q9QXM1;Q9QXM1-2;Q9QXM1-3	110.5	AQRQRSGsREQAGTP			SGS*REQAGTPASDGSR	3	548.232		5472			5371	5460	4508			22.59			22.81	22.69	22.82			3.396			2.899	3.133	2.899			0.2528			0.9955	-0.1146	0.1395			0.3757
558	553	Apoptosis	Jmy;Jmy;Jmy	JMY;JMY iso 2;JMY iso 3	56;56;56	Junction-mediating and -regulatory protein	Q9QXM1;Q9QXM1-2;Q9QXM1-3	110.5	RTAQRQRsGSREQAG			S*GSREQAGTPASDGSR	3	548.232			5333								22.63								3.424								0.4265								0.3777
559	554	Apoptosis	Ndrg2;Ndrg2	NDRG2;NDRG2 iso 2	§330;§316	Protein NDRG2	Q9QYG0;Q9QYG0-2	40.8	TRLSRSRtASLTSAA			SRT*ASLTSAASIDGSR	2	830.389	15966	15933	15763		15845		15033		50.94	50.11	50.61		50.79		50.84		4.412	3.717	3.665		3.513		3.405		0.6103	0.4588	0.503		0.6277		0.1561		0.5203	0.5194	0.517
560	555	Apoptosis	Ndrg2;Ndrg2	NDRG2;NDRG2 iso 2	§330;§316	Protein NDRG2	Q9QYG0;Q9QYG0-2	40.8	TRLSRSRtASLTSAA			SRT*ASLTSAASIDGSR	3	553.928		15891		15853	15806	15904	15046	15259		50		50.5	50.69	50.61	50.87	50.82		4.464		4.148	3.875	4.3	4.041	4.479		0.1001		0.1941	-0.0249	0.1503	-0.1831	-0.196		0.4379
561	556	Apoptosis	Ndrg2;Ndrg2	NDRG2;NDRG2 iso 2	§332;318	Protein NDRG2	Q9QYG0;Q9QYG0-2	40.8	LSRSRTAsLTSAASI	PKCT		TAS*LTSAASIDGSR	2	708.822	18301	18352	18040	18199	18117	18215		17581	57.06	56.39	56.73	56.84	56.87	56.81		57	3.156	2.8	3.229	2.962	3.1	3.11		3.21	0.3179	-0.0343	0.3315	0.2259	0.1478	-0.0979		-0.0306	0.5471	0.5626	0.5548
562	557	Apoptosis	Ndrg2;Ndrg2	NDRG2;NDRG2 iso 2	§332;318	Protein NDRG2	Q9QYG0;Q9QYG0-2	40.8	LSRSRTAsLTSAASI	PKCT		TAS*LTSAASIDGSR	2	708.822				18142								56.68								3.388								0.004
563	558	Apoptosis	Ndrg2;Ndrg2	NDRG2;NDRG2 iso 2	§348;§334	Protein NDRG2	Q9QYG0;Q9QYG0-2	40.8	GSRSRSRtLSQSSES	Akt1		SRT*LSQSSESGTLPSGPPGHTMEVSC	3	923.733		19210		18963						58.61		58.86						4.305		6.359						-0.5144		-0.5753						0.3975
564	559	Apoptosis	Ndrg2;Ndrg2	NDRG2;NDRG2 iso 2	§348;§334	Protein NDRG2	Q9QYG0;Q9QYG0-2	40.8	GSRSRSRtLSQSSES	Akt1		T*LSQSSESGTLPSGPPGHTM#EVSC	3	848.021			18734	18850		18931					58.58	58.57		58.71					4.654	3.66		2.122					0.1317	-0.0351		-0.3254					0.4079
565	560	Apoptosis	Ndrg2;Ndrg2	NDRG2;NDRG2 iso 2	§350;336	Protein NDRG2	Q9QYG0;Q9QYG0-2	40.8	RSRSRTLsQSSESGT			TLS*QSSESGTLPSGPPGHTMEVSC	2	1263.53	22053	22191	21745	21858		21927			66.82	66.36	66.55	66.5		66.63			5.085	5.056	5.368	4.936		5.056			0.7717	0.117	0.894	0.3972		-0.824			0.6494	0.6545	0.6681
566	561	Apoptosis	Ndrg2;Ndrg2	NDRG2;NDRG2 iso 2	§350;336	Protein NDRG2	Q9QYG0;Q9QYG0-2	40.8	RSRSRTLsQSSESGT			TLS*QSSESGTLPSGPPGHTMEVSC	3	842.689			21697	21833		21897	21006	21199			66.42	66.44		66.55	66.61	66.51			4.125	3.232		4.397	4.362	4.285			0.3084	-0.5297		0.0652	-0.1448	-0.0976			0.2246
567	562	Apoptosis	Ndrg2;Ndrg2	NDRG2;NDRG2 iso 2	§350;336	Protein NDRG2	Q9QYG0;Q9QYG0-2	40.8	RSRSRTLsQSSESGT			TLS*QSSESGTLPSGPPGHTMEVSC	3	842.689				21849								66.48								3.235								-0.5896
568	563	Apoptosis	Pdcd4	PDCD4	§76	Programmed cell death protein 4	Q61823	51.7	RDSGRGDsVSDNGSE			DSGRGDS*VSDNGSEAVR	2	894.363			8676	8843	8632	8754	7784				31.67	31.83	31.6	31.57	31.69				2.929	2.439	3.286	3.093	3.173				0.373	-0.175	-0.2105	-0.0872	0.0101				0.5328
569	564	Apoptosis	Pdcd4	PDCD4	§76	Programmed cell death protein 4	Q61823	51.7	RDSGRGDsVSDNGSE			DSGRGDS*VSDNGSEAVR	3	596.578		8891	8698	8790	8614	8744	7819	8215		31.67	31.73	31.7	31.55	31.55	31.79	32.17		3.888	3.504	3.376	3.613	3.983	3.633	3.976		0.0677	-0.1442	0.097	0.0225	0.117	-0.3391	-0.0499		0.4528	0.4323
570	565	Apoptosis	Pdcd4	PDCD4	§76	Programmed cell death protein 4	Q61823	51.7	RDSGRGDsVSDNGSE			GDS*VSDNGSEAVR	2	686.773					9660	9789							34.36	34.33							2.674	2.572							0.2358	-0.0992
571	566	Apoptosis	Pea15;Pea15	PEA-15;PEA-15 iso 2	§116;94	Astrocytic phosphoprotein PEA-15	Q62048;Q62048-2	15	KDIIRQPsEEEIIKL	CAMK2A	ERK2	DIIRQPS*EEEIIK	2	825.411	21640	21554		21286	21463		20521	20735	65.74	64.7		64.98	65.71		65.31	65.27	2.932	3.086		3.134	2.745		3.099	3.055	0.4445	0.4275		0.5228	0.2709		0.5491	0.5525	0.3257	0.3245
572	567	Apoptosis	Pea15;Pea15	PEA-15;PEA-15 iso 2	§116;94	Astrocytic phosphoprotein PEA-15	Q62048;Q62048-2	15	KDIIRQPsEEEIIKL	CAMK2A	ERK2	DIIRQPS*EEEIIK	3	550.61	21621	21707		21237	21425				65.69	65.1		64.85	65.61				1.915	1.788		1.99	1.977				0.4427	0.2064		0.6412	0.2801				0.0531	0.0727
573	568	Apoptosis	Pea15;Pea15	PEA-15;PEA-15 iso 2	§116;94	Astrocytic phosphoprotein PEA-15	Q62048;Q62048-2	15	KDIIRQPsEEEIIKL	CAMK2A	ERK2	DIIRQPS*EEEIIK	3	550.61				21445								65.4								1.976								0.1182
574	569	Apoptosis	Pea15;Pea15	PEA-15;PEA-15 iso 2	§116;94	Astrocytic phosphoprotein PEA-15	Q62048;Q62048-2	15	KDIIRQPsEEEIIKL	CAMK2A	ERK2	IRQPS*EEEIIK	2	711.355	21511	21601	21242	21317	21307	21367	20534	20751	65.41	64.82	65.2	65.06	65.3	65.14	65.35	65.31	2.589	2.215	2.671	2.276	2.461	2.319	2.303	2.38	0.1289	0.2343	0.5527	-0.6488	-0.8647	-0.2473	-0.1652	0.0315	0.1642	0.1068	0.1459
575	570	Apoptosis	Pea15;Pea15	PEA-15;PEA-15 iso 2	§116;94	Astrocytic phosphoprotein PEA-15	Q62048;Q62048-2	15	KDIIRQPsEEEIIKL	CAMK2A	ERK2	QPS*EEEIIK	2	576.763	17251	17214	16808	16908	17244	16928	16114	16507	54.31	53.43	53.39	53.31	54.54	53.32	53.68	54.1	1.981	2.066	2.225	2.299	2.066	2.334	2.222	2.025	0.0811	-0.4309	0.2485	-0.0745	-0.049	0.0056	0.0434	0.1433	0.0872	0.1571	0.1352
576	571	Apoptosis	Pea15;Pea15	PEA-15;PEA-15 iso 2	§116;94	Astrocytic phosphoprotein PEA-15	Q62048;Q62048-2	15	KDIIRQPsEEEIIKL	CAMK2A	ERK2	QPS*EEEIIK	2	576.763	17447	17013	17172	17266	16860	17301	16320	16692	54.84	52.91	54.41	54.33	53.47	54.36	54.22	54.64	2.171	2.094	1.894	1.974	2.113	2.193	2.026	2.471	0.2784	0.2221	-0.149	0.204	-0.0942	0.2207	0.0847	0.1737	0.1093	0.1493	0.0993
577	572	Apoptosis	Pea15;Pea15	PEA-15;PEA-15 iso 2	§116;94	Astrocytic phosphoprotein PEA-15	Q62048;Q62048-2	15	KDIIRQPsEEEIIKL	CAMK2A	ERK2	QPS*EEEIIK	2	576.763	17048		17000	17094	17064	17125		16313	53.78		53.91	53.81	54.01	53.84		53.59	2.144		2.071	2.348	2.142	2.141		2.423	0.1932		0.0955	-0.1466	0.1556	0.2176		0.0328	0.1337		0.1541
578	573	Apoptosis	Pea15;Pea15	PEA-15;PEA-15 iso 2	§116;94	Astrocytic phosphoprotein PEA-15	Q62048;Q62048-2	15	KDIIRQPsEEEIIKL	CAMK2A	ERK2	YKDIIRQPS*EEEIIK	3	647.663	19485	19408	19195	19225	19225	19256	18401	18621	60.15	59.12	59.8	59.54	59.81	59.56	59.77	59.73	3.642	3.678	3.154	3.242	3.57	3.613	3.158	3.372	0.5154	0.219	0.4453	0.3687	0.4223	0.2556	0.103	0.237	0.3318	0.3183	0.3674
579	574	Apoptosis	Uaca;Uaca;Uaca	UACA;UACA iso 2;UACA iso 3	936;538;938	Uveal autoantigen with coiled-coil domains and ankyrin repeats	Q8CGB3;Q8CGB3-2;Q8CGB3-3	160.7	EHSRRMStVSQSLKE			RMST*VSQSLK	2	608.791	12776		12755	12791			11887	12211	42.64		42.54	42.38			42.53	42.73	2.513		2.426	2.937			2.689	2.059	0.4638		0.3899	-0.2248			0.1727	-0.0416	0.2732		0.1852
580	Autophagy
581	575	Autophagy	Foxo3	FOXO3A	§252	Forkhead box protein O3	Q9WVH4	71	APRRRAVsMDNSNKY			RAVS*MDNSNK	2	601.255		6379								25								1.903								0.2027								0.1874
582	576	Autophagy	Foxo3	FOXO3A	§252	Forkhead box protein O3	Q9WVH4	71	APRRRAVsMDNSNKY			RAVS*MDNSNK	2	601.255		6372								24.98								1.892								0.2027								0.2808
583	577	Autophagy	Foxo3	FOXO3A	30	Forkhead box protein O3	Q9WVH4	71	EPQSRPRsCTWPLQR			S*CTWPLQRPELQASPAK	3	683.659	23194		22830	22870	22963	22992		22361	69.79		69.47	69.23	69.71	69.52		69.62	3.117		3.434	3.099	3.191	2.693		3.094	0.2935		0.2423	-0.078	0.1221	0.0979		0.2362	0.3851		0.4464
584	578	Autophagy	Pik3c3;Pik3c3	PIK3C3;PIK3C3 iso 2	§165;§165	Phosphatidylinositol 3-kinase catalytic subunit type 3	Q6PF93;Q6PF93-2	101.4	RTPGRTSsTLSEDQM			TSS*TLSEDQM#SR	2	719.282	8820	9068	8810	8983	8818	8951	7952	8337	32.2	32.14	32.03	32.2	32.09	32.09	32.14	32.49	3.184	2.857	2.853	2.895	3.073	3.042	2.934	2.969	0.1794	0.4698	0.1927	0.1047	-0.0982	-0.0317	-0.4779	0.1817	0.5477	0.4997	0.5033
585	579	Autophagy	Pik3c3;Pik3c3	PIK3C3;PIK3C3 iso 2	§165;§165	Phosphatidylinositol 3-kinase catalytic subunit type 3	Q6PF93;Q6PF93-2	101.4	RTPGRTSsTLSEDQM			TSS*TLSEDQMSR	2	711.284	12944	12985	12869	12969	12902	12986	12065	12362	43.07	42.43	42.84	42.84	42.96	42.87	42.99	43.12	2.844	3.197	3.127	3.128	3.106	3.19	3.121	3.12	-0.3148	0.0608	-0.3781	0.0288	-0.4138	-0.294	-0.3384	0.068	0.5266	0.4798	0.5652
586	C2H2-type zinc finger protein
587	580	C2H2-type zinc finger protein	Znf112;Znf24;Zfp28;Zfp58;Znf235;Znf271;Znf287;Znf319;Znf431;Znf728;Znf18;Zfp28;Znf112;Zkscan5;Znf322;Znf513;Znf664;Zscan12;Znf513	ZFP112;ZNF24;ZFP28;Zfp58;Zfp93;ZNF271;ZNF287;ZNF319;ZNF431;ZNF43;ZNF18;ZFP28 iso 2;Znf112 iso 2;ZFP95;ZNF322A;ZNF513;ZNF664;ZSCAN12;ZNF513 iso 2	§574;§302;§653;§157;§336;§155;§669;§508;§239;328;§522;709;568;§392;§244;§411;§166;§320;409	Zinc finger protein 112	Q0VAW7;Q91VN1;P10078;P16372;Q61116;P15620;Q9EQB9;Q9ERR8;E9QAG8;Q6P5C7;Q810A1;P10078-2;Q0VAW7-2;Q9Z1D8;Q8BZ89;Q6PD29;Q4VA44;Q9Z1D7;Q6PD29-2	98.4	QGHQRVHtGEKPYKC			VHT*GEKPYK	2	569.768		4261								19.31								1.924								0.0522								0.3672
588	581	C2H2-type zinc finger protein	Znf112;Znf536;Zscan21;Klf8;Znf354c;Zfp11;Zfp14;Zfp28;Zfp2;Zfp37;Zfp58;Zfp62;Zfp184;Znf235;Znf271;Znf287;Znf319;Znf329;Znf431;Znf569;Znf629;Znf691;Znf728;Znf768;Znf879;Znf18;Znf22;Zscan20;Zscan2;Zfp28;Zfp2;Zfp62;Zfp62;Znf112;Zscan20	ZFP112;ZNF536;ZSCAN21;KLF8;ZNF354C;ZNF546;ZFP14;ZFP28;ZFP2;ZFP37;Zfp58;ZFP62;ZNF184;Zfp93;ZNF271;ZNF287;ZNF319;ZNF329;ZNF431;ZNF569;ZNF629;ZNF691;ZNF43;ZNF768;ZNF879;ZNF18;ZNF22;ZSCAN20;ZSCAN2;ZFP28 iso 2;ZFP2 iso 2;ZFP62 iso 2;ZFP62 iso 3;Znf112 iso 2;ZSCAN20 iso 2	546;776;493;295;241;276;163;400;207;334;129;182;280;364;239;445;224;235;211;286;452;106;244;§312;311;494;106;969;385;400;207;175;182;540;540	Zinc finger protein 112	Q0VAW7;Q8K083;Q07231;Q8BLM0;Q571J5;P10751;P10755;P10078;P08043;P17141;P16372;Q8C827;Q7TSH9;Q61116;P15620;Q9EQB9;Q9ERR8;Q6GQR8;E9QAG8;Q80W31;Q6A085;Q3TDE8;Q6P5C7;Q8R0T2;Q8BI99;Q810A1;Q9ERU3;B2KFW1;Q07230;P10078-2;P08043-2;Q8C827-2;Q8C827-3;Q0VAW7-2;B2KFW1-2	98.4	DIHHRIHtGEKPYKC			IHT*GEKPYK	2	576.776	4891	5159	5038	5129		5095			21.75	21.76	21.85	21.84		21.71			2.588	2.523	2.389	2.298		2.279			0.2475	0.2234	0.1132	-0.1339		0.552			0.1239	0.1281	0.1304
589	582	C2H2-type zinc finger protein	Znf112;Znf536;Zscan21;Klf8;Znf354c;Zfp11;Zfp14;Zfp28;Zfp2;Zfp37;Zfp58;Zfp62;Zfp184;Znf235;Znf271;Znf287;Znf319;Znf329;Znf431;Znf569;Znf629;Znf691;Znf728;Znf768;Znf879;Znf18;Znf22;Zscan20;Zscan2;Zfp28;Zfp2;Zfp62;Zfp62;Znf112;Zscan20	ZFP112;ZNF536;ZSCAN21;KLF8;ZNF354C;ZNF546;ZFP14;ZFP28;ZFP2;ZFP37;Zfp58;ZFP62;ZNF184;Zfp93;ZNF271;ZNF287;ZNF319;ZNF329;ZNF431;ZNF569;ZNF629;ZNF691;ZNF43;ZNF768;ZNF879;ZNF18;ZNF22;ZSCAN20;ZSCAN2;ZFP28 iso 2;ZFP2 iso 2;ZFP62 iso 2;ZFP62 iso 3;Znf112 iso 2;ZSCAN20 iso 2	546;776;493;295;241;276;163;400;207;334;129;182;280;364;239;445;224;235;211;286;452;106;244;§312;311;494;106;969;385;400;207;175;182;540;540	Zinc finger protein 112	Q0VAW7;Q8K083;Q07231;Q8BLM0;Q571J5;P10751;P10755;P10078;P08043;P17141;P16372;Q8C827;Q7TSH9;Q61116;P15620;Q9EQB9;Q9ERR8;Q6GQR8;E9QAG8;Q80W31;Q6A085;Q3TDE8;Q6P5C7;Q8R0T2;Q8BI99;Q810A1;Q9ERU3;B2KFW1;Q07230;P10078-2;P08043-2;Q8C827-2;Q8C827-3;Q0VAW7-2;B2KFW1-2	98.4	DIHHRIHtGEKPYKC			IHT*GEKPYK	3	384.853	5053	5144	5008	5105	5067	5077	4216	4460	22.19	21.72	21.77	21.78	22	21.66	22.06	22.07	1.905	2.266	2.087	2.063	2.074	2.309	2.163	2.153	0.2073	0.0704	-0.1666	-0.0967	-0.0601	0.1023	-0.185	-0.1298	0.1044	0.1427	0.1372
590	583	C2H2-type zinc finger protein	Znf112;Znf536;Zscan21;Klf8;Znf354c;Zfp11;Zfp14;Zfp28;Zfp2;Zfp37;Zfp58;Zfp62;Zfp184;Znf235;Znf271;Znf287;Znf319;Znf329;Znf431;Znf569;Znf629;Znf691;Znf728;Znf768;Znf879;Znf18;Znf22;Zscan20;Zscan2;Zfp28;Zfp2;Zfp62;Zfp62;Znf112;Zscan20	ZFP112;ZNF536;ZSCAN21;KLF8;ZNF354C;ZNF546;ZFP14;ZFP28;ZFP2;ZFP37;Zfp58;ZFP62;ZNF184;Zfp93;ZNF271;ZNF287;ZNF319;ZNF329;ZNF431;ZNF569;ZNF629;ZNF691;ZNF43;ZNF768;ZNF879;ZNF18;ZNF22;ZSCAN20;ZSCAN2;ZFP28 iso 2;ZFP2 iso 2;ZFP62 iso 2;ZFP62 iso 3;Znf112 iso 2;ZSCAN20 iso 2	546;776;493;295;241;276;163;400;207;334;129;182;280;364;239;445;224;235;211;286;452;106;244;§312;311;494;106;969;385;400;207;175;182;540;540	Zinc finger protein 112	Q0VAW7;Q8K083;Q07231;Q8BLM0;Q571J5;P10751;P10755;P10078;P08043;P17141;P16372;Q8C827;Q7TSH9;Q61116;P15620;Q9EQB9;Q9ERR8;Q6GQR8;E9QAG8;Q80W31;Q6A085;Q3TDE8;Q6P5C7;Q8R0T2;Q8BI99;Q810A1;Q9ERU3;B2KFW1;Q07230;P10078-2;P08043-2;Q8C827-2;Q8C827-3;Q0VAW7-2;B2KFW1-2	98.4	DIHHRIHtGEKPYKC			IHT*GEKPYK	3	384.853	4863								21.68								2.087								-0.0361								0.1593
591	584	C2H2-type zinc finger protein	Znf271	ZNF271	323	Zinc finger protein 271	P15620	67	ILHQRIHtGEKPYPC			IHT*GEKPYPCNQCT	3	595.576		9406	9231	9370						33.03	33.17	33.24						3.081	2.873	3.094						-0.1948	0.539	0.0676						0.3791	0.375
592	585	C2H2-type zinc finger protein	Znf609	ZNF609	§379	Zinc finger protein 609	Q8BZ47	151	GKRMRPSsNTPVSEA			M#RPSS*NTPVSEAAAASDSK	2	1001.43				13202		13287						43.45		43.65						5.044		5.388						-1.7768		-0.4483
593	586	C2H2-type zinc finger protein	Znf609	ZNF609	§379	Zinc finger protein 609	Q8BZ47	151	GKRMRPSsNTPVSEA			MRPSS*NTPVSEAAAASDSK	2	993.435					14468		13666	13915					47.16		47.26	47.3					5.155		5.167	5.119					0.0783		-0.0786	0.1661
594	587	C2H2-type zinc finger protein	Znf609	ZNF609	§379	Zinc finger protein 609	Q8BZ47	151	GKRMRPSsNTPVSEA			MRPSS*NTPVSEAAAASDSK	3	662.626	14550			14477			13665		47.24			46.87			47.25		5.824			5.142			5.676		0.1109			0.1726			0.317		0.6231
595	588	C2H2-type zinc finger protein	Znf609	ZNF609	§379	Zinc finger protein 609	Q8BZ47	151	GKRMRPSsNTPVSEA			PSS*NTPVSEAAAASDSK	2	849.865			14794								48.05								4.539								-0.1145								0.6486
596	589	C2H2-type zinc finger protein	Znf609	ZNF609	§467	Zinc finger protein 609	Q8BZ47	151	SKRVRTNsMGSATGP			TNS*M#GSATGPLPGTK	2	757.832	14414	14361	14255	14340	14318	14427		13770	46.89	46.01	46.63	46.52	46.75	46.72		46.92	3.301	3.028	3.311	3.384	3.327	3.228		3.174	0.3283	0.2358	0.2087	0.2084	-0.1902	-0.0972		-0.0355	0.6014	0.548	0.5779
597	590	C2H2-type zinc finger protein	Znf609	ZNF609	§467	Zinc finger protein 609	Q8BZ47	151	SKRVRTNsMGSATGP			TNS*MGSATGPLPGTK	2	749.834	17459	17418	17211	17287	17266		16468	16693	54.87	53.97	54.52	54.39	54.6		54.66	54.64	3.143	3.368	3.107	3.43	3.459		3.534	3.109	-0.0363	0.2375	0.1109	-0.065	0.0375		0.2655	0.1856	0.552	0.6173	0.6571
598	591	C2H2-type zinc finger protein	Znf609	ZNF609	378	Zinc finger protein 609	Q8BZ47	151	RGKRMRPsSNTPVSE			MRPS*SNTPVSEAAAASDSK	2	993.435	14552	14490	14437	14480		14519			47.25	46.35	47.11	46.88		46.96			5.345	5.201	5.165	5.241		5.081			0.0881	-0.2273	0.2302	0.1263		0.3906			0.6657	0.6362	0.6028
599	592	C2H2-type zinc finger protein	Znf609	ZNF609	381	Zinc finger protein 609	Q8BZ47	151	RMRPSSNtPVSEAAA			M#RPSSNT*PVSEAAAASDSK	3	667.958	13253		13112	13170	13171	13270	12354	12592	43.88		43.47	43.37	43.66	43.61	43.75	43.71	3.24		3.717	3.853	3.77	5.137	4.314	3.115	-0.9232		-0.7412	-0.8896	-1.1301	-0.3047	-0.5851	-1.2972	0.493		0.5736
600	593	C2H2-type zinc finger protein	Znf609	ZNF609	381	Zinc finger protein 609	Q8BZ47	151	RMRPSSNtPVSEAAA			MRPSSNT*PVSEAAAASDSK	3	662.626		14475	14430		14461	14504		13908		46.31	47.09		47.14	46.92		47.28		5.746	5.941		5.519	6.052		5.591		-0.1655	0.2095		0.2174	0.4567		0.0882		0.5607	0.5674
601	594	C2H2-type zinc finger protein	Znf654	ZNF654	364	Zinc finger protein 654	Q9DAU9	65.1	TSKSRKYsTEPKTYI			KYS*TEPK	2	466.71		5540								22.77								1.59								-0.1138								0.0869
602	595	C2H2-type zinc finger protein	Znf830	ZNF830	§106	Zinc finger protein 830	Q8R1N0	40.6	QATKRRAtDVESQDA			RRAT*DVESQDAK	3	485.891			4527			4753	3593	3958			20.47			20.79	20.31	20.71			3.293			2.096	2.751	2.068			0.2316			-0.001	-0.112	0.0576			0.5102
603	Calcium-binding protein
604	596	Calcium-binding protein	Cep131	CEP131	§114	Centrosomal protein of 131 kDa	Q62036	120.2	SGRRRVAsLSKASSE			RVAS*LSK	2	420.721	7372			7410			6461	6791	28.37			27.96			28.13	28.32	1.362			1.313			1.286	1.349	0.1951			0.0988			-0.0532	0.1001	0.0458
605	597	Calcium-binding protein	Cep131	CEP131	§78	Centrosomal protein of 131 kDa	Q62036	120.2	NNLRRSNsTTQVNQS			RSNS*TTQVNQSWTGSPR	2	993.445	13678	13546	13497		13546		12739	12972	44.98	43.88	44.53		44.68		44.79	44.75	3.46	3.528	3.548		3.481		3.514	3.378	0.2385	0.282	-0.1054		0.3668		0.4724	0.2981	0.5909	0.6309	0.6308
606	598	Calcium-binding protein	Cep131	CEP131	§78	Centrosomal protein of 131 kDa	Q62036	120.2	NNLRRSNsTTQVNQS			RSNS*TTQVNQSWTGSPR	3	662.632			13473								44.47								5.34								-0.016								0.6481
607	599	Calcium-binding protein	Cep131	CEP131	§78	Centrosomal protein of 131 kDa	Q62036	120.2	NNLRRSNsTTQVNQS			SNS*TTQVNQSWTGSPR	2	915.394	16351	16309	16102	16230	16176	16292	15418	15620	51.96	51.09	51.51	51.5	51.66	51.64	51.85	51.76	4.145	4.055	4.137	4.035	4.055	4.011	4.099	4.154	0.3929	0.499	0.4279	0.2717	0.3264	0.3422	0.2823	0.2957	0.6045	0.595	0.5834
608	600	Calcium-binding protein	Cep131	CEP131	§78	Centrosomal protein of 131 kDa	Q62036	120.2	NNLRRSNsTTQVNQS			SNS*TTQVNQSWTGSPR	3	610.599					16183	16310							51.68	51.68							3.955	3.907							0.1376	0.2259
609	601	Calcium-binding protein	Cep131	CEP131	79	Centrosomal protein of 131 kDa	Q62036	120.2	NLRRSNStTQVNQSW			RSNST*TQVNQSWTGSPR	2	993.445				13556		13628						44.41		44.58						3.717		3.473						0.4785		0.8003
610	602	Calcium-binding protein	Cep131	CEP131	79	Centrosomal protein of 131 kDa	Q62036	120.2	NLRRSNStTQVNQSW			RSNST*TQVNQSWTGSPR	2	993.445						13638								44.61								3.424								0.8377
611	603	Calcium-binding protein	Cep131	CEP131	79	Centrosomal protein of 131 kDa	Q62036	120.2	NLRRSNStTQVNQSW			RSNST*TQVNQSWTGSPR	3	662.632							12711								44.72								5.276								0.2199
612	604	Calcium-binding protein	Cep131	CEP131	80	Centrosomal protein of 131 kDa	Q62036	120.2	LRRSNSTtQVNQSWT			RSNSTT*QVNQSWTGSPR	3	662.632	13639	13526		13534	13532	13617		12957	44.88	43.83		44.35	44.64	44.55		44.71	5.458	5.18		4.969	5.306	4.663		5.281	0.2937	-0.0132		0.4626	0.3146	0.4431		0.1133	0.6263	0.6581
613	605	Calcium-binding protein	Cep131	CEP131	80	Centrosomal protein of 131 kDa	Q62036	120.2	LRRSNSTtQVNQSWT			SNSTT*QVNQSWTGSPR	3	610.599	16357	16330	16114	16240			15436	15631	51.98	51.14	51.54	51.52			51.9	51.79	4.359	3.758	3.911	3.759			3.773	3.648	0.1024	0.3744	0.1941	0.0494			0.0575	0.0605	0.5737	0.521	0.5446
614	606	Calcium-binding protein	Cep131;Rbbp6;Rbbp6;Kif9	CEP131;RBBP6;RBBP6 iso2;KIF9	§114;1660;1626;526	Centrosomal protein of 131 kDa	Q62036;P97868;P97868-2;Q9WV04	120.2	SGRRRVAsLSKASSE			VAS*LSK	2	342.67	8766	8962	8734	8873	8761	8866	7885	8232	32.06	31.86	31.83	31.91	31.94	31.87	31.96	32.21	1.334	1.247	1.428	1.407	1.392	1.396	1.433	1.549	-0.0163	0.0487	0.0773	0.0439	0.064	0.1154	-0.0399	-0.0426	0.084	0.0884	0.0551
615	607	Calcium-binding protein	Chordc1	CHORDC1	§199	Cysteine and histidine-rich domain-containing protein 1	Q9D1P4	37.3	WSCCRRKtSDFNTFL			KT*SDFNTFLAQEGCTR	3	652.284			22855	22900	22970	22972		22373			69.53	69.3	69.73	69.47		69.65			5.135	4.702	4.929	5.055		4.728			0.4146	0.7923	0.346	0.1803		0.0616			0.5983
616	608	Calcium-binding protein	Chordc1	CHORDC1	§199	Cysteine and histidine-rich domain-containing protein 1	Q9D1P4	37.3	WSCCRRKtSDFNTFL			KT*SDFNTFLAQEGCTR	3	652.284				22592								68.49								3.471								-0.0229
617	609	Calcium-binding protein	Chordc1	CHORDC1	§199	Cysteine and histidine-rich domain-containing protein 1	Q9D1P4	37.3	WSCCRRKtSDFNTFL			RKT*SDFNTFLAQEGCTR	3	704.317		20206		19960						61.19		61.49						4.978		5.461						-0.1602		0.4386						0.5483
618	610	Calcium-binding protein	Chordc1	CHORDC1	§200	Cysteine and histidine-rich domain-containing protein 1	Q9D1P4	37.3	SCCRRKTsDFNTFLA			RKTS*DFNTFLAQEGCTR	3	704.317			19935		20050	20059	19212	19430			61.74		61.99	61.68	61.89	61.85			5.626		5.347	5.327	5.302	5.18			-0.0127		0.2263	0.077	-0.0053	0.065			0.5647
619	Cell adhesion
620	611	Cell adhesion	Cgnl1;Cgnl1;Cgnl1;Cgnl1	CGNL1;CGNL1 iso 3;CGNL1 iso 4;CGNL1 iso 5	§284;§284;§284;§284	Cingulin-like protein 1	Q6AW69;Q6AW69-3;Q6AW69-4;Q6AW69-5	148.1	LPFRRQDsAGPILDG			QDS*AGPILDGAR	2	640.288	19181	19185	18839	18943	18915	18982	18117	18345	59.37	58.54	58.86	58.81	59	58.85	59.03	59.01	2.69	2.833	2.988	3.039	2.93	2.66	2.671	2.853	0.3465	-0.0976	0.4645	-0.0319	-0.163	0.2041	-0.2762	0.2063	0.4683	0.4476	0.4242
621	612	Cell adhesion	Cgnl1;Cgnl1;Cgnl1;Cgnl1	CGNL1;CGNL1 iso 3;CGNL1 iso 4;CGNL1 iso 5	§284;§284;§284;§284	Cingulin-like protein 1	Q6AW69;Q6AW69-3;Q6AW69-4;Q6AW69-5	148.1	LPFRRQDsAGPILDG			RQDS*AGPILDGAR	2	718.338	15562	15463	15411	15675	15398	15704	14809	15064	49.88	48.87	49.67	50.03	49.6	50.09	50.24	50.3	2.702	2.74	2.723	2.804	2.753	2.538	2.578	2.819	-0.0469	0.2051	0.0128	0.7167	-0.0172	0.9265	0.1319	-0.1134	0.3662	0.3878	0.363
622	613	Cell adhesion	Cgnl1;Cgnl1;Cgnl1;Cgnl1	CGNL1;CGNL1 iso 3;CGNL1 iso 4;CGNL1 iso 5	§284;§284;§284;§284	Cingulin-like protein 1	Q6AW69;Q6AW69-3;Q6AW69-4;Q6AW69-5	148.1	LPFRRQDsAGPILDG			RQDS*AGPILDGAR	2	718.338	15766			15463	15609	15506	14609	14859	50.41			49.47	50.16	49.56	49.72	49.76	2.801			2.739	2.754	2.622	2.89	2.68	0.51			0.1818	0.5555	0.3317	0.1863	0.2738	0.3335
623	614	Cell adhesion	Cgnl1;Cgnl1;Cgnl1;Cgnl1	CGNL1;CGNL1 iso 3;CGNL1 iso 4;CGNL1 iso 5	§284;§284;§284;§284	Cingulin-like protein 1	Q6AW69;Q6AW69-3;Q6AW69-4;Q6AW69-5	148.1	LPFRRQDsAGPILDG			RQDS*AGPILDGAR	2	718.338				15657								49.99								2.804								0.5838
624	615	Cell adhesion	Cgnl1;Cgnl1;Cgnl1;Cgnl1	CGNL1;CGNL1 iso 3;CGNL1 iso 4;CGNL1 iso 5	§284;§284;§284;§284	Cingulin-like protein 1	Q6AW69;Q6AW69-3;Q6AW69-4;Q6AW69-5	148.1	LPFRRQDsAGPILDG			RQDS*AGPILDGAR	3	479.228		15459	15442	15481	15419	15514	14647	14886		48.86	49.75	49.52	49.66	49.59	49.82	49.83		3.503	2.883	2.888	2.913	2.788	2.683	2.92		0.0985	0.0685	0.132	-0.0191	0.1252	0.0107	0.1218		0.4961	0.4169
625	616	Cell adhesion	Cgnl1;Cgnl1;Cgnl1;Cgnl1	CGNL1;CGNL1 iso 3;CGNL1 iso 4;CGNL1 iso 5	§284;§284;§284;§284	Cingulin-like protein 1	Q6AW69;Q6AW69-3;Q6AW69-4;Q6AW69-5	148.1	LPFRRQDsAGPILDG			RQDS*AGPILDGAR	3	479.228						15714								50.11								2.669								0.1289
626	617	Cell adhesion	Cgnl1;Cgnl1;Cgnl1;Cgnl1	CGNL1;CGNL1 iso 3;CGNL1 iso 4;CGNL1 iso 5	§297, §298, §301;§297, §298, §301;§297, §298, §301;§297, §298, §301	Cingulin-like protein 1	Q6AW69;Q6AW69-3;Q6AW69-4;Q6AW69-5	148.1	DGARSRRsSSSSTTP;GARSRRSsSSSTTPT;SRRSSSSsTTPTSAT			SRRS*S*SSS*TTPTSATSLYK	3	748.638								14151								47.91								3.511								0.3575
627	618	Cell adhesion	Cgnl1;Cgnl1;Cgnl1;Cgnl1	CGNL1;CGNL1 iso 3;CGNL1 iso 4;CGNL1 iso 5	§297, §300, §302;§297, §300, §302;§297, §300, §302;§297, §300, §302	Cingulin-like protein 1	Q6AW69;Q6AW69-3;Q6AW69-4;Q6AW69-5	148.1	DGARSRRsSSSSTTP;RSRRSSSsSTTPTSA;RRSSSSStTPTSATS			SRRS*SSS*ST*TPTSATSLYK	3	748.638							13850								47.73								3.109								1.1117
628	619	Cell adhesion	Cgnl1;Cgnl1;Cgnl1;Cgnl1	CGNL1;CGNL1 iso 3;CGNL1 iso 4;CGNL1 iso 5	§297;§297;§297;§297	Cingulin-like protein 1	Q6AW69;Q6AW69-3;Q6AW69-4;Q6AW69-5	148.1	DGARSRRsSSSSTTP			S*SSSSTTPTSATSLYK	2	842.869	17229	17208	17034	17080	17055	17120			54.25	53.42	54	53.77	53.99	53.83			3.888	3.475	3.709	3.501	3.885	3.789			-0.102	-0.7847	-0.0882	-0.1082	0.0311	-0.3312			0.5568	0.508	0.5329
629	620	Cell adhesion	Cgnl1;Cgnl1;Cgnl1;Cgnl1	CGNL1;CGNL1 iso 3;CGNL1 iso 4;CGNL1 iso 5	§298, §303;§298, §303;§298, §303;§298, §303	Cingulin-like protein 1	Q6AW69;Q6AW69-3;Q6AW69-4;Q6AW69-5	148.1	GARSRRSsSSSTTPT;RSSSSSTtPTSATSL			RSS*SSSTT*PTSATSLYK	2	960.903					15882	15988	15093	15284					50.89	50.84	51	50.88					4.047	3.884	3.762	3.456					0.3942	0.2755	-0.3229	-0.1003
630	621	Cell adhesion	Cgnl1;Cgnl1;Cgnl1;Cgnl1	CGNL1;CGNL1 iso 3;CGNL1 iso 4;CGNL1 iso 5	§298;§298;§298;§298	Cingulin-like protein 1	Q6AW69;Q6AW69-3;Q6AW69-4;Q6AW69-5	148.1	GARSRRSsSSSTTPT			RSS*SSSTTPTSATSLYK	2	920.92		14369	14406	14420	14415		13607			46.03	47.02	46.73	47.02		47.1			2.704	4.153	4.528	3.946		4.795			0.3708	-0.342	0.3327	-0.0907		0.4713			0.2436	0.4554
631	622	Cell adhesion	Cgnl1;Cgnl1;Cgnl1;Cgnl1	CGNL1;CGNL1 iso 3;CGNL1 iso 4;CGNL1 iso 5	§298;§298;§298;§298	Cingulin-like protein 1	Q6AW69;Q6AW69-3;Q6AW69-4;Q6AW69-5	148.1	GARSRRSsSSSTTPT			RSS*SSSTTPTSATSLYK	2	920.92					14429								47.06								3.949								-0.255
632	623	Cell adhesion	Cgnl1;Cgnl1;Cgnl1;Cgnl1	CGNL1;CGNL1 iso 3;CGNL1 iso 4;CGNL1 iso 5	§298;§298;§298;§298	Cingulin-like protein 1	Q6AW69;Q6AW69-3;Q6AW69-4;Q6AW69-5	148.1	GARSRRSsSSSTTPT			RSS*SSSTTPTSATSLYK	3	614.282				14429								46.75								3.923								0.3873
633	624	Cell adhesion	Cgnl1;Cgnl1;Cgnl1;Cgnl1	CGNL1;CGNL1 iso 3;CGNL1 iso 4;CGNL1 iso 5	§298;§298;§298;§298	Cingulin-like protein 1	Q6AW69;Q6AW69-3;Q6AW69-4;Q6AW69-5	148.1	GARSRRSsSSSTTPT			SS*SSSTTPTSATSLYK	2	842.869							16270	16469							54.09	54							3.581	3.771							-0.2811	-0.1948
634	625	Cell adhesion	Cgnl1;Cgnl1;Cgnl1;Cgnl1	CGNL1;CGNL1 iso 3;CGNL1 iso 4;CGNL1 iso 5	§299, §303;§299, §303;§299, §303;§299, §303	Cingulin-like protein 1	Q6AW69;Q6AW69-3;Q6AW69-4;Q6AW69-5	148.1	ARSRRSSsSSTTPTS;RSSSSSTtPTSATSL			RSSS*SSTT*PTSATSLYK	3	640.938					15932	15995	15122						51.02	50.86	51.07						3.684	3.603	3.688						0.0193	0.2111	0.1216
635	626	Cell adhesion	Cgnl1;Cgnl1;Cgnl1;Cgnl1	CGNL1;CGNL1 iso 3;CGNL1 iso 4;CGNL1 iso 5	§299;§299;§299;§299	Cingulin-like protein 1	Q6AW69;Q6AW69-3;Q6AW69-4;Q6AW69-5	148.1	ARSRRSSsSSTTPTS			RSSS*SSTTPTSATSLYK	3	614.282	14443			14401			13618	13819	46.97			46.67			47.13	47.05	2.944			3.73			3.447	4.24	0.1584			0.1547			0.1799	0.2331	0.2415
636	627	Cell adhesion	Cgnl1;Cgnl1;Cgnl1;Cgnl1	CGNL1;CGNL1 iso 3;CGNL1 iso 4;CGNL1 iso 5	§300, §303;§300, §303;§300, §303;§300, §303	Cingulin-like protein 1	Q6AW69;Q6AW69-3;Q6AW69-4;Q6AW69-5	148.1	RSRRSSSsSTTPTSA;RSSSSSTtPTSATSL			RSSSS*STT*PTSATSLYK	3	640.938				15954				15334				50.77				51.02				3.562				3.723				0.5423				-0.0143
637	628	Cell adhesion	Cgnl1;Cgnl1;Cgnl1;Cgnl1	CGNL1;CGNL1 iso 3;CGNL1 iso 4;CGNL1 iso 5	§300;§300;§300;§300	Cingulin-like protein 1	Q6AW69;Q6AW69-3;Q6AW69-4;Q6AW69-5	148.1	RSRRSSSsSTTPTSA			RSSSS*STTPTSATSLYK	3	614.282		14358								46								3.546								-0.1434								0.4413
638	629	Cell adhesion	Cgnl1;Cgnl1;Cgnl1;Cgnl1	CGNL1;CGNL1 iso 3;CGNL1 iso 4;CGNL1 iso 5	§301;§301;§301;§301	Cingulin-like protein 1	Q6AW69;Q6AW69-3;Q6AW69-4;Q6AW69-5	148.1	SRRSSSSsTTPTSAT			RSSSSS*TTPTSATSLYK	2	920.92	14451								46.99								1.798								0.2581								0.5918
639	630	Cell adhesion	Erbb2ip;Erbb2ip;Erbb2ip	Erbin;Erbin iso2;Erbin iso2	§1077, 1080, 1081;1077, 1080, 1081;1077, 1080, 1081	Protein LAP2	Q80TH2;Q80TH2-1;Q80TH2-2	157.2	TTIQRQSsVSSTASV;QRQSSVSsTASVNLG;RQSSVSStASVNLGD			QSS*VSS*T*ASVNLGDPTR	3	649.25						8844								31.81								1.479								-1.4423
640	631	Cell adhesion	Pkp4;Pkp4	plakophilin 4;plakophilin 4 iso2	§212;212	Plakophilin-4	Q68FH0;Q68FH0-2	131.5	NRAMRRVsSVPSRAQ			RVS*SVPSR	2	484.24					6887	6955		6304					26.9	26.72		27.03					1.694	1.548		1.677					0.0461	-0.4245		0.4026
641	632	Cell adhesion	Pkp4;Pkp4	plakophilin 4;plakophilin 4 iso2	§313;313	Plakophilin-4	Q68FH0;Q68FH0-2	131.5	QTTTRVGsPLTLTDA			VGS*PLTLTDAQTR	2	719.851					21467								65.72								2.814								0.8912
642	633	Cell adhesion	Tjp3	ZO3	§366	Tight junction protein ZO-3	Q9QXY1	99.3	SLEDRGYsPDTRVVS			GYS*PDTR	2	438.168			8439	8575			7569	7937			31.05	31.12			31.12	31.43			1.457	1.469			1.54	1.407			0.0797	-0.1443			-0.0957	-0.1605			0.3968
643	Cell cycle regulation
644	634	Cell cycle regulation	Afap1l2;Afap1l2	AFAP1L2;AFAP1L2 iso 2	345;363	Actin filament-associated protein 1-like 2	Q5DTU0;Q5DTU0-2	92.1	NLGRKKStSLEPPER			KKST*SLEPPER	3	451.225						8890								31.93								2.772								-0.1011
645	635	Cell cycle regulation	Bex1;Bex2	BEX1;BEX2	112;113	Protein BEX1	Q9R224;Q9WTZ8	15.1	SHSLRAVsTDPPHHD			AVS*TDPPHHDHHDEFCLMP	3	774.642	21695								65.88								2.47								0.1235								0.0614
646	636	Cell cycle regulation	Bex1;Bex2	BEX1;BEX2	112;113	Protein BEX1	Q9R224;Q9WTZ8	15.1	SHSLRAVsTDPPHHD			AVS*TDPPHHDHHDEFCLMP	4	581.233	21724								65.96								2.921								-0.7463								0.0412
647	637	Cell cycle regulation	Brd7	BRD7	§279	Bromodomain-containing protein 7	O88665	74	WQREREDsGDAETQA			EREDS*GDAETQAFR	2	845.839	12670	12690	12680		12681		11802		42.36	41.66	42.34		42.38		42.31		3.355	3.373	2.838		3.018		3.278		-0.6661	-0.3189	-0.3462		0.1331		-0.193		0.5562	0.5856	0.4953
648	638	Cell cycle regulation	Brd7	BRD7	§279	Bromodomain-containing protein 7	O88665	74	WQREREDsGDAETQA			EREDS*GDAETQAFR	3	564.228	12681	12667	12643	12719	12641	12713	11805		42.39	41.61	42.24	42.19	42.28	42.16	42.32		3.491	3.54	3.777	3.772	3.653	3.34	3.819		-0.1375	-0.0513	-0.3059	0.2594	0.1887	-0.0784	-0.1304		0.55	0.5607	0.5871
649	639	Cell cycle regulation	Cdca7	CDCA7	170	Cell division cycle-associated protein 7	Q9D0M2	43.8	SKSPRRRtFPGVATR			RRT*FPGVATR	3	414.215			11491	11496	11436	11526	10641	10897			39.19	38.94	39.05	38.95	39.25	39.27			3.146	2.92	3.218	2.642	2.99	2.94			0.3482	-0.0008	-0.1428	0.2142	-0.0932	-0.2073			0.3942
650	640	Cell cycle regulation	Cenpu	CENPU	§182	Centromere protein U	Q8C4M7	46.3	PRRTRLHsAQLSPVD			LHS*AQLSPVDETPATQSQLK	3	744.03			18351	18434							57.57	57.48							4.817	5.332							0.5932	-0.2478							0.5604
651	641	Cell cycle regulation	Cenpu	CENPU	§182	Centromere protein U	Q8C4M7	46.3	PRRTRLHsAQLSPVD			LHS*AQLSPVDETPATQSQLK	3	744.03			18370								57.62								4.605								0.5932								0.4921
652	642	Cell cycle regulation	Cep170	CEP170	§1008	Centrosomal protein of 170 kDa	Q6A065	174.9	SGRIRQPsIDLTDDD			IRQPS*IDLTDDDQTSSVPH	3	735.334		21098		20823			20016			63.51		63.76			63.99			3.824		3.913			3.526			0.0243		0.6949			1.1033			0.5089
653	643	Cell cycle regulation	Cep170	CEP170	§1008	Centrosomal protein of 170 kDa	Q6A065	174.9	SGRIRQPsIDLTDDD			IRQPS*IDLTDDDQTSSVPHSAISDIM#SSDQETYSCK	3	1374.93				23302			22351					70.36			70.16					6.675			7.441					-0.0149			-0.4149
654	644	Cell cycle regulation	Cep170	CEP170	§1008	Centrosomal protein of 170 kDa	Q6A065	174.9	SGRIRQPsIDLTDDD			IRQPS*IDLTDDDQTSSVPHSAISDIM#SSDQETYSCK	3	1374.93				23308								70.37								7.096								-0.0149
655	645	Cell cycle regulation	Cep170	CEP170	§1008	Centrosomal protein of 170 kDa	Q6A065	174.9	SGRIRQPsIDLTDDD			IRQPS*IDLTDDDQTSSVPHSAISDIM#SSDQETYSCK	4	1031.45		23755	23470	23517	23334	23378	22342	22730		70.42	71.16	70.93	70.7	70.53	70.14	70.61		7.922	6.614	7.503	6.864	9.347	8.106	9.034		-0.1431	0.6119	0.6006	0.4532	0.4351	-0.196	0.4154		0.6693	0.6475
656	646	Cell cycle regulation	Cep170	CEP170	§1008	Centrosomal protein of 170 kDa	Q6A065	174.9	SGRIRQPsIDLTDDD			IRQPS*IDLTDDDQTSSVPHSAISDIM#SSDQETYSCK	4	1031.45		23604	23342	23388	23356	23558	22369	22889		70.03	70.82	70.58	70.76	71.01	70.21	71.02		8.411	8.679	7.294	8.319	7.516	7.311	8.806		0.5788	0.3087	-0.0393	0.5936	-0.6617	-0.2274	-0.3747		0.6427	0.6502
657	647	Cell cycle regulation	Cep170	CEP170	§1008	Centrosomal protein of 170 kDa	Q6A065	174.9	SGRIRQPsIDLTDDD			IRQPS*IDLTDDDQTSSVPHSAISDIM#SSDQETYSCK	4	1031.45				23316								70.39								6.602								0.5716
658	648	Cell cycle regulation	Cep170	CEP170	§1008	Centrosomal protein of 170 kDa	Q6A065	174.9	SGRIRQPsIDLTDDD			IRQPS*IDLTDDDQTSSVPHSAISDIMSSDQETYSCK	3	1369.6	26973	26897	26548	26708	26632		25895	26138	79.72	78.67	79.38	79.37	79.54		79.53	79.6	7.841	8.014	7.639	6.672	7.665		7.236	7.384	0.4119	0.2662	1.1401	0.8688	0.7268		0.5624	0.4292	0.6452	0.6552	0.6751
659	649	Cell cycle regulation	Cep170	CEP170	§1008	Centrosomal protein of 170 kDa	Q6A065	174.9	SGRIRQPsIDLTDDD			IRQPS*IDLTDDDQTSSVPHSAISDIMSSDQETYSCK	3	1369.6			26511		26668			26090			79.28		79.63			79.47			7.674		6.752			7.541			1.6576		0.6354			0.6469			0.6142
660	650	Cell cycle regulation	Cep170	CEP170	§1008	Centrosomal protein of 170 kDa	Q6A065	174.9	SGRIRQPsIDLTDDD			IRQPS*IDLTDDDQTSSVPHSAISDIMSSDQETYSCK	4	1027.45	26962	27043	26507	26674	26656	26794	26073	26234	79.69	79.05	79.27	79.28	79.6	79.68	79.99	79.85	9.153	9.083	8.018	7.325	7.145	9.048	5.483	8.069	0.3818	-0.0129	0.594	0.3163	0.418	0.7328	0.6968	0.5958	0.6884	0.7011	0.6908
661	651	Cell cycle regulation	Cep170	CEP170	§1008	Centrosomal protein of 170 kDa	Q6A065	174.9	SGRIRQPsIDLTDDD			IRQPS*IDLTDDDQTSSVPHSAISDIMSSDQETYSCK	4	1027.45	27062	26962		26755	26709	26698	26055	26076	79.95	78.84		79.49	79.74	79.43	79.94	79.44	8.944	7.265		8.618	6.583	7.979	5.479	9.29	-0.0364	-0.1071		0.4814	0.7385	0.6447	1.0939	0.505	0.7118	0.6713
662	652	Cell cycle regulation	Cep170	CEP170	§1008	Centrosomal protein of 170 kDa	Q6A065	174.9	SGRIRQPsIDLTDDD			IRQPS*IDLTDDDQTSSVPHSAISDIMSSDQETYSCK	4	1027.45		26857					25834	26241		78.57					79.37	79.87		8.582					7.457	7.531		0.3276					0.1697	0.6893		0.6578
663	653	Cell cycle regulation	Cep170	CEP170	§1008	Centrosomal protein of 170 kDa	Q6A065	174.9	SGRIRQPsIDLTDDD			IRQPS*IDLTDDDQTSSVPHSAISDIMSSDQETYSCK	4	1027.45		27061								79.1								8.936								-0.4843								0.7
664	654	Cell cycle regulation	Cep170	CEP170	§1195	Centrosomal protein of 170 kDa	Q6A065	174.9	SPRTRANsISRLSDS			TRANS*ISR	2	492.735	4703	5042	4880	4990	4868		3968	4347	21.25	21.45	21.42	21.48	21.44		21.35	21.77	1.437	1.414	1.447	1.603	1.614		1.375	1.591	0.2525	0.1879	-0.0357	0.6053	0.5948		0.5119	0.0164	0.1079	0.1064	0.0642
665	655	Cell cycle regulation	Cep170	CEP170	§872	Centrosomal protein of 170 kDa	Q6A065	174.9	RLRERSDsLDTDSSM			SDS*LDTDSSMDTTLILK	2	961.421			28696	28941		29129					85.08	85.28		85.87					4.324	3.87		2.186					0.4301	-0.231		-0.682					0.697
666	656	Cell cycle regulation	Cep170;Cep170	CEP170;CEP170 iso 3	§1260;3	Centrosomal protein of 170 kDa	Q6A065;Q6A065-3	174.9	LKTTRMQsTGSAMPA			M#QS*TGSAM#PASSSFK	2	814.82	12086	12095	11999	12086	12056	12089	11190	11483	40.8	40.11	40.53	40.5	40.69	40.43	40.69	40.82	3.929	3.578	3.959	4.095	4.164	4.389	3.768	3.628	-0.5264	-0.0907	0.3217	-0.1136	-0.5192	0.0325	0.5368	-0.0127	0.712	0.6455	0.671
667	657	Cell cycle regulation	Cep170;Cep170	CEP170;CEP170 iso 3	§1260;3	Centrosomal protein of 170 kDa	Q6A065;Q6A065-3	174.9	LKTTRMQsTGSAMPA			M#QS*TGSAMPASSSFK	2	806.823	16842	16759	16610	16669	16635	16693	15883	16044	53.25	52.25	52.85	52.66	52.87	52.68	53.07	52.87	3.593	4.147	3.455	4.17	3.56	3.967	3.863	3.853	0.1982	0.3596	0.1214	-0.3303	0.0022	0.458	0.4163	0.2579	0.6459	0.6259	0.6596
668	658	Cell cycle regulation	Cep170;Cep170	CEP170;CEP170 iso 3	§1260;3	Centrosomal protein of 170 kDa	Q6A065;Q6A065-3	174.9	LKTTRMQsTGSAMPA			MQS*TGSAM#PASSSFK	2	806.823	13498	13430	13360	13427	13409	13484	12582	12841	44.52	43.58	44.16	44.08	44.3	44.2	44.37	44.41	3.648	3.724	3.839	3.444	3.455	3.648	3.933	3.831	0.3624	0.0789	0.5959	0.6728	0.6446	0.0621	0.8727	0.4859	0.6815	0.6937	0.6575
669	659	Cell cycle regulation	Cep170;Cep170	CEP170;CEP170 iso 3	§1260;3	Centrosomal protein of 170 kDa	Q6A065;Q6A065-3	174.9	LKTTRMQsTGSAMPA			MQS*TGSAM#PASSSFK	2	806.823			13356								44.15								3.973								0.5724								0.6142
670	660	Cell cycle regulation	Cep170;Cep170	CEP170;CEP170 iso 3	§1260;3	Centrosomal protein of 170 kDa	Q6A065;Q6A065-3	174.9	LKTTRMQsTGSAMPA			MQS*TGSAMPASSSFK	2	798.825	18119	18116	17857	17955	17930	18020	17132	17391	56.59	55.78	56.25	56.19	56.37	56.29	56.41	56.51	3.893	3.933	4.112	3.71	3.933	3.784	3.86	3.818	-0.0642	0.4086	0.0527	0.2384	0.1505	0.3706	0.2041	-0.0425	0.5745	0.6488	0.6293
671	661	Cell cycle regulation	Cep170;Cep170	CEP170;CEP170 iso 3	§1405;138	Centrosomal protein of 170 kDa	Q6A065;Q6A065-3	174.9	LTITRRRtWSRDEVM			RRT*WSR	2	471.227		5093				5030	4053			21.58				21.54	21.6			1.647				1.647	1.569			0.4302				-0.0093	-0.1996			0.1101
672	662	Cell cycle regulation	Cep170;Plin5;Plin5	CEP170;perilipin 5;perilipin 5 iso 2	§1150;§218;203	Centrosomal protein of 170 kDa	Q6A065;Q8BVZ1;Q8BVZ1-2	174.9	PRRTRLGsLSARSDS			LGS*LSAR	2	392.192	13628	13567	13486	13544	13528	13598	12716	12956	44.85	43.93	44.5	44.38	44.63	44.5	44.73	44.71	1.583	1.423	1.632	1.684	1.584	1.665	1.619	1.676	-0.2214	0.0254	-0.3384	0.1381	0.1803	0.1258	-0.1293	0.0087	0.0997	0.0567	0.1199
673	663	Cell cycle regulation	Cep55;Cep55	CEP55;CEP55 iso 2	97;97	Centrosomal protein of 55 kDa	Q8BT07;Q8BT07-2	53.9	HLRSRYSsSSLFEQL			YSS*SSLFEQLEEK	2	813.85	28920			28640		28690	27869	28067	84.82			84.49		84.72	84.72	84.71	1.528			2.591		2.29	3.466	3.151	0.3962			0.5675		0.8945	0.4717	0.521	0.0708
674	664	Cell cycle regulation	Clasp1	CLASP1	§792	CLIP-associating protein 1	Q80TV8	169.1	VNAMRVLsTSTDLEA			VLS*TSTDLEAAVADALK	2	892.44	37754	37926	37434	37591	37384	37591	36748	36920	108.27	107.9	108.24	108.2	108.1	108.27	108.27	108.26	4.729	4.721	4.71	4.883	4.726	4.704	4.709	4.67	-0.1862	0.246	0.1022	0.4084	0.0235	0.2616	0.3035	0.3083	0.6847	0.6394	0.6851
675	665	Cell cycle regulation	Clasp1	CLASP1	§792	CLIP-associating protein 1	Q80TV8	169.1	VNAMRVLsTSTDLEA			VLS*TSTDLEAAVADALK	3	595.296					37409	37605		36927					108.16	108.3		108.27					4.667	4.54		4.95					-0.1848	0.1319		0.1531
676	666	Cell cycle regulation	Clasp1	CLASP1	§794	CLIP-associating protein 1	Q80TV8	169.1	AMRVLSTsTDLEAAV			VLSTS*TDLEAAVADALK	3	595.296	37777	37936	37445	37619			36760		108.33	107.93	108.27	108.27			108.3		3.819	4.59	4.299	4.673			4.361		-0.2111	0.0524	0.0896	0.1207			0.1906		0.5245	0.5869	0.5591
677	667	Cell cycle regulation	Clasp1	CLASP1 iso3	813	CLIP-associating protein 1	Q80TV8-2	167.8	VNAMRVLsTSTDLEA			VLS*TSTDLEAAVADALLLGDAR	3	761.049					39843								114.65								3.478								0.6435
678	668	Cell cycle regulation	Clasp1	CLASP1 iso3	814	CLIP-associating protein 1	Q80TV8-2	167.8	NAMRVLStSTDLEAA			VLST*STDLEAAVADALLLGDAR	2	1141.07			39832								114.61								4.887								0.6774								0.7439
679	669	Cell cycle regulation	Clasp1	CLASP1 iso3	815	CLIP-associating protein 1	Q80TV8-2	167.8	AMRVLSTsTDLEAAV			VLSTS*TDLEAAVADALLLGDAR	2	1141.07					39829		39171						114.61		114.72						2.939		4.31						-0.6534		1.6369
680	670	Cell cycle regulation	Clasp1	CLASP1 iso3	815	CLIP-associating protein 1	Q80TV8-2	167.8	AMRVLSTsTDLEAAV			VLSTS*TDLEAAVADALLLGDAR	3	761.049						40031	39156	39315						114.75	114.68	114.66						4.076	5.194	4.993						0.2642	0.2538	1.2141
681	671	Cell cycle regulation	Clasp1;Clasp1	CLASP1;CLASP1 iso3	§280;280	CLIP-associating protein 1	Q80TV8;Q80TV8-2	169.1	GTTRRLMsSSLGSKS			LMS*SSLGSK	2	495.222				17251				16680				54.3				54.61				2.028				1.848				-0.0084				-0.1027
682	672	Cell cycle regulation	Clasp1;Clasp1	CLASP1;CLASP1 iso3	§280;280	CLIP-associating protein 1	Q80TV8;Q80TV8-2	169.1	GTTRRLMsSSLGSKS			RLMS*SSLGSK	2	573.273			13926			13977	13152	13332			45.66			45.5	45.87	45.69			2.244			2.219	2.303	2.124			0.5198			0.1186	-0.158	0.1966			0.2267
683	673	Cell cycle regulation	Clasp1;Clasp1	CLASP1;CLASP1 iso3	281;281	CLIP-associating protein 1	Q80TV8;Q80TV8-2	169.1	TTRRLMSsSLGSKSS			RLMSS*SLGSK	2	573.273		13928		13933	13949					44.86		45.4	45.73					2.134		2.259	2.231					-0.1441		0.1828	-0.024					0.2397
684	674	Cell cycle regulation	Ddx3x	DDX3	§606	ATP-dependent RNA helicase DDX3X	Q62167	73.1	ARDYRQSsGASSSSF			QSS*GASSSSFSSSR	2	721.283	9257		9237		9264				33.36		33.18		33.3				3.334		3.248		3.393				0.3422		1.097		0.2204				0.5731		0.5624
685	675	Cell cycle regulation	Dnajc2	DNAJC2	§47	DnaJ homolog subfamily C member 2	P54103	71.7	KRRNRNAsTSFQELE	p70S6K		NAS*TSFQELEDK	2	724.801	20628	21129	20623	20438	20468	20492	19651	19874	63.1	63.59	63.56	62.75	63.09	62.84	63.04	63.02	3.264	2.993	3.361	3.253	3.289	3.159	3.204	3.24	0.2598	0.6534	0.3943	0.3523	0.2504	-0.2426	0.2225	0.1383	0.5265	0.4316	0.483
686	676	Cell cycle regulation	Dnajc2	DNAJC2	§47	DnaJ homolog subfamily C member 2	P54103	71.7	KRRNRNAsTSFQELE	p70S6K		NAS*TSFQELEDK	2	724.801	20830	20719	20353	20686					63.62	62.51	62.85	63.4					3.26	3.174	3.414	3.137					0.2183	0.578	0.2861	-0.2326					0.4779	0.5123	0.5045
687	677	Cell cycle regulation	Dnajc2	DNAJC2	§47	DnaJ homolog subfamily C member 2	P54103	71.7	KRRNRNAsTSFQELE	p70S6K		NAS*TSFQELEDK	2	724.801		20920		20696						63.05		63.43						3.197		3.142						-0.0183		0.0987						0.4353
688	678	Cell cycle regulation	Dnajc2	DNAJC2	§47	DnaJ homolog subfamily C member 2	P54103	71.7	KRRNRNAsTSFQELE	p70S6K		NAS*TSFQELEDKK	2	788.848	17744	17684	17485	17370	17370	17417	16780	17009	55.61	54.66	55.26	54.61	54.87	54.67	55.49	55.48	3.303	3.453	3.371	3.568	3.449	3.5	3.048	3.242	0.8351	0.0745	0.6646	0.3426	0.2511	0.3098	0.4564	0.6204	0.6032	0.5959	0.6094
689	679	Cell cycle regulation	Dnajc2	DNAJC2	§47	DnaJ homolog subfamily C member 2	P54103	71.7	KRRNRNAsTSFQELE	p70S6K		NAS*TSFQELEDKK	2	788.848	17540	17479	17288	17552	17564	17607	16560	16813	55.08	54.13	54.72	55.12	55.41	55.19	54.9	54.96	3.598	3.491	3.468	3.511	3.301	3.352	3.527	3.514	0.3521	0.3691	0.1929	0.6341	0.2199	0.8955	0.2957	0.2157	0.6119	0.5776	0.588
690	680	Cell cycle regulation	Dnajc2	DNAJC2	§47	DnaJ homolog subfamily C member 2	P54103	71.7	KRRNRNAsTSFQELE	p70S6K		NAS*TSFQELEDKK	3	526.235	17552	17475	17296	17551	17360	17415	16550	16803	55.11	54.12	54.74	55.12	54.85	54.67	54.87	54.94	4.235	3.948	4.005	3.638	4.053	3.99	3.854	4.147	0.1972	0.198	-0.0899	0.3176	0.0104	0.1823	0.2597	0.1365	0.5825	0.4053	0.555
691	681	Cell cycle regulation	Dnajc2	DNAJC2	§47	DnaJ homolog subfamily C member 2	P54103	71.7	KRRNRNAsTSFQELE	p70S6K		NAS*TSFQELEDKK	3	526.235	17751	17683	17484	17366		17601	16749	17001	55.63	54.66	55.26	54.6		55.17	55.41	55.46	3.663	3.527	3.568	3.917		3.807	2.877	3.682	0.3288	-0.1279	0.1137	0.1458		0.3803	0.1909	0.2826	0.5274	0.5323	0.5371
692	682	Cell cycle regulation	Dnajc2	DNAJC2	§47, §48	DnaJ homolog subfamily C member 2	P54103	71.7	KRRNRNAsTSFQELE;RRNRNAStSFQELED	p70S6K		NAS*T*SFQELEDKK	2	828.831				15044		15541	14147	15298				48.37		49.66	48.51	50.92				2.451		2.78	2.671	2.409				0.1469		0.2739	-0.1257	0.2482
693	683	Cell cycle regulation	Dnajc2	DNAJC2	§47, §48	DnaJ homolog subfamily C member 2	P54103	71.7	KRRNRNAsTSFQELE;RRNRNAStSFQELED	p70S6K		NAS*T*SFQELEDKK	2	828.831						15750								50.21								2.654								0.3758
694	684	Cell cycle regulation	Dnajc2	DNAJC2	§47, §48	DnaJ homolog subfamily C member 2	P54103	71.7	KRRNRNAsTSFQELE;RRNRNAStSFQELED	p70S6K		NAS*T*SFQELEDKK	3	552.89					15258	15388	14208						49.23	49.25	48.67						3.07	3.187	2.787						-0.4435	0.3038	0.0719
695	685	Cell cycle regulation	Dnajc2	DNAJC2	§47, §48	DnaJ homolog subfamily C member 2	P54103	71.7	KRRNRNAsTSFQELE;RRNRNAStSFQELED	p70S6K		NAS*T*SFQELEDKK	3	552.89					15519	15152	14641						49.92	48.63	49.8						2.719	2.739	2.878						-0.1409	0.1319	0.2655
696	686	Cell cycle regulation	Dnajc2	DNAJC2	§47, §49	DnaJ homolog subfamily C member 2	P54103	71.7	KRRNRNAsTSFQELE;RNRNASTsFQELEDK	p70S6K		NAS*TS*FQELEDKK	2	828.831			14743	15456	14643	14906	14814	14323			47.91	49.45	47.62	47.98	50.26	48.36			2.69	2.378	3.006	2.688	2.797	2.036			0.6159	0.5945	0.4286	0.0398	0.1351	0.4837			0.4657
697	687	Cell cycle regulation	Dnajc2	DNAJC2	§47, §49	DnaJ homolog subfamily C member 2	P54103	71.7	KRRNRNAsTSFQELE;RNRNASTsFQELEDK	p70S6K		NAS*TS*FQELEDKK	2	828.831			14470		14851	15337	15025	14954			47.19		48.16	49.12	50.82	50.01			2.385		2.196	3.246	2.808	3.059			0.2335		0.6693	-0.0339	0.4309	0.1272			0.2736
698	688	Cell cycle regulation	Dnajc2	DNAJC2	§47, §49	DnaJ homolog subfamily C member 2	P54103	71.7	KRRNRNAsTSFQELE;RNRNASTsFQELEDK	p70S6K		NAS*TS*FQELEDKK	2	828.831					15635	15025	14603	15179					50.23	48.3	49.7	50.61					2.036	2.827	2.917	3.117					-0.5496	0.1081	0.1487	0.3555
699	689	Cell cycle regulation	Dnajc2	DNAJC2	§47, §49	DnaJ homolog subfamily C member 2	P54103	71.7	KRRNRNAsTSFQELE;RNRNASTsFQELEDK	p70S6K		NAS*TS*FQELEDKK	2	828.831					15289	15111	13944	14534					49.31	48.53	47.98	48.91					2.89	2.817	2.709	3.266					0.2398	0.0768	0.1431	0.2876
700	690	Cell cycle regulation	Dnajc2	DNAJC2	§47, §49	DnaJ homolog subfamily C member 2	P54103	71.7	KRRNRNAsTSFQELE;RNRNASTsFQELEDK	p70S6K		NAS*TS*FQELEDKK	2	828.831					15077		14355	14746					48.76		49.05	49.46					2.852		2.668	2.939					0.4804		0.5106	0.7264
701	691	Cell cycle regulation	Dnajc2	DNAJC2	§47, §49	DnaJ homolog subfamily C member 2	P54103	71.7	KRRNRNAsTSFQELE;RNRNASTsFQELEDK	p70S6K		NAS*TS*FQELEDKK	2	828.831							14904								50.5								2.701								-0.3265
702	692	Cell cycle regulation	Dnajc2	DNAJC2	§47, §49	DnaJ homolog subfamily C member 2	P54103	71.7	KRRNRNAsTSFQELE;RNRNASTsFQELEDK	p70S6K		NAS*TS*FQELEDKK	3	552.89				15300				14478				49.04				48.76				2.741				2.904				0.5465				-0.0535
703	693	Cell cycle regulation	Dnajc2	DNAJC2	§48	DnaJ homolog subfamily C member 2	P54103	71.7	RRNRNAStSFQELED			NAST*SFQELEDKK	3	526.235					17547								55.36								3.604								0.0258
704	694	Cell cycle regulation	Dnajc2	DNAJC2	§48, §49	DnaJ homolog subfamily C member 2	P54103	71.7	RRNRNAStSFQELED;RNRNASTsFQELEDK			NAST*S*FQELEDKK	3	552.89			14775	15089	15042	14940	13922	14892			48	48.49	48.67	48.08	47.92	49.85			2.76	2.216	2.598	2.402	3.04	3.097			0.361	-0.2711	0.4774	0.1674	0.1319	0.315			0.2506
705	695	Cell cycle regulation	Dnajc2	DNAJC2	§48, §49	DnaJ homolog subfamily C member 2	P54103	71.7	RRNRNAStSFQELED;RNRNASTsFQELEDK			NAST*S*FQELEDKK	3	552.89					14639		14426	14686					47.61		49.24	49.31					2.502		3.126	2.934					0.0927		-0.0551	-0.0233
706	696	Cell cycle regulation	Gtse1	GTSE1	§311	G2 and S phase-expressed protein 1	Q8R080	78.7	GNLTRKSsTSGSASS			KSS*TSGSASSLESGVYR	2	891.899	15000	14948	14885	14944	14877	14978	14065	14326	48.41	47.53	48.29	48.11	48.23	48.17	48.3	48.37	5.213	5.343	5.3	5.433	5.528	5.411	5.499	5.315	0.005	0.0364	0.6018	-0.3	-0.4697	-0.6585	0.386	0.1993	0.6355	0.6207	0.6422
707	697	Cell cycle regulation	Gtse1	GTSE1	§311	G2 and S phase-expressed protein 1	Q8R080	78.7	GNLTRKSsTSGSASS			KSS*TSGSASSLESGVYR	3	594.935	14980	14935	14891	14928	14868	14973		14319	48.36	47.5	48.31	48.06	48.21	48.16		48.35	4.555	4.595	4.53	4.641	4.764	4.845		4.276	0.0061	0.095	0.2149	0.0993	0.198	0.0681		-0.109	0.5764	0.5816	0.559
708	698	Cell cycle regulation	Gtse1	GTSE1	§311	G2 and S phase-expressed protein 1	Q8R080	78.7	GNLTRKSsTSGSASS			SS*TSGSASSLESGVYR	2	827.851								17235								56.09								3.807								0.5479
709	699	Cell cycle regulation	Gtse1	GTSE1	§311, §313	G2 and S phase-expressed protein 1	Q8R080	78.7	GNLTRKSsTSGSASS;LTRKSSTsGSASSLE			KSS*TS*GSASSLE	2	650.739				6714		6683						26.11		25.98						1.372		1.334						2.0201		2.0939
710	700	Cell cycle regulation	Gtse1	GTSE1	§313	G2 and S phase-expressed protein 1	Q8R080	78.7	LTRKSSTsGSASSLE			KSSTS*GSASSLESGVYR	3	594.935							14057								48.27								4.952								0.0969
711	701	Cell cycle regulation	Gtse1	GTSE1	§476	G2 and S phase-expressed protein 1	Q8R080	78.7	SRTHRLQsWTPASRV			LQS*WTPASR	2	563.258				17611			16788	17006				55.28			55.51	55.47				1.581			1.668	1.645				0.4442			-0.0281	0.1724
712	702	Cell cycle regulation	Gtse1	GTSE1	§486	G2 and S phase-expressed protein 1	Q8R080	78.7	PASRVVSsTPVRRSS			VVSS*TPVRR	2	540.782					6848								26.8								1.985								-1.2681
713	703	Cell cycle regulation	Gtse1	GTSE1	§487	G2 and S phase-expressed protein 1	Q8R080	78.7	ASRVVSStPVRRSSG			VVSST*PVRR	2	540.782	6758	6949	6823	6920		6922	5950	6260	26.74	26.53	26.67	26.66		26.64	26.73	26.91	2.058	1.987	2.026	2.112		2.077	1.923	1.802	-0.449	-0.4125	-0.8671	-0.6655		-0.8229	-1.53	1.1029	0.34	0.2934	0.2944
714	704	Cell cycle regulation	Gtse1	GTSE1	§525	G2 and S phase-expressed protein 1	Q8R080	78.7	TPASRRLsSLPLMAP			RLS*SLPLMAPQSMPR	3	588.628								26546								80.67								4.479								0.7137
715	705	Cell cycle regulation	Gtse1	GTSE1	§551	G2 and S phase-expressed protein 1	Q8R080	78.7	CVPARRLsSEPRRRS			RLS*SEPR	2	462.719	6001			6135	6061	6149	5186	5464	24.72			24.56	24.68	24.55	24.66	24.78	1.622			1.407	1.635	1.401	1.493	1.328	0.1933			0.1959	0.1436	0.4574	-0.0493	0.0414	0.1892
716	706	Cell cycle regulation	Gtse1	GTSE1	552	G2 and S phase-expressed protein 1	Q8R080	78.7	VPARRLSsEPRRRST			RLSS*EPR	2	462.719		6192	6095							24.5	24.71							1.566	1.539							-0.0454	-0.033							0.1771	0.1686
717	707	Cell cycle regulation	Kmt2a;Kmt2a	MLL;MLL iso 2	2198, §2202;2195, 2199	Histone-lysine N-methyltransferase 2A	P55200;P55200-2	429.4	IGSRRHStSSLSPLR;RHSTSSLsPLRSKLR			RHST*SSLS*PLR	3	467.541			12916	12976	12966		12101	12387			42.96	42.86	43.13		43.09	43.18			2.148	2.256	2.562		2.732	2.747			0.032	-0.2837	-0.1412		-0.1873	-0.1849			0.0644
718	708	Cell cycle regulation	Lin9;Lin9;Lin9	LIN9;LIN9 iso 2;LIN9 iso 3	§65;§65;§65	Protein lin-9 homolog	Q8C735;Q8C735-2;Q8C735-3	61.7	SKRSRLFsDEDDRQI			LFS*DEDDRQINTK	2	830.864			18460	18576		18594		17963			57.86	57.84		57.84		58.02			2.706	2.832		2.569		2.943			0.0045	-0.2424		0.3792		0.0465			0.483
719	709	Cell cycle regulation	Mdc1	MDC1	§157	Mediator of DNA damage checkpoint protein 1	Q5PSV9	184.6	TPRIRIEsQNSRVLL			IRIES*QNSR	2	591.785	9034	9207	9009	9152	9025	9140	8131	8482	32.77	32.5	32.56	32.65	32.64	32.6	32.61	32.87	1.324	1.481	1.451	1.394	1.767	1.499	1.658	1.726	-0.5238	-0.2321	-0.1201	0.0933	-0.0624	0.1605	-0.1555	0.1138	0.1163	0.2731	0.2792
720	710	Cell cycle regulation	Mlh1	MLH1	§481	DNA mismatch repair protein Mlh1	Q9JK91	84.6	RKRHREDsDVEMVEN			HREDS*DVEM#VENASGK	3	633.591			10623		10631						36.83		36.9						4.336		3.88						-1.1417		-0.0958						0.5035
721	711	Cell cycle regulation	Mlh1	MLH1	§481	DNA mismatch repair protein Mlh1	Q9JK91	84.6	RKRHREDsDVEMVEN			HREDS*DVEMVENASGK	2	941.885					13728			13138					45.15			45.18					4.613			4.243					-0.1413			0.3317
722	712	Cell cycle regulation	Mlh1	MLH1	§481	DNA mismatch repair protein Mlh1	Q9JK91	84.6	RKRHREDsDVEMVEN			HREDS*DVEMVENASGK	3	628.259	13812	13693	13649	13688	13715	13798	12907	13118	45.33	44.26	44.93	44.76	45.12	45.03	45.23	45.13	4.891	5.376	5.077	5.535	5.086	4.594	4.967	5.253	0.3182	0.4338	0.1254	0.0034	-0.0645	-0.1627	-0.02	0.2375	0.5583	0.5623	0.5826
723	713	Cell cycle regulation	Mlh1	MLH1	§481	DNA mismatch repair protein Mlh1	Q9JK91	84.6	RKRHREDsDVEMVEN			RHREDS*DVEM#VENASGK	3	685.625	9137	9491	9094	9285	9366	9513	8285	8567	33.04	33.25	32.79	33.01	33.57	33.6	33.04	33.09	4.466	5.495	5.065	2.376	5.448	4.511	3.638	4.708	0.3005	-0.0293	0.3289	0.0975	-0.0884	-0.1602	-0.1171	0.5554	0.4841	0.5398	0.5455
724	714	Cell cycle regulation	Mlh1	MLH1	§481	DNA mismatch repair protein Mlh1	Q9JK91	84.6	RKRHREDsDVEMVEN			RHREDS*DVEM#VENASGK	3	685.625	9343		9291		9146	9315	8486		33.58		33.33		32.98	33.08	33.57		5.265		5.321		3.344	3.259	5.074		0.0383		0.2122		0.3479	0.0016	0.0123		0.5585		0.559
725	715	Cell cycle regulation	Mlh1	MLH1	§481	DNA mismatch repair protein Mlh1	Q9JK91	84.6	RKRHREDsDVEMVEN			RHREDS*DVEM#VENASGK	4	514.47		9311	9127		9170	9301	8272	8587		32.78	32.88		33.05	33.04	33	33.15		4.992	4.27		4.75	4.665	4.617	4.656		-0.2633	0.0664		-0.0622	-0.04	-0.0966	-0.2908		0.4738	0.472
726	716	Cell cycle regulation	Mlh1	MLH1	§481	DNA mismatch repair protein Mlh1	Q9JK91	84.6	RKRHREDsDVEMVEN			RHREDS*DVEMVENASGK	2	1019.94	11939	11878	11897	11983		11926	11038	11370	40.42	39.54	40.25	40.22		40	40.28	40.52	3.969	4.135	4.122	3.793		4.038	4.096	3.977	-0.1999	0.1524	0.4388	-0.0809		0.0196	-0.0296	0.4268	0.6239	0.6347	0.6581
727	717	Cell cycle regulation	Mlh1	MLH1	§481	DNA mismatch repair protein Mlh1	Q9JK91	84.6	RKRHREDsDVEMVEN			RHREDS*DVEMVENASGK	3	680.293	11872	11850	11859	11920	11888	11877	11027	11316	40.25	39.47	40.15	40.05	40.24	39.87	40.25	40.38	5.095	4.874	5.87	5.073	5.864	5.358	5.754	5.588	0.1919	-0.0301	0.4891	-0.0504	-0.2083	0.0196	-0.1868	0.0659	0.555	0.5762	0.5866
728	718	Cell cycle regulation	Mlh1	MLH1	§481	DNA mismatch repair protein Mlh1	Q9JK91	84.6	RKRHREDsDVEMVEN			RHREDS*DVEMVENASGK	4	510.472	11892	11852	11861	11956	11954	11888	11029	11334	40.3	39.48	40.16	40.14	40.41	39.9	40.26	40.42	4.882	4.318	3.833	3.966	3.488	4.241	4.67	3.849	0.2301	-0.2231	0.3556	-0.1806	0.1346	-0.059	0.0334	-0.2632	0.542	0.5168	0.4748
729	719	Cell cycle regulation	Nasp;Nasp	NASP;NASP iso2	§686;334	Nuclear autoantigenic sperm protein	Q99MD9;Q99MD9-2	83.9	MIASRKPtDGASSSN			KPT*DGASSSNCVTDISHLVR	3	742.007	21164	21173	20868	20915	20946	20857	20155	20368	64.5	63.7	64.22	64	64.35	63.8	64.35	64.31	7.173	5.666	6.288	6.225	6.689	7.03	6.423	6.341	0.6331	0.175	0.7243	0.3439	0.5325	0.5868	0.3072	0.511	0.7403	0.6357	0.6626
730	720	Cell cycle regulation	Nasp;Nasp	NASP;NASP iso2	§686;334	Nuclear autoantigenic sperm protein	Q99MD9;Q99MD9-2	83.9	MIASRKPtDGASSSN			KPT*DGASSSNCVTDISHLVR	3	742.007						21058								64.32								7.402								0.3892
731	721	Cell cycle regulation	Prrc2c;Prrc2c	PRRC2C;PRRC2C iso 5	§1217;§1217	Protein PRRC2C	Q3TLH4;Q3TLH4-5	310.7	RQREESEtRSESSDF			QREESET*RSESSDFEVVPK	3	773.676	16421		16146	16203	16210	16295	15461		52.15		51.62	51.43	51.75	51.64	51.96		3.124		3.24	3.174	2.881	2.88	3.036		0.1924		0.3633	-0.0953	0.2962	0.1531	0.1119		0.316		0.3608
732	722	Cell cycle regulation	Ptms	PTMS	§81	Parathymosin	Q9D0J8	11.4	EGPVRKRtAEEEDEA			KRT*AEEEDEAD	2	686.767		4377			4132	4435	3225	3526		19.62			19.38	19.93	19.21	19.49		2.243			1.816	1.903	1.337	2.008		0.48			0.123	-0.458	-0.3885	0.0053		0.4414
733	723	Cell cycle regulation	Ptms	PTMS	§81	Parathymosin	Q9D0J8	11.4	EGPVRKRtAEEEDEA			KRT*AEEEDEADPK	2	799.341	4585	4928	4754	4843	4722	4904	3823	4217	20.92	21.14	21.08	21.07	21.03	21.21	20.95	21.42	3.257	3.23	3.004	3.228	3.212	2.761	2.766	2.984	0.2715	0.239	0.2144	0.2386	0.6555	0.1915	0.0651	0.0079	0.5599	0.5671	0.4737
734	724	Cell cycle regulation	Ptms	PTMS	§81	Parathymosin	Q9D0J8	11.4	EGPVRKRtAEEEDEA			KRT*AEEEDEADPK	3	533.23	4544	4893	4742	4823	4705	4885	3797	4179	20.8	21.04	21.05	21.02	20.98	21.15	20.88	21.32	4.555	4.869	5.195	5.146	5.069	5.189	4.869	4.903	0.3321	0.2922	0.0164	0.1502	0.1929	0.0754	-0.0478	0.0561	0.5836	0.6053	0.5995
735	725	Cell cycle regulation	Ptms	PTMS	§81	Parathymosin	Q9D0J8	11.4	EGPVRKRtAEEEDEA			KRT*AEEEDEADPK	3	533.23					5022								21.89								2.598								0.9011
736	726	Cell cycle regulation	Smc4	SMC4	763	Structural maintenance of chromosomes protein 4	Q8CG47	146.8	VMRGRMGsSVIDEIS			MGS*SVIDEISVEEVNK	2	908.408					29635	29771	28960						87.49	87.56	87.62						3.703	4.099	3.867						-0.1417	0.1958	-0.5772
737	727	Cell cycle regulation	Smc4	SMC4	763	Structural maintenance of chromosomes protein 4	Q8CG47	146.8	VMRGRMGsSVIDEIS			MGS*SVIDEISVEEVNK	2	908.408						29789								87.61								3.347								0.1981
738	728	Cell cycle regulation	Specc1l	SPECC1L	§386	Cytospin-A	Q2KN98	124.4	ERSRKGSsGNASEVS			KGSS*GNASEVSVACLTER	3	644.622		19434						18685		59.19						59.9		4.932						2.952		-0.3659						-0.4529		0.6021
739	729	Cell cycle regulation	Specc1l	SPECC1L	§833	Cytospin-A	Q2KN98	124.4	MGLSRRSsTSSEPTP			RSS*TSSEPTPTVK	2	728.838	8632	8831	8627	8729	8611	8709	7734	8135	31.71	31.52	31.55	31.53	31.54	31.46	31.56	31.96	3.362	3.231	3.394	3.414	3.397	3.394	3.318	3.202	0.0856	0.2138	0.1329	0.0813	0.0504	0.2774	0.1636	0.1765	0.5516	0.5144	0.5545
740	730	Cell cycle regulation	Specc1l	SPECC1L	§833	Cytospin-A	Q2KN98	124.4	MGLSRRSsTSSEPTP			RSS*TSSEPTPTVK	3	486.228					8628	8736		8143					31.59	31.53		31.98					3.076	3.407		3.181					-0.062	-0.0357		0.0016
741	731	Cell cycle regulation	Specc1l	SPECC1L	§834	Cytospin-A	Q2KN98	124.4	GLSRRSStSSEPTPT			RSST*SSEPTPTVK	3	486.228	8646	8848	8643	8758			7760		31.75	31.56	31.59	31.61			31.63		3.11	3.487	3.013	3.596			3.52		0.0412	-0.0545	-0.0482	-0.0652			-0.1348		0.3523	0.4058	0.3803
742	732	Cell cycle regulation	Tacc2;Tacc2;Tacc2	TACC2 iso1;TACC2 iso1;TACC2 iso1	265;151;151	Transforming acidic coiled-coil-containing protein 2	Q9JJG0;Q9JJG0-2;Q9JJG0-3	124.1	KVSTRRKsTESVPPS			RKS*TESVPPSK	3	432.55		4397	4264		4154	4314		3933		19.67	19.76		19.44	19.61		20.64		2.977	3.196		2.534	2.829		2.839		0.0097	0.0428		-0.2516	-0.3602		-0.404		0.3504	0.3772
743	733	Cell cycle regulation	Tacc2;Tacc2;Tacc2	TACC2 iso1;TACC2 iso1;TACC2 iso1	265;151;151	Transforming acidic coiled-coil-containing protein 2	Q9JJG0;Q9JJG0-2;Q9JJG0-3	124.1	KVSTRRKsTESVPPS			RKS*TESVPPSK	3	432.55			4557					3545			20.55					19.54			2.805					2.49			0.062					-0.4315			0.2717
744	734	Cell cycle regulation	Tacc2;Tacc2;Tacc2	TACC2 iso1;TACC2 iso1;TACC2 iso1	266;152;152	Transforming acidic coiled-coil-containing protein 2	Q9JJG0;Q9JJG0-2;Q9JJG0-3	124.1	VSTRRKStESVPPSK			RKST*ESVPPSK	3	432.55	4687	4686	4837	4370	4848	4772	4024		21.21	20.45	21.31	19.78	21.38	20.84	21.51		2.266	2.746	2.924	2.978	3.256	3.017	2.79		-0.2556	-0.0059	-0.584	-0.1972	-0.356	0.0085	-0.5489		0.2269	0.2861	0.3595
745	735	Cell cycle regulation	Tacc2;Tacc2;Tacc2	TACC2 iso1;TACC2 iso1;TACC2 iso1	266;152;152	Transforming acidic coiled-coil-containing protein 2	Q9JJG0;Q9JJG0-2;Q9JJG0-3	124.1	VSTRRKStESVPPSK			RKST*ESVPPSK	3	432.55	4271	4166	5297	4675	4121	4577	4464		20.01	19.05	22.53	20.59	19.35	20.31	22.71		2.543	2.319	2.571	2.797	2.628	3.061	2.12		0.0051	-0.3335	0.2013	-0.0833	-0.4867	-0.3277	-0.6593		0.2457	0.325	0.3252
746	736	Cell cycle regulation	Tacc2;Tacc2;Tacc2	TACC2 iso1;TACC2 iso1;TACC2 iso1	266;152;152	Transforming acidic coiled-coil-containing protein 2	Q9JJG0;Q9JJG0-2;Q9JJG0-3	124.1	VSTRRKStESVPPSK			RKST*ESVPPSK	3	432.55				4947	5286	4110	3470					21.36	22.58	19.05	19.96					2.034	2.651	2.184	2.337					-0.0136	-0.2582	-0.071	-0.3636
747	737	Cell cycle regulation	Tacc2;Tacc2;Tacc2	TACC2 iso1;TACC2 iso1;TACC2 iso1	266;152;152	Transforming acidic coiled-coil-containing protein 2	Q9JJG0;Q9JJG0-2;Q9JJG0-3	124.1	VSTRRKStESVPPSK			RKST*ESVPPSK	3	432.55					4543	5129							20.54	21.8							3.48	3.238							0.0715	0.0129
748	738	Cell cycle regulation	Tacc2;Tacc2;Tacc2	TACC2 iso1;TACC2 iso1;TACC2 iso1	266;152;152	Transforming acidic coiled-coil-containing protein 2	Q9JJG0;Q9JJG0-2;Q9JJG0-3	124.1	VSTRRKStESVPPSK			RKST*ESVPPSK	3	432.55						5373								22.46								2.782								-0.1075
749	739	Cell cycle regulation	Tacc2;Tacc2;Tacc2	TACC2 iso1;TACC2 iso1;TACC2 iso1	268;154;154	Transforming acidic coiled-coil-containing protein 2	Q9JJG0;Q9JJG0-2;Q9JJG0-3	124.1	TRRKSTEsVPPSKST			RKSTES*VPPSK	3	432.55			4062								19.22								2.167								-0.075								0.1682
750	740	Cell cycle regulation	Tacc2;Tacc2;Tacc2;Tacc2	TACC2 iso1;TACC2 iso1;TACC2 iso1;TACC2 iso1	933;819;730;381	Transforming acidic coiled-coil-containing protein 2	Q9JJG0;Q9JJG0-2;Q9JJG0-3;Q9JJG0-4	124.1	ALYSRIGsTEVEKPP			IGS*TEVEKPPGLLFQQPDLDSALQVAR	3	996.841	33545	33303	33188	33292	32808	33415	32289	32497	97.1	95.59	96.96	96.78	95.92	97.18	96.42	96.45	5.522	6.13	5.48	5.716	5.628	6.505	6.017	5.886	0.3059	0.0664	0.4611	0.2413	0.0122	0.4587	-0.0314	0.2655	0.6215	0.6691	0.5934
751	741	Cell cycle regulation	Tacc2;Tacc2;Tacc2;Tacc2	TACC2 iso1;TACC2 iso1;TACC2 iso1;TACC2 iso1	933;819;730;381	Transforming acidic coiled-coil-containing protein 2	Q9JJG0;Q9JJG0-2;Q9JJG0-3;Q9JJG0-4	124.1	ALYSRIGsTEVEKPP			IGS*TEVEKPPGLLFQQPDLDSALQVAR	3	996.841	33328		32974	33357	33114	33328	32323	32694	96.51		96.39	96.95	96.73	96.96	96.51	96.98	6.193		6.307	5.344	6.242	6.073	6.244	6.348	0.3638		0.3967	-0.2041	0.5141	0.3417	0.2985	0.335	0.6789		0.6643
752	742	Cell cycle regulation	Tacc2;Tacc2;Tacc2;Tacc2	TACC2 iso1;TACC2 iso1;TACC2 iso1;TACC2 iso1	933;819;730;381	Transforming acidic coiled-coil-containing protein 2	Q9JJG0;Q9JJG0-2;Q9JJG0-3;Q9JJG0-4	124.1	ALYSRIGsTEVEKPP			IGS*TEVEKPPGLLFQQPDLDSALQVAR	3	996.841			33315	33082	33015		32258				97.29	96.21	96.46		96.34				3.978	5.784	5.913		5.235				1.0198	-0.1935	0.4768		-0.595				0.4911
753	743	Cell cycle regulation	Tacc2;Tacc2;Tacc2;Tacc2	TACC2 iso1;TACC2 iso1;TACC2 iso1;TACC2 iso1	933;819;730;381	Transforming acidic coiled-coil-containing protein 2	Q9JJG0;Q9JJG0-2;Q9JJG0-3;Q9JJG0-4	124.1	ALYSRIGsTEVEKPP			IGS*TEVEKPPGLLFQQPDLDSALQVAR	3	996.841					33162		32598						96.86		97.23						5.028		5.002						0.9608		0.2007
754	744	Cell cycle regulation	Tacc2;Tacc2;Tacc2;Tacc2	TACC2 iso1;TACC2 iso1;TACC2 iso1;TACC2 iso1	933;819;730;381	Transforming acidic coiled-coil-containing protein 2	Q9JJG0;Q9JJG0-2;Q9JJG0-3;Q9JJG0-4	124.1	ALYSRIGsTEVEKPP			IGS*TEVEKPPGLLFQQPDLDSALQVAR	3	996.841							32566								97.15								5.168								0.4365
755	745	Cell cycle regulation	Tacc2;Tacc2;Tacc2;Tacc2	TACC2 iso1;TACC2 iso1;TACC2 iso1;TACC2 iso1	933;819;730;381	Transforming acidic coiled-coil-containing protein 2	Q9JJG0;Q9JJG0-2;Q9JJG0-3;Q9JJG0-4	124.1	ALYSRIGsTEVEKPP			IGS*TEVEKPPGLLFQQPDLDSALQVAR	4	747.882	33336	33368	33001		32873	33205	32397	32532	96.54	95.77	96.46		96.09	96.63	96.7	96.55	5.278	5.412	5.27		5.917	5.67	5.007	5.728	-0.0913	2.3343	0.816		-0.0481	1.1388	0.8491	0.9702	0.5783	0.523	0.6073
756	746	Cell cycle regulation	Tacc2;Tacc2;Tacc2;Tacc2	TACC2 iso1;TACC2 iso1;TACC2 iso1;TACC2 iso1	934;820;731;382	Transforming acidic coiled-coil-containing protein 2	Q9JJG0;Q9JJG0-2;Q9JJG0-3;Q9JJG0-4	124.1	LYSRIGStEVEKPPG			IGST*EVEKPPGLLFQQPDLDSALQVAR	2	1494.76	33374			33176	32895	33209		32563	96.64			96.46	96.15	96.64		96.64	4.455			4.026	3.805	4.005		3.837	1.3645			0.3672	0.6172	0.9659		0.5339	0.6631
757	747	Cell cycle regulation	Tacc2;Tacc2;Tacc2;Tacc2	TACC2 iso1;TACC2 iso1;TACC2 iso1;TACC2 iso1	934;820;731;382	Transforming acidic coiled-coil-containing protein 2	Q9JJG0;Q9JJG0-2;Q9JJG0-3;Q9JJG0-4	124.1	LYSRIGStEVEKPPG			IGST*EVEKPPGLLFQQPDLDSALQVAR	2	1494.76								32573								96.66								4.325								0.9525
758	748	Cell cycle regulation	Tacc2;Tacc2;Tacc2;Tacc2	TACC2 iso1;TACC2 iso1;TACC2 iso1;TACC2 iso1	934;820;731;382	Transforming acidic coiled-coil-containing protein 2	Q9JJG0;Q9JJG0-2;Q9JJG0-3;Q9JJG0-4	124.1	LYSRIGStEVEKPPG			IGST*EVEKPPGLLFQQPDLDSALQVAR	3	996.841	33657		33632			33125			97.39		98.15			96.42			3.942		3.157			5.986			-0.0776		-0.2669			0.4428			0.5298		0.4864
759	749	Cell cycle regulation	Tnks1bp1	TNKS1BP1	§1611	182 kDa tankyrase-1-binding protein	P58871	181.7	PRASRVPsSDEEVVE			VPS*SDEEVVEEPQSR	2	883.878	15897	15877	15670	15818	15689	15813	15141	15169	50.76	49.96	50.36	50.41	50.38	50.37	51.12	50.58	4.325	4.178	4.035	4.234	4.233	4.271	3.887	3.78	0.3737	-0.1058	-0.3938	0.3533	-0.0093	-0.3383	0.2622	0.2012	0.6564	0.6238	0.6343
760	750	Cell cycle regulation	Tnks1bp1	TNKS1BP1	§1611	182 kDa tankyrase-1-binding protein	P58871	181.7	PRASRVPsSDEEVVE			VPS*SDEEVVEEPQSR	2	883.878						16027	14888							50.94	50.45							3.671	3.925							0.2829	0.1933
761	751	Cell cycle regulation	Tnks1bp1	TNKS1BP1	§1657	182 kDa tankyrase-1-binding protein	P58871	181.7	KLRSRNRsAEEGEVT			NRS*AEEGEVTESK	2	758.32		6961			6825	6926	5937			26.56			26.74	26.65	26.69			3.996			3.949	3.76	3.763			0.1343			0.7265	0.4606	0.4526			0.543
762	752	Cell cycle regulation	Tnks1bp1	TNKS1BP1	§1657	182 kDa tankyrase-1-binding protein	P58871	181.7	KLRSRNRsAEEGEVT			NRS*AEEGEVTESK	3	505.882								6259								26.91								3.094								-0.3198
763	753	Cell cycle regulation	Tsc2;Tsc2;Tsc2;Tsc2;Tsc2;Tsc2	TSC2 iso6;TSC2;TSC2 iso6;TSC2 iso6;TSC2 iso6;TSC2 iso6	1777;§1805;1768;1766;1761;1782	Tuberin	Q61037-6;Q61037;Q61037-2;Q61037-3;Q61037-4;Q61037-5	198.8	GQRKRLIsSVDDFTE			RLIS*SVDDFTEFV	2	804.371			37601	37778	37580	37780	36923	37093			108.68	108.69	108.61	108.77	108.73	108.72			2.4	2.674	2.599	2.539	2.547	2.546			0.3176	0.71	0.8035	1.1742	0.5316	0.5403			0.5727
764	754	Cell cycle regulation	Tsc2;Tsc2;Tsc2;Tsc2;Tsc2;Tsc2;Tsc2	TSC2 iso6;TSC2;TSC2 iso6;TSC2 iso6;TSC2 iso6;TSC2 iso6;TSC2 iso6	1132;§1132;1095;1093;1088;1132;1089	Tuberin	Q61037-6;Q61037;Q61037-2;Q61037-3;Q61037-4;Q61037-5;Q61037-7	198.8	RDRVRSMsGGHGLRV			SM#S*GGHGLR	2	499.2					5230								22.43								1.781								0.1792
765	755	Cell cycle regulation	Tsc2;Tsc2;Tsc2;Tsc2;Tsc2;Tsc2;Tsc2	TSC2 iso6;TSC2;TSC2 iso6;TSC2 iso6;TSC2 iso6;TSC2 iso6;TSC2 iso6	1132;§1132;1095;1093;1088;1132;1089	Tuberin	Q61037-6;Q61037;Q61037-2;Q61037-3;Q61037-4;Q61037-5;Q61037-7	198.8	RDRVRSMsGGHGLRV			SMS*GGHGLR	2	491.202	8242			8311		8341		7695	30.68			30.42		30.47		30.79	1.672			1.561		1.34		1.641	0.0553			0.2103		-0.2013		-0.0014	0.288
766	756	Cell cycle regulation	Tsc2;Tsc2;Tsc2;Tsc2;Tsc2;Tsc2;Tsc2	TSC2 iso6;TSC2;TSC2 iso6;TSC2 iso6;TSC2 iso6;TSC2 iso6;TSC2 iso6	1343;§1365;1328;1326;1321;1342;1300	Tuberin	Q61037-6;Q61037;Q61037-2;Q61037-3;Q61037-4;Q61037-5;Q61037-7	198.8	IPIERAIsSEGARPA			AIS*SEGARPAVDLSFQPSQPLSK	3	822.407			24808	24896	24933	24966	24188	24357			74.73	74.57	74.98	74.76	75.02	74.89			3.605	4.224	3.805	4.401	4.061	3.843			0.5486	2.1241	1.1262	1.1075	0.7872	1.2657			0.514
767	757	Cell cycle regulation	Wrn	WRN	§1342	Werner syndrome ATP-dependent helicase homolog	O09053	157.1	SRKRRFPsSAESCES			RRFPS*SAESCESCK	3	594.243			8960				8081	8394			32.43				32.48	32.64			3.048				3.302	2.964			-0.1162				-0.2069	0.2671			0.4775
768	758	Cell cycle regulation	Zc3hc1;Zc3hc1	NIPA;NIPA iso2	§406, §408;406, 408	Nuclear-interacting partner of ALK	Q80YV2;Q80YV2-2	55.2	TKRARLCsSSSSDTS;RARLCSSsSSDTSPR			LCS*SS*SSDTSPR	2	722.247		9118	8153	8535						32.27	30.28	31.02						2.262	2.558	2.597						0.4872	0.3616	0.1849						0.1534	0.1982
769	759	Cell cycle regulation	Zc3hc1;Zc3hc1	NIPA;NIPA iso2	§406, §408;406, 408	Nuclear-interacting partner of ALK	Q80YV2;Q80YV2-2	55.2	TKRARLCsSSSSDTS;RARLCSSsSSDTSPR			LCS*SS*SSDTSPR	2	722.247				8938								32.08								2.77								0.2377
770	760	Cell cycle regulation	Zc3hc1;Zc3hc1	NIPA;NIPA iso2	§406, §409;406, 409	Nuclear-interacting partner of ALK	Q80YV2;Q80YV2-2	55.2	TKRARLCsSSSSDTS;ARLCSSSsSDTSPRS			LCS*SSS*SDTSPR	2	722.247	8458	9315	8359	8738	7888	8692	8069	8456	31.26	32.8	30.83	31.55	29.6	31.41	32.44	32.8	2.301	2.587	2.361	2.317	2.492	2.516	2.427	2.723	0.2709	0.4587	0.1769	0.2984	-0.099	0.5419	0.3361	0.2749	0.2046	0.2332	0.1963
771	761	Cell cycle regulation	Zc3hc1;Zc3hc1	NIPA;NIPA iso2	§406, §409;406, 409	Nuclear-interacting partner of ALK	Q80YV2;Q80YV2-2	55.2	TKRARLCsSSSSDTS;ARLCSSSsSDTSPRS			LCS*SSS*SDTSPR	2	722.247	8873		8555	9139	8152	8894	7469	7841	32.34		31.35	32.61	30.33	31.94	30.85	31.18	2.787		2.549	2.833	2.525	2.606	2.497	2.518	0.1691		0.4448	-0.0101	0.2761	0.3201	0.3605	0.3703	0.2418		0.1923
772	762	Cell cycle regulation	Zc3hc1;Zc3hc1	NIPA;NIPA iso2	§406, §409;406, 409	Nuclear-interacting partner of ALK	Q80YV2;Q80YV2-2	55.2	TKRARLCsSSSSDTS;ARLCSSSsSDTSPRS			LCS*SSS*SDTSPR	2	722.247	8665		8966		8968	9094	7670	7635	31.8		32.44		32.49	32.47	31.38	30.63	2.341		2.573		2.453	2.613	2.645	2.394	0.2161		0.2844		0.3522	0.2238	-0.015	0.2208	0.1968		0.1844
773	763	Cell cycle regulation	Zc3hc1;Zc3hc1	NIPA;NIPA iso2	§406, §409;406, 409	Nuclear-interacting partner of ALK	Q80YV2;Q80YV2-2	55.2	TKRARLCsSSSSDTS;ARLCSSSsSDTSPRS			LCS*SSS*SDTSPR	2	722.247			8755		8558	8498	7869	8050			31.88		31.4	30.89	31.92	31.73			2.626		2.325	2.476	2.507	2.562			0.3818		0.3223	0.314	0.2175	-0.0713			0.2149
774	764	Cell cycle regulation	Zc3hc1;Zc3hc1	NIPA;NIPA iso2	§406, §409;406, 409	Nuclear-interacting partner of ALK	Q80YV2;Q80YV2-2	55.2	TKRARLCsSSSSDTS;ARLCSSSsSDTSPRS			LCS*SSS*SDTSPR	2	722.247					8359	8288	7269	7410					30.88	30.34	30.31	29.99					2.266	2.401	2.517	2.567					0.3827	0.2421	-0.066	-0.1113
775	765	Cell cycle regulation	Zc3hc1;Zc3hc1	NIPA;NIPA iso2	§406, §409;406, 409	Nuclear-interacting partner of ALK	Q80YV2;Q80YV2-2	55.2	TKRARLCsSSSSDTS;ARLCSSSsSDTSPRS			LCS*SSS*SDTSPR	2	722.247					8763			8251					31.94			32.26					2.664			2.602					0.3035			0.3321
776	766	Cell cycle regulation	Zc3hc1;Zc3hc1	NIPA;NIPA iso2	§406;406	Nuclear-interacting partner of ALK	Q80YV2;Q80YV2-2	55.2	TKRARLCsSSSSDTS			LCS*SSSSDTSPR	2	682.263	7869	8097	7869	8006	7898	8017	7018	7336	29.69	29.57	29.48	29.57	29.63	29.58	29.62	29.8	3.152	3.187	3.522	3.183	3.154	3.239	3.335	3.089	0.0617	0.2053	0.1701	0.4867	0.2916	0.2132	0.1055	0.2412	0.6341	0.6422	0.6155
777	767	Cell cycle regulation	Zc3hc1;Zc3hc1	NIPA;NIPA iso2	§406;406	Nuclear-interacting partner of ALK	Q80YV2;Q80YV2-2	55.2	TKRARLCsSSSSDTS			LCS*SSSSDTSPR	2	682.263								7442								30.08								3.254								-0.1462
778	768	Cell cycle regulation	Zc3hc1;Zc3hc1	NIPA;NIPA iso2	§406;406	Nuclear-interacting partner of ALK	Q80YV2;Q80YV2-2	55.2	TKRARLCsSSSSDTS			LCS*SSSSDTSPR	3	455.178			7922	8052	7945						29.62	29.7	29.75						2.891	2.973	2.823						-0.2462	-0.0464	0.3145						0.4366
779	769	Cell cycle regulation	Zc3hc1;Zc3hc1	NIPA;NIPA iso2	§407, §409;407, 409	Nuclear-interacting partner of ALK	Q80YV2;Q80YV2-2	55.2	KRARLCSsSSSDTSP;ARLCSSSsSDTSPRS			LCSS*SS*SDTSPR	2	722.247			7956								29.71								2.448								-0.1566								0.1715
780	770	Cell cycle regulation	Zzef1;Zzef1	ZZEF1;ZZEF1 iso 2	§1464, §1488;§1464, §1488	Zinc finger ZZ-type and EF-hand domain-containing protein 1	Q5SSH7;Q5SSH7-2	328.1	DRRQRTSsVVEEHFQ;TPAAGDRsPALEIQP			TSS*VVEEHFQGSASPTEAATPAAGDRS*PALEIQPK	4	932.174			21781		21849	21907	21022				66.65		66.74	66.58	66.65				6.245		6.906	7.452	7.033				0.9645		0.0901	1.1794	0.0488				0.2719
781	771	Cell cycle regulation	Zzef1;Zzef1	ZZEF1;ZZEF1 iso 2	§1464;§1464	Zinc finger ZZ-type and EF-hand domain-containing protein 1	Q5SSH7;Q5SSH7-2	328.1	DRRQRTSsVVEEHFQ			TSS*VVEEHFQGSASPTEAATPAAGDR	2	1341.59	18007								56.3								4.857								1.0639								0.6937
782	772	Cell cycle regulation	Zzef1;Zzef1	ZZEF1;ZZEF1 iso 2	§1464;§1464	Zinc finger ZZ-type and EF-hand domain-containing protein 1	Q5SSH7;Q5SSH7-2	328.1	DRRQRTSsVVEEHFQ			TSS*VVEEHFQGSASPTEAATPAAGDR	3	894.727	17974	18019	17718	17835	17832	17935	17009	17302	56.21	55.53	55.88	55.87	56.12	56.07	56.09	56.28	6.522	6.371	6.01	6.165	6.263	6.482	6.489	6.39	0.2965	0.3468	0.3184	0.3327	0.1445	0.217	-0.1304	0.2931	0.6159	0.6114	0.6104
783	Cell development/differentiation
784	773	Cell development/differentiation	Ankrd17;Ankrd17;Ankrd17	ANKRD17;ANKRD17 iso 2;ANKRD17 iso 3	223;82;223	Ankyrin repeat domain-containing protein 17	Q99NH0;Q99NH0-2;Q99NH0-3	274	TRMRAEStANAGQSD			MRAEST*ANAGQSDNR	3	563.233			6458					5901			25.67					25.95			2.606					3.352			0.2317					-0.0444			0.4186
785	774	Cell development/differentiation	Cobl;Cobl;Cobl	cordon-bleu;cordon-bleu iso 2;cordon-bleu iso 3	§941;859;925	Protein cordon-bleu	Q5NBX1;Q5NBX1-2;Q5NBX1-3	143.8	LKPQRRTsSQYVASA			RTS*SQYVASAIAK	2	731.359				14732								47.55								3.772								0.6793
786	775	Cell development/differentiation	Cobll1;Cobll1;Cobll1;Cobll1	COBLL1;COBLL1 iso2;COBLL1 iso2;COBLL1 iso2	§319;287;286;287	Cordon-bleu protein-like 1	Q3UMF0;Q3UMF0-2;Q3UMF0-3;Q3UMF0-4	137.3	PSFTRSNtISKPYIS			SNT*ISKPYISNTLPSDAPK	3	705.012	20506		20283	20326	20367			19792	62.79		62.66	62.45	62.83			62.8	5.607		5.478	5.437	5.131			5.282	0.1098		-0.6144	0.0648	-0.5018			-0.434	0.5855		0.526
787	776	Cell development/differentiation	Cobll1;Cobll1;Cobll1;Cobll1	COBLL1;COBLL1 iso2;COBLL1 iso2;COBLL1 iso2	§321;289;288;289	Cordon-bleu protein-like 1	Q3UMF0;Q3UMF0-2;Q3UMF0-3;Q3UMF0-4	137.3	FTRSNTIsKPYISNT			SNTIS*KPYISNTLPSDAPK	3	705.012						20411	19579							62.62	62.85							4.772	4.435							-0.2896	0.3982
788	777	Cell development/differentiation	Cobll1;Cobll1;Cobll1;Cobll1	COBLL1;COBLL1 iso2;COBLL1 iso2;COBLL1 iso2	§359;327;326;327	Cordon-bleu protein-like 1	Q3UMF0;Q3UMF0-2;Q3UMF0-3;Q3UMF0-4	137.3	QGQERRAsCVERSTS			RAS*CVER	2	479.202				4316								19.64								1.444								-0.3267
789	778	Cell development/differentiation	Cobll1;Cobll1;Cobll1;Cobll1	COBLL1;COBLL1 iso2;COBLL1 iso2;COBLL1 iso2	§896;864;825;826	Cordon-bleu protein-like 1	Q3UMF0;Q3UMF0-2;Q3UMF0-3;Q3UMF0-4	137.3	RHLHRTLsSPTGTET			TLS*SPTGTETNPPK	2	755.345	13526	13501	13393	13517	13466	13559	12659	12889	44.59	43.76	44.25	44.31	44.46	44.4	44.57	44.53	2.655	3.331	2.999	3.11	3.307	3.374	3.333	3.276	0.223	-0.0115	0.1812	0.164	0.1139	-0.0006	0.0115	-0.4827	0.5625	0.5602	0.4778
790	779	Cell development/differentiation	Dixdc1;Dixdc1;Dixdc1;Dixdc1;Dixdc1;Dixdc1;Dixdc1;Dixdc1	DIXDC1;DIXDC1 iso11;DIXDC1 iso11;DIXDC1 iso11;DIXDC1 iso11;DIXDC1 iso11;DIXDC1 iso11;DIXDC1 iso11	§212;212;211;211;186;186;185;185	Dixin	Q80Y83;Q80Y83-2;Q80Y83-3;Q80Y83-4;Q80Y83-5;Q80Y83-6;Q80Y83-7;Q80Y83-8	80.2	RYRQRNAsVDGEIEN			NAS*VDGEIENPYWSVR	2	958.415			27348	27489	27504	27539	26739	26930			81.48	81.42	81.83	81.65	81.74	81.68			3.8	3.82	4.034	3.918	3.769	3.765			0.4857	-0.1581	0.9843	0.3118	0.9651	-0.0683			0.6204
791	780	Cell development/differentiation	Dnmt1;Dnmt1	DNMT1;DNMT1 iso 2	§140;22	DNA (cytosine-5)-methyltransferase 1	P13864;P13864-2	183.1	RGPRRSKsDSDTLSV			RSKS*DSDTLSVETSPSSVATR	3	764.024					14795								48.02								5.85								-0.2286
792	781	Cell development/differentiation	Dnmt1;Dnmt1	DNMT1;DNMT1 iso 2	§140;22	DNA (cytosine-5)-methyltransferase 1	P13864;P13864-2	183.1	RGPRRSKsDSDTLSV			SKS*DSDTLSVETSPSSVATR	2	1067.48				16905				16256				53.3				53.44				5.147				4.887				0.0508				-1.0445
793	782	Cell development/differentiation	Dnmt1;Dnmt1	DNMT1;DNMT1 iso 2	§140;22	DNA (cytosine-5)-methyltransferase 1	P13864;P13864-2	183.1	RGPRRSKsDSDTLSV			SKS*DSDTLSVETSPSSVATR	3	711.99								16272								53.49								5.238								0.3518
794	783	Cell development/differentiation	Dnmt1;Dnmt1	DNMT1;DNMT1 iso 2	§142;24	DNA (cytosine-5)-methyltransferase 1	P13864;P13864-2	183.1	PRRSKSDsDTLSVET			RSKSDS*DTLSVETSPSSVATR	3	764.024	14900		14793	14871	14779	14894	13952		48.15		48.04	47.91	47.97	47.95	48		5.185		6.105	6.296	6.513	5.641	5.943		0.3972		0.3553	0.4086	-0.0463	0.404	-0.6218		0.6152		0.6145
795	784	Cell development/differentiation	Dnmt1;Dnmt1	DNMT1;DNMT1 iso 2	§142;24	DNA (cytosine-5)-methyltransferase 1	P13864;P13864-2	183.1	PRRSKSDsDTLSVET			SKSDS*DTLSVETSPSSVATR	3	711.99						16951								53.38								5.191								0.025
796	785	Cell development/differentiation	Dnmt1;Dnmt1	DNMT1;DNMT1 iso 2	164;46	DNA (cytosine-5)-methyltransferase 1	P13864;P13864-2	183.1	RRTTRQTtITAHFTK			QTT*ITAHFTK	2	614.292					15361		14545	14806					49.5		49.55	49.62					2.863		2.57	2.946					-0.0646		-0.1821	0.2515
797	786	Cell development/differentiation	Dnmt1;Dnmt1	DNMT1;DNMT1 iso 2	164;46	DNA (cytosine-5)-methyltransferase 1	P13864;P13864-2	183.1	RRTTRQTtITAHFTK			QTT*ITAHFTK	3	409.864				15392		15422	14544	14789				49.28		49.34	49.55	49.58				2.84		2.765	2.272	2.7				-0.2516		0.0449	0.0683	-0.3245
798	787	Cell development/differentiation	Ndrg1	NDRG1	§326	Protein NDRG1	Q62433	43	SMTRLMRsRTASGSS			S*RTASGSSVTSLEGTR	2	838.386					13321								44.06								4.108								-0.1083
799	788	Cell development/differentiation	Ndrg1	NDRG1	§328	Protein NDRG1	Q62433	43	TRLMRSRtASGSSVT			SRT*ASGSSVTSLEGTR	2	838.386	13421	13321	13257	13313		13402	12451	12719	44.32	43.3	43.87	43.77		43.97	44.02	44.06	3.942	4.316	3.262	4.013		4.022	3.498	3.97	-0.8273	0.2968	-0.317	0.086		0.1892	-0.0557	-0.023	0.5641	0.6437	0.5227
800	789	Cell development/differentiation	Ndrg1	NDRG1	§328	Protein NDRG1	Q62433	43	TRLMRSRtASGSSVT			SRT*ASGSSVTSLEGTR	2	838.386			13273								43.92								3.802								-0.317								0.6529
801	790	Cell development/differentiation	Ndrg1	NDRG1	§328	Protein NDRG1	Q62433	43	TRLMRSRtASGSSVT			SRT*ASGSSVTSLEGTR	3	559.26							12457								44.03								4.121								-0.2492
802	791	Cell development/differentiation	Ndrg1	NDRG1	§328, §330	Protein NDRG1	Q62433	43	TRLMRSRtASGSSVT;LMRSRTAsGSSVTSL			SRT*AS*GSSVTSLEGTR	2	878.369						14877	13986	14259						47.91	48.08	48.19						2.453	3.054	2.545						0.9178	-0.6881	0.1272
803	792	Cell development/differentiation	Ndrg1	NDRG1	§328, §330	Protein NDRG1	Q62433	43	TRLMRSRtASGSSVT;LMRSRTAsGSSVTSL			SRT*AS*GSSVTSLEGTR	2	878.369							14076	14468							48.32	48.74							3.077	2.84							0.2719	0.0148
804	793	Cell development/differentiation	Ndrg1	NDRG1	§328, §330	Protein NDRG1	Q62433	43	TRLMRSRtASGSSVT;LMRSRTAsGSSVTSL			SRT*AS*GSSVTSLEGTR	2	878.369							13841								47.71								2.468								0.5618
805	794	Cell development/differentiation	Ndrg1	NDRG1	§328, §330	Protein NDRG1	Q62433	43	TRLMRSRtASGSSVT;LMRSRTAsGSSVTSL			SRT*AS*GSSVTSLEGTR	3	585.915				14590								47.17								2.742								-0.1574
806	795	Cell development/differentiation	Ndrg1	NDRG1	§328, §332	Protein NDRG1	Q62433	43	TRLMRSRtASGSSVT;RSRTASGsSVTSLEG			SRT*ASGS*SVTSLEGTR	3	585.915						14832	14188	14215						47.79	48.62	48.08						3.425	2.967	3.534						0.4382	-0.027	-0.0109
807	796	Cell development/differentiation	Ndrg1	NDRG1	§328, §332	Protein NDRG1	Q62433	43	TRLMRSRtASGSSVT;RSRTASGsSVTSLEG			SRT*ASGS*SVTSLEGTR	3	585.915							13832	14187							47.68	48.01							3.305	3.588							0.1005	-0.1988
808	797	Cell development/differentiation	Ndrg1	NDRG1	§328, §332	Protein NDRG1	Q62433	43	TRLMRSRtASGSSVT;RSRTASGsSVTSLEG			SRT*ASGS*SVTSLEGTR	3	585.915								14398								48.56								3.47								0.0471
809	798	Cell development/differentiation	Ndrg1	NDRG1	§328, §332, §333	Protein NDRG1	Q62433	43	TRLMRSRtASGSSVT;RSRTASGsSVTSLEG;SRTASGSsVTSLEGT			SRT*ASGS*S*VTSLEGTR	2	918.352							13830								47.68								2.134								0.2115
810	799	Cell development/differentiation	Ndrg1	NDRG1	§330	Protein NDRG1	Q62433	43	LMRSRTAsGSSVTSL			SRTAS*GSSVTSLEGTR	3	559.26	13418	13335	13246	13317	13330	13401		12710	44.31	43.33	43.84	43.78	44.09	43.97		44.04	3.855	3.867	4.473	4.139	4.218	3.504		4.019	-0.0795	0.1846	-0.3802	-0.5306	-0.4597	-0.0264		-0.1108	0.5096	0.4709	0.5404
811	800	Cell development/differentiation	Ndrg1	NDRG1	§330	Protein NDRG1	Q62433	43	LMRSRTAsGSSVTSL			TAS*GSSVTSLEGTR	2	716.819	16131	16136	15918	16038	15994	16102	15201	15438	51.39	50.64	51.02	50.99	51.18	51.14	51.28	51.29	3.473	3.311	3.06	2.947	3.453	3.183	3.133	3.172	0.4932	0.2261	0.471	0.4092	0.4053	0.2163	0.396	0.398	0.5474	0.5012	0.4976
812	801	Cell development/differentiation	Ndrg1	NDRG1	§330, §332, §333	Protein NDRG1	Q62433	43	LMRSRTAsGSSVTSL;RSRTASGsSVTSLEG;SRTASGSsVTSLEGT			SRTAS*GS*S*VTSLEGTR	2	918.352								14127								47.85								2.278								-0.0633
813	802	Cell development/differentiation	Ndrg1	NDRG1	§330, §332, §335	Protein NDRG1	Q62433	43	LMRSRTAsGSSVTSL;RSRTASGsSVTSLEG;TASGSSVtSLEGTRS			SRTAS*GS*SVT*SLEGTR	3	612.571								14186								48.01								2.804								0.2384
814	803	Cell development/differentiation	Ndrg1	NDRG1	§330, §335	Protein NDRG1	Q62433	43	LMRSRTAsGSSVTSL;TASGSSVtSLEGTRS			TAS*GSSVT*SLEGTR	2	756.803								15743								52.08								2.818								0.15
815	804	Cell development/differentiation	Ndrg1	NDRG1	§330, §336	Protein NDRG1	Q62433	43	LMRSRTAsGSSVTSL;ASGSSVTsLEGTRSR			TAS*GSSVTS*LEGTR	2	756.803						16403	15643							51.93	52.44							2.858	2.733							-0.0306	0.2586
816	805	Cell development/differentiation	Ndrg1	NDRG1	§332, §333	Protein NDRG1	Q62433	43	RSRTASGsSVTSLEG;SRTASGSsVTSLEGT			TASGS*S*VTSLEGTR	2	756.803					14511								47.27								1.92								0.4582
817	806	Cell development/differentiation	Ndrg1	NDRG1	§342	Protein NDRG1	Q62433	43	TSLEGTRsRSHTSEG			TASGSSVTSLEGTRS*R	2	838.386	12418	12384		12466	12416	12420	11548	11835	41.67	40.87		41.51	41.65	41.35	41.64	41.75	2.786	2.905		2.838	2.775	2.998	2.608	2.877	-1.094	-0.6384		-0.4302	-0.3835	0.3975	-0.3602	-0.0119	0.4047	0.3964
818	807	Cell development/differentiation	Ndrg3	NDRG3	§327, §331	Protein NDRG3	Q9QYF9	41.5	SMTRLARsRTHSTSS;LARSRTHsTSSSIGS			S*RTHS*TSSSIGSGESPFSR	3	709.623					16277	16359							51.93	51.81							4.501	4.037							0.1018	-0.5435
819	808	Cell development/differentiation	Ndrg3	NDRG3	§327, §332	Protein NDRG3	Q9QYF9	41.5	SMTRLARsRTHSTSS;ARSRTHStSSSIGSG			S*RTHST*SSSIGSGESPFSR	3	709.623							15550								52.2								3.935								0.0324
820	809	Cell development/differentiation	Ndrg3	NDRG3	§327, §332	Protein NDRG3	Q9QYF9	41.5	SMTRLARsRTHSTSS;ARSRTHStSSSIGSG			S*RTHST*SSSIGSGESPFSR	3	709.623							15530								52.14								4.355								0.5535
821	810	Cell development/differentiation	Ndrg3	NDRG3	§331	Protein NDRG3	Q9QYF9	41.5	LARSRTHsTSSSIGS			SRTHS*TSSSIGSGESPFSR	3	682.967								13518								46.22								5.221								-0.0087
822	811	Cell development/differentiation	Ndrg3	NDRG3	§331	Protein NDRG3	Q9QYF9	41.5	LARSRTHsTSSSIGS			SRTHS*TSSSIGSGESPFSR	3	682.967								13525								46.24								5.379								-0.06
823	812	Cell development/differentiation	Ndrg3	NDRG3	§331	Protein NDRG3	Q9QYF9	41.5	LARSRTHsTSSSIGS			THS*TSSSIGSGESPF	2	780.814			21210	21246	21252	21304	20470	20685			65.11	64.87	65.15	64.97	65.18	65.14			3.211	3.499	3.54	3.692	3.577	3.565			0.7715	0.1102	0.4366	0.2029	0.0359	0.6007			0.5702
824	813	Cell development/differentiation	Ndrg3	NDRG3	§331	Protein NDRG3	Q9QYF9	41.5	LARSRTHsTSSSIGS			THS*TSSSIGSGESPFSR	2	902.381	16792	16664	16569	16586	16573	16617	15813	15939	53.12	52.01	52.75	52.44	52.71	52.49	52.89	52.6	3.9	3.618	3.775	4.029	3.81	3.808	3.666	4.069	0.2013	0.2282	0.1453	0.1084	0.2356	0.3171	0.2141	0.3637	0.6919	0.658	0.6815
825	814	Cell development/differentiation	Ndrg3	NDRG3	§331	Protein NDRG3	Q9QYF9	41.5	LARSRTHsTSSSIGS			THS*TSSSIGSGESPFSR	2	902.381	16786								53.1								3.977								0.1897								0.6741
826	815	Cell development/differentiation	Ndrg3	NDRG3	§331	Protein NDRG3	Q9QYF9	41.5	LARSRTHsTSSSIGS			THS*TSSSIGSGESPFSR	3	601.923							15804								52.87								5.216								0.3009
827	816	Cell development/differentiation	Ndrg3	NDRG3	§331, §334	Protein NDRG3	Q9QYF9	41.5	LARSRTHsTSSSIGS;SRTHSTSsSIGSGES			SRTHS*TSS*SIGSGESPFSR	3	709.623					15249								49.21								3.644								0.3848
828	817	Cell development/differentiation	Ndrg3	NDRG3	§331, §334	Protein NDRG3	Q9QYF9	41.5	LARSRTHsTSSSIGS;SRTHSTSsSIGSGES			THS*TSS*SIGSGESPFSR	3	628.578					17584								55.46								2.764								-0.1019
829	818	Cell development/differentiation	Ndrg3	NDRG3	§331, §335	Protein NDRG3	Q9QYF9	41.5	LARSRTHsTSSSIGS;RTHSTSSsIGSGESP			THS*TSSS*IGSGESPFSR	2	942.364						18106								56.52								3.486								-0.3072
830	819	Cell development/differentiation	Ndrg3	NDRG3	§331, §335	Protein NDRG3	Q9QYF9	41.5	LARSRTHsTSSSIGS;RTHSTSSsIGSGESP			THS*TSSS*IGSGESPFSR	3	628.578				18101		18096						56.57		56.5						3.36		3.238						0.0247		0.308
831	820	Cell development/differentiation	Ndrg3	NDRG3	§332	Protein NDRG3	Q9QYF9	41.5	ARSRTHStSSSIGSG			SRTHST*SSSIGSGESPFSR	3	682.967	14208	14045			14108				46.35	45.16			46.18				4.88	4.627			4.886				0.32	-0.2721			0.0973				0.5707	0.5312
832	821	Cell development/differentiation	Ndrg3	NDRG3	§332	Protein NDRG3	Q9QYF9	41.5	ARSRTHStSSSIGSG			THST*SSSIGSGESPFSR	3	601.923	16775	16643	16558		16554	16603			53.07	51.95	52.72		52.66	52.45			4.439	5.192	5.209		4.633	5.174			0.1858	0.1891	0.3669		0.1548	0.3207			0.6141	0.6005	0.6158
833	822	Cell development/differentiation	Ndrg3	NDRG3	§333	Protein NDRG3	Q9QYF9	41.5	RSRTHSTsSSIGSGE			THSTS*SSIGSGESPFSR	3	601.923				16576				15931				52.41				52.58				4.679				5.234				0.2874				0.1902
834	823	Cell development/differentiation	Ndrg3	NDRG3	§333, §334	Protein NDRG3	Q9QYF9	41.5	RSRTHSTsSSIGSGE;SRTHSTSsSIGSGES			SRTHSTS*S*SIGSGESPFSR	3	709.623						15434								49.37								3.792								0.7861
835	824	Cell development/differentiation	Ndrg3	NDRG3	§333, §335	Protein NDRG3	Q9QYF9	41.5	RSRTHSTsSSIGSGE;RTHSTSSsIGSGESP			THSTS*SS*IGSGESPFSR	3	628.578				17827	17940		17232	17531				55.85	56.4		56.68	56.87				2.339	3.179		3.328	3.408				0.1694	-0.1975		-0.1249	0.3137
836	825	Cell development/differentiation	Numb;Numb;Numb;Numb	NUMB;NUMB iso2;NUMB iso2;NUMB iso2	§440;429;391;380	Protein numb homolog	Q9QZS3;Q9QZS3-3;Q9QZS3-2;Q9QZS3-4	70.8	AGHRRTPsEADRWLE			RTPS*EADRWLEEVSK	3	628.295		22489								67.14								2.175								0.3861								0.1405
837	826	Cell development/differentiation	Pds5b;Pds5b;Pds5b	APRIN;APRIN iso 3;APRIN iso 2	§1176;§1176;647	Sister chromatid cohesion protein PDS5 homolog B	Q4VA53;Q4VA53-3;Q4VA53-2	164.3	RIKGRLDsSEMDHSE			GRLDS*SEMDHSENEDYTM#SSPLPGK	3	960.056			16744		16725						53.21		53.11						6.432		5.942						-0.6512		0.464						0.5851
838	827	Cell development/differentiation	Pds5b;Pds5b;Pds5b	APRIN;APRIN iso 3;APRIN iso 2	§1176;§1176;647	Sister chromatid cohesion protein PDS5 homolog B	Q4VA53;Q4VA53-3;Q4VA53-2	164.3	RIKGRLDsSEMDHSE			GRLDS*SEMDHSENEDYTMSSPLPGK	3	954.725					19224								59.81								6.952								0.1873
839	828	Cell development/differentiation	Pds5b;Pds5b;Pds5b	APRIN;APRIN iso 3;APRIN iso 2	§1176;§1176;647	Sister chromatid cohesion protein PDS5 homolog B	Q4VA53;Q4VA53-3;Q4VA53-2	164.3	RIKGRLDsSEMDHSE			GRLDS*SEMDHSENEDYTMSSPLPGK	4	716.295	19536	19477							60.28	59.3							3.942	4.863							-0.0067	0.1094							0.5774	0.604
840	829	Cell development/differentiation	Pds5b;Pds5b;Pds5b	APRIN;APRIN iso 3;APRIN iso 2	§1177;§1177;648	Sister chromatid cohesion protein PDS5 homolog B	Q4VA53;Q4VA53-3;Q4VA53-2	164.3	IKGRLDSsEMDHSEN			GRLDSS*EM#DHSENEDYTM#SSPLPGK	3	965.388					15001								48.56								4.578								-0.5527
841	830	Cell development/differentiation	Pds5b;Pds5b;Pds5b	APRIN;APRIN iso 3;APRIN iso 2	§1177;§1177;648	Sister chromatid cohesion protein PDS5 homolog B	Q4VA53;Q4VA53-3;Q4VA53-2	164.3	IKGRLDSsEMDHSEN			GRLDSS*EMDHSENEDYTM#SSPLPGK	3	960.056	16929	16858	16705	16795	16708	16766			53.47	52.51	53.11	53.01	53.06	52.88			6.373	5.449	6.383	5.439	6.27	7.073			0.7146	0.3578	-0.7055	-0.7243	0.1446	-0.6021			0.5715	0.4904	0.5507
842	831	Cell development/differentiation	Pds5b;Pds5b;Pds5b	APRIN;APRIN iso 3;APRIN iso 2	§1177;§1177;648	Sister chromatid cohesion protein PDS5 homolog B	Q4VA53;Q4VA53-3;Q4VA53-2	164.3	IKGRLDSsEMDHSEN			GRLDSS*EMDHSENEDYTM#SSPLPGK	3	960.056		16870		16764		16725				52.54		52.92		52.77				5.743		6.186		5.785				0.6278		-0.687		-0.4773				0.4813
843	832	Cell development/differentiation	Pds5b;Pds5b;Pds5b	APRIN;APRIN iso 3;APRIN iso 2	§1177;§1177;648	Sister chromatid cohesion protein PDS5 homolog B	Q4VA53;Q4VA53-3;Q4VA53-2	164.3	IKGRLDSsEMDHSEN			GRLDSS*EMDHSENEDYTM#SSPLPGK	3	960.056				16759								52.9								5.593								-0.687
844	833	Cell development/differentiation	Pds5b;Pds5b;Pds5b	APRIN;APRIN iso 3;APRIN iso 2	§1177;§1177;648	Sister chromatid cohesion protein PDS5 homolog B	Q4VA53;Q4VA53-3;Q4VA53-2	164.3	IKGRLDSsEMDHSEN			GRLDSS*EMDHSENEDYTMSSPLPGK	3	954.725	19479	19430	19176	19217		19279	18412	18641	60.13	59.18	59.75	59.52		59.62	59.8	59.78	6.471	6.614	7.079	7.021		6.793	6.516	6.857	0.3656	-0.2875	0.1689	0.102		0.1535	0.1171	0.1995	0.6638	0.6747	0.7066
845	834	Cell development/differentiation	Pds5b;Pds5b;Pds5b	APRIN;APRIN iso 3;APRIN iso 2	§1177;§1177;648	Sister chromatid cohesion protein PDS5 homolog B	Q4VA53;Q4VA53-3;Q4VA53-2	164.3	IKGRLDSsEMDHSEN			GRLDSS*EMDHSENEDYTMSSPLPGK	4	716.295			19194	19240	19252	19314					59.79	59.58	59.88	59.72					5.339	5.242	4.658	5.171					-0.5211	0.1945	-0.2023	0.3257					0.6247
846	835	Cell development/differentiation	Rtn4	Nogo	§105	Reticulon-4	Q99P72	126.5	TAPERQPsWERSPAA			QPS*WER	2	441.679	12972	13156	12901	12940	13018	13219	12082		43.14	42.87	42.92	42.77	43.26	43.47	43.04		1.455	1.598	1.45	1.509	1.507	1.554	1.319		-0.3208	-0.3663	0.0785	-0.241	0.1673	-0.4976	-0.6967		0.0717	0.1208	0.0394
847	836	Cell development/differentiation	Rtn4	Nogo	§105	Reticulon-4	Q99P72	126.5	TAPERQPsWERSPAA			QPS*WER	2	441.679	13226	12927				12956			43.81	42.28				42.79			1.424	1.487				1.507			-0.8075	-0.2329				0.0831			0.1274	0.0746
848	837	Cell development/differentiation	Tcf3	E2A iso2	§527	Transcription factor E2-alpha	P15806-2	67.4	VPRTRTSsTDEVLSL	Akt1		TRTSS*TDEVLSLEEK	2	887.909	19188	19129	18861	18935	18938	19001	18123	18355	59.39	58.4	58.92	58.79	59.06	58.89	59.05	59.04	3.909	3.965	3.973	4.046	4.026	3.789	3.679	4.096	0.1612	0.364	0.4135	0.0046	0.1536	0.2464	0.2175	0.0246	0.409	0.349	0.373
849	838	Cell development/differentiation	Tcf3	E2A iso2	§527	Transcription factor E2-alpha	P15806-2	67.4	VPRTRTSsTDEVLSL	Akt1		TSS*TDEVLSLEEK	2	759.335	22454	22752	22566	22365	22185	22679	21766	22063	67.86	67.82	68.76	67.87	67.65	68.68	68.63	68.83	3.166	3.466	3.511	3.573	3.141	3.775	2.881	3.566	0.2917	-0.2171	0.1482	0.4559	-0.4099	0.3435	0.4697	0.1846	0.4258	0.5044	0.4865
850	839	Cell development/differentiation	Tcf3	E2A iso2	§527	Transcription factor E2-alpha	P15806-2	67.4	VPRTRTSsTDEVLSL	Akt1		TSS*TDEVLSLEEK	2	759.335	22651	22537	22098	22167	22375	22425	21370	21799	68.37	67.26	67.5	67.35	68.17	68.01	67.58	68.14	3.498	3.379	3.02	3.55	3.664	3.637	3.128	3.566	0.3731	0.2213	-0.6801	0.1821	0.3215	0.3836	0.1938	0.2478	0.5121	0.4898	0.4405
851	840	Cell development/differentiation	Tcf3	E2A iso2	§527	Transcription factor E2-alpha	P15806-2	67.4	VPRTRTSsTDEVLSL	Akt1		TSS*TDEVLSLEEK	2	759.335	22449		22292	22571	22587	22230	21974	22347	67.85		68.02	68.44	68.72	67.49	69.17	69.57	3.403		3.466	3.484	2.892	3.419	3.478	3.506	0.2204		0.2645	0.2908	0.5333	-0.1373	1.4466	-1.0687	0.5038		0.5264
852	841	Cell development/differentiation	Tcf3	E2A iso2	§527	Transcription factor E2-alpha	P15806-2	67.4	VPRTRTSsTDEVLSL	Akt1		TSS*TDEVLSLEEK	2	759.335				22880			21564	21597				69.25			68.1	67.61				3.271			3.543	3.342				0.5932			0.3361	0.2916
853	842	Cell development/differentiation	Tcf3	E2A iso2	§527	Transcription factor E2-alpha	P15806-2	67.4	VPRTRTSsTDEVLSL	Akt1		TSS*TDEVLSLEEK	3	506.559			22215		22273						67.82		67.9						1.95		2.615						0.4397		0.1457						0.1652
854	843	Cell development/differentiation	Tcf3	E2A iso2	§528	Transcription factor E2-alpha	P15806-2	67.4	PRTRTSStDEVLSLE			TRTSST*DEVLSLEEK	3	592.275	19190	19138	18854	18923	18939	18995	18121	18356	59.39	58.42	58.9	58.76	59.06	58.88	59.04	59.04	3.857	3.71	3.895	3.846	3.852	3.744	3.844	3.685	0.6546	1.5999	0.2909	0.3658	0.0589	0.2258	0.0636	0.2761	0.4469	0.418	0.4434
855	844	Cell development/differentiation	Tcf3	E2A iso2	§528	Transcription factor E2-alpha	P15806-2	67.4	PRTRTSStDEVLSLE			TSST*DEVLSLEEK	3	506.559				22310								67.73								2.619								0.0026
856	845	Cell development/differentiation	Thoc5	FMIP	§328	THO complex subunit 5 homolog	Q8BKT7	78.6	TTKRRRPtLGVQLDD			RPT*LGVQLDDK	2	661.329	18509	18453	18210	18469	18498	18353	17681	17723	57.61	56.66	57.19	57.57	57.91	57.18	57.9	57.38	3.2	2.952	2.792	3.359	3.503	3.159	3.519	3.128	0.2808	0.1375	0.302	-0.5403	0.0246	0.1991	0.3042	0.2621	0.423	0.3495	0.4311
857	846	Cell development/differentiation	Thoc5	FMIP	§328	THO complex subunit 5 homolog	Q8BKT7	78.6	TTKRRRPtLGVQLDD			RPT*LGVQLDDK	2	661.329				18275	18307	18545	17485	17921				57.04	57.37	57.71	57.36	57.91				3.157	3.302	3.531	3.079	3.382				0.4709	0.1364	0.1343	0.423	0.3717
858	847	Cell development/differentiation	Thoc5	FMIP	§328	THO complex subunit 5 homolog	Q8BKT7	78.6	TTKRRRPtLGVQLDD			RPT*LGVQLDDK	3	441.222	18586	18454	18244	18280	18306	18363	17512	17742	57.81	56.66	57.28	57.05	57.37	57.2	57.43	57.43	3.123	3.06	3.187	3.47	3.62	3.312	3.417	3.232	0.3384	-0.3678	-0.0783	0.1745	-0.0884	0.0422	-0.0266	-0.1224	0.4749	0.257	0.3962
859	848	Cell development/differentiation	Thoc5	FMIP	§328	THO complex subunit 5 homolog	Q8BKT7	78.6	TTKRRRPtLGVQLDD			RPT*LGVQLDDK	3	441.222	18654								57.99								3.407								0.6947								0.4328
860	849	Cell development/differentiation	Thoc5	FMIP	§328	THO complex subunit 5 homolog	Q8BKT7	78.6	TTKRRRPtLGVQLDD			RRPT*LGVQLDDK	2	739.38	15805	15694	15596	15663	15641	15719	14833	15078	50.51	49.48	50.16	50	50.24	50.13	50.31	50.34	2.295	2.643	2.859	2.424	3.137	2.519	2.838	2.52	0.3382	0.1285	0.0295	0.0669	0.1856	0.4566	0.1811	-0.0408	0.3556	0.4359	0.4914
861	850	Cell development/differentiation	Thoc5	FMIP	§328	THO complex subunit 5 homolog	Q8BKT7	78.6	TTKRRRPtLGVQLDD			RRPT*LGVQLDDK	3	493.256	15785	15679	15588	15642	15824	15706	14829	15049	50.46	49.44	50.14	49.95	50.74	50.09	50.3	50.26	3.866	3.209	3.407	4.047	3.144	3.443	3.332	3.512	0.1185	0.0939	-0.1354	0.2725	-0.2822	0.4315	-0.0113	0.0615	0.467	0.3239	0.3517
862	851	Cell development/differentiation	Thoc5	FMIP	§328	THO complex subunit 5 homolog	Q8BKT7	78.6	TTKRRRPtLGVQLDD			RRPT*LGVQLDDK	3	493.256					15625								50.2								3.448								0.0894
863	852	Cell development/differentiation	Yy1	YY1	§378	Transcriptional repressor protein YY1	Q00899	44.7	RTHVRIHtGDRPYVC			IHT*GDRPYVCPFDGCNK	3	705.964		16998				16970				52.87				53.43				3.749				2.913				0.9311				1.1146				0.5764
864	Chaperone
865	853	Chaperone	Cct2	CCT2	§260	T-complex protein 1 subunit beta	P80314	57.4	GSRVRVDsTAKVAEI	p70S6K		VRVDS*TAK	2	478.234	5628	5805	5669	5730	5670	5754	4807	5095	23.72	23.48	23.52	23.44	23.61	23.47	23.62	23.76	1.713	1.359	1.776	1.359	1.548	1.428	1.576	1.504	-0.597	-0.4749	-0.4745	-0.5603	-0.6345	-0.3727	-0.2857	-0.3246	0.2462	0.0523	0.2977
866	854	Chaperone	Cct7	CCT7	129	T-complex protein 1 subunit eta	P80313	59.6	IRAFRTAtQLAVNKI			TAT*QLAVNK	2	513.255				12621	12546	12617						41.93	42.02	41.9						2.449	2.491	2.455						-0.7131	0.2873	0.2242
867	855	Chaperone	Cryab	CRYAB	§59	Alpha-crystallin B chain	P23927	20.1	PSFLRAPsWIDTGLS	PKN1		APS*WIDTGLSEM#R	2	779.834					25794	25799							77.3	77.03							2.69	3.144							0.3372	-0.3579
868	856	Chaperone	Cryab	CRYAB	§59	Alpha-crystallin B chain	P23927	20.1	PSFLRAPsWIDTGLS	PKN1		APS*WIDTGLSEMR	2	771.837	30682	30690	30290	30450	30265	30512	29671	29881	89.51	88.7	89.28	89.26	89.15	89.51	89.5	89.52	3.573	3.496	3.857	3.591	3.642	3.606	3.407	3.515	0.268	0.2	0.2372	0.0075	0.2336	0.1927	0.2307	0.4622	0.5419	0.4971	0.5406
869	857	Chaperone	Cryab	CRYAB	§59	Alpha-crystallin B chain	P23927	20.1	PSFLRAPsWIDTGLS	PKN1		APS*WIDTGLSEMR	2	771.837							29690								89.55								3.575								0.3203
870	858	Chaperone	Cryab	CRYAB	53	Alpha-crystallin B chain	P23927	20.1	PFYLRPPsFLRAPSW			SPFYLRPPS*FLR	3	520.597						31574								92.3								1.806								0.0411
871	859	Chaperone	Hsp90aa1	HSP90A	595	Heat shock protein HSP 90-alpha	P07901	84.7	VVSNRLVtSPCCIVT			LVT*SPCCIVTSTYGWTANMER	3	842.7			32531		32408						95.22		94.86						4.308		5.255						0.9126		1.3756						0.6289
872	860	Chaperone	Hsp90ab1	HSP90B	§586	Heat shock protein HSP 90-beta	P11499	83.2	TISNRLVsSPCCIVT			LVS*SPCCIVTSTYGWTANMER	3	838.028	32687			32478	32229	32533		31878	94.82			94.62	94.39	94.86		94.82	4.334			4.217	5.086	4.642		4.274	1.1025			0.0458	0.2264	0.5573		0.145	0.5209
873	861	Chaperone	Hsp90ab1	HSP90B	457	Heat shock protein HSP 90-beta	P11499	83.2	RLSELLRyHTSQSGD			RLSELLRY*HT	3	456.566						23395								70.58								2.164								3.9355
874	862	Chaperone	Hspa1b;Hspa1l;Hspa1a;Hspa2;Hspa8	HSP70;HSPA1L;HSP70;HSPA2;HSC70	§265;§267;§265;§268;§265	Heat shock 70 kDa protein 1B	P17879;P16627;Q61696;P17156;P63017	70.1	RAVRRLRtACERAKR			LRT*ACER	2	493.218	4176	4544	4459						19.76	20.07	20.29						1.597	1.616	1.66						0.2299	0.2615	0.1113						0.0048	0.0212	0.0682
875	863	Chaperone	Hspa1b;Hspa1l;Hspa1a;Hspa2;Hspa8	HSP70;HSPA1L;HSP70;HSPA2;HSC70	§265;§267;§265;§268;§265	Heat shock 70 kDa protein 1B	P17879;P16627;Q61696;P17156;P63017	70.1	RAVRRLRtACERAKR			LRT*ACER	3	329.148		4560						3842		20.11						20.4		1.32						1.317		0.3133						-0.0036		0.0534
876	864	Chaperone	Hspa1b;Hspa1l;Hspa1a;Hspa2;Hspa8	HSP70;HSPA1L;HSP70;HSPA2;HSC70	§265;§267;§265;§268;§265	Heat shock 70 kDa protein 1B	P17879;P16627;Q61696;P17156;P63017	70.1	RAVRRLRtACERAKR			RLRT*ACER	2	571.268			3959	4122							18.95	19.12							1.825	1.835							0.0957	-0.0573							0.2048
877	865	Chaperone	Hspa4l;Hspa4l	HSPA4L;HSPA4L iso 2	§593;572	Heat shock 70 kDa protein 4L	P48722;P48722-2	94.3	SSLYRQLtQDLLNSY			QLT*QDLLNSYIENEGK	2	972.951	29849	30001	29495	29697	29517	29692	28882	29085	87.28	86.86	87.18	87.27	87.18	87.36	87.41	87.41	4.68	4.321	4.518	4.293	4.603	3.765	4.503	4.138	0.4454	0.4798	0.6476	0.3269	0.2255	0.3409	0.0441	0.2071	0.567	0.5867	0.6095
878	866	Chaperone	Hspa4l;Hspa4l	HSPA4L;HSPA4L iso 2	§593;572	Heat shock 70 kDa protein 4L	P48722;P48722-2	94.3	SSLYRQLtQDLLNSY			QLT*QDLLNSYIENEGK	2	972.951					29729								87.74								4.665								0.2598
879	867	Chaperone	Hspa4l;Hspa4l	HSPA4L;HSPA4L iso 2	§593;572	Heat shock 70 kDa protein 4L	P48722;P48722-2	94.3	SSLYRQLtQDLLNSY			QLT*QDLLNSYIENEGK	3	648.97	29866	30065	29511	29714	29519	29693	28891	29093	87.32	87.04	87.23	87.32	87.18	87.36	87.43	87.43	4.486	4.1	4.572	4.079	4.229	3.886	3.872	4.022	0.267	0.4696	0.3643	0.3887	0.1351	0.5469	0.2842	0.3383	0.5598	0.564	0.4646
880	868	Chaperone	Hspb1;Hspb1;Hspb1	HSP27;HSP27 iso 2;HSP27 iso 3	§13;§13;§13	Heat shock protein beta-1	P14602;P14602-2;P14602-3	23	VPFSLLRsPSWEPFR			S*PSWEPFR	2	543.226						26410								78.64								1.728								-0.0713
881	869	Chaperone	Hspb1;Hspb1;Hspb1	HSP27;HSP27 iso 2;HSP27 iso 3	§15;§15;§15	Heat shock protein beta-1	P14602;P14602-2;P14602-3	23	FSLLRSPsWEPFRDW	PKACA	PKCD	SPS*WEPFR	2	543.226	26310	26283	26010	25927	25910	26127	25211	25301	77.97	77.07	77.94	77.31	77.61	77.89	77.72	77.4	1.747	2.115	1.978	2.176	2.155	1.978	2.041	2.144	0.4112	0.0524	0.4762	-0.0428	0.0609	-0.0566	0.4658	0.1247	0.3439	0.4217	0.3388
882	870	Chaperone	Hspb1;Hspb1;Hspb1	HSP27;HSP27 iso 2;HSP27 iso 3	§15;§15;§15	Heat shock protein beta-1	P14602;P14602-2;P14602-3	23	FSLLRSPsWEPFRDW	PKACA	PKCD	SPS*WEPFR	2	543.226			25805		26115	25928					77.4		78.15	77.37					2.123		2.054	2.213					0.1154		-0.0225	0.2818					0.4021
883	871	Chaperone	Hspb1;Hspb1;Hspb1	HSP27;HSP27 iso 2;HSP27 iso 3	§15;§15;§15	Heat shock protein beta-1	P14602;P14602-2;P14602-3	23	FSLLRSPsWEPFRDW	PKACA	PKCD	SPS*WEPFRDWYPAHSR	3	699.97	27959	27972	27610	27662	27698	27714	26913	27099	82.29	81.5	82.17	81.88	82.34	82.11	82.19	82.12	3.69	3.804	3.93	3.311	3.48	3.379	3.386	3.463	-0.1353	0.1296	0.2274	-0.1102	-0.0219	0.1946	-0.15	-0.035	0.5156	0.5423	0.5302
884	872	Chaperone	Hspb1;Hspb1;Hspb1	HSP27;HSP27 iso 2;HSP27 iso 3	§15;§15;§15	Heat shock protein beta-1	P14602;P14602-2;P14602-3	23	FSLLRSPsWEPFRDW	PKACA	PKCD	SPS*WEPFRDWYPAHSR	3	699.97				27675								81.92								2.916								-0.0839
885	873	Chaperone	Hspb1;Hspb1;Hspb1	HSP27;HSP27 iso 2;HSP27 iso 3	§86;74;52	Heat shock protein beta-1	P14602;P14602-2;P14602-3	23	RALNRQLsSGVSEIR	PKCA		QLS*SGVSEIR	2	578.274	17544	17517	17302	17389	17349	17407	16546	16793	55.09	54.23	54.76	54.66	54.82	54.65	54.86	54.91	2.412	2.305	2.454	2.493	2.327	2.526	2.407	2.425	0.2925	0.3907	0.2458	0.185	0.2493	0.1953	0.2783	0.2471	0.4404	0.422	0.441
886	874	Chaperone	Sgta;Sgta	SGTA;SGTA iso 2	§303, §307;302, 306	Small glutamine-rich tetratricopeptide repeat-containing protein alpha	Q8BJU0;Q8BJU0-2	34.3	IRSQVVRsRTPSASH;VVRSRTPsASHEEQQ			S*RTPS*ASHEEQQE	2	823.298		6545	6363	6472	6353	6471				25.44	25.42	25.46	25.46	25.41				2.367	1.972	2.01	2.088	2.025				0.5142	0.8811	1.0992	0.6032	1.2097				0.2205	0.0275
887	875	Chaperone	Sgta;Sgta	SGTA;SGTA iso 2	§307;306	Small glutamine-rich tetratricopeptide repeat-containing protein alpha	Q8BJU0;Q8BJU0-2	34.3	VVRSRTPsASHEEQQ			SRTPS*ASHEEQQE	2	783.315	5414	5598	5465	5511	5478	5562	4608	4888	23.16	22.92	22.98	22.85	23.1	22.96	23.1	23.21	2.498	2.444	2.388	2.565	2.385	2.622	2.693	2.347	0.2984	0.2703	0.1527	0.4254	0.1081	0.4093	0.061	0.2867	0.3161	0.3893	0.3691
888	876	Chaperone	Sgta;Sgta	SGTA;SGTA iso 2	§307;306	Small glutamine-rich tetratricopeptide repeat-containing protein alpha	Q8BJU0;Q8BJU0-2	34.3	VVRSRTPsASHEEQQ			TPS*ASHEEQQE	2	661.749	6175	6433	6227	6339	6216	6333	5329	5679	25.18	25.14	25.06	25.11	25.1	25.04	25.05	25.36	3.113	2.771	2.98	2.759	2.93	2.713	2.973	2.744	0.295	0.3245	0.122	0.4287	0.1968	0.2644	0.1655	0.3167	0.4069	0.3872	0.4067
889	877	Chaperone	Sgta;Sgta	SGTA;SGTA iso 2	§309;308	Small glutamine-rich tetratricopeptide repeat-containing protein alpha	Q8BJU0;Q8BJU0-2	34.3	RSRTPSAsHEEQQEx			SRTPSAS*HEEQQE	3	522.546	5406		5464		5473	5559	4607		23.14		22.97		23.09	22.95	23.09		2.267		2.207		2.336	2.156	2.323		0.1503		0.0391		0.0451	0.1766	0.1485		0.1189		0.0625
890	878	Chaperone	Tbcb	TBCB	28, 29, 33	Tubulin-folding cofactor B	Q9D1E6	27.4	SFRSEKRySRSLTIA;FRSEKRYsRSLTIAE;KRYSRSLtIAEFKCK			Y*S*RSLT*IAEFK	2	777.806		23579								69.96								2.227								-0.5508								0.2559
891	879	Chaperone	Tbcb	TBCB	29, §31, 33	Tubulin-folding cofactor B	Q9D1E6	27.4	FRSEKRYsRSLTIAE;SEKRYSRsLTIAEFK;KRYSRSLtIAEFKCK			YS*RS*LT*IAEFK	2	777.806	23549								70.72								1.785								-0.6632								0.1289
892	Chromatin, DNA-binding, DNA repair or DNA replication protein
893	880	Chromatin, DNA-binding, DNA repair or DNA replication protein	Cenpt	CENPT	44	Centromere protein T	Q3TJM4	56.2	INAQRRRsQTPYSNR			RRS*QTPYSNR	3	448.877		4920								21.12								2.018								0.0491								0.266
894	881	Chromatin, DNA-binding, DNA repair or DNA replication protein	Mcm10	MCM10	278	Protein MCM10 homolog	Q0VBD2	98.3	LRRPRVSsTEMSRKM			VSS*TEMSRK	2	552.741								4913								23.27								1.496								-0.4759
895	882	Chromatin, DNA-binding, DNA repair or DNA replication protein	Smc5;Smc5	SMC5;SMC5 iso 2	1096;1082	Structural maintenance of chromosomes protein 5	Q8CG46;Q8CG46-2	128.7	QRRRRRItFTQPQxx			RIT*FTQPQ	2	535.755	18224		17938	18020	18001	18082	17200	17451	56.86		56.47	56.36	56.57	56.46	56.6	56.66	1.421		1.445	1.424	1.338	1.549	1.549	1.329	0.2516		0.1219	0.0358	0.1577	0.1103	0.1411	0.1161	0.0789		0.1557
896	883	Chromatin, DNA-binding, DNA repair or DNA replication protein	Terf2ip	TERF2IP	§43	Telomeric repeat-binding factor 2-interacting protein 1	Q91VL8	43.3	SSAKRRLsTLILHGG			RLS*TLILHGGGTVCR	3	573.962		20968		20727		20830	20009	20197		63.17		63.51		63.73	63.97	63.86		3.118		1.957		3.693	3.156	2.691		-0.2239		-0.0667		0.2916	0.1557	0.2392		0.4312
897	884	Chromatin, DNA-binding, DNA repair or DNA replication protein	Terf2ip	TERF2IP	§43	Telomeric repeat-binding factor 2-interacting protein 1	Q91VL8	43.3	SSAKRRLsTLILHGG			RRLS*TLILHGGGTVCR	3	625.996	17320								54.49								4.553								-0.1291								0.4868
898	885	Chromatin, DNA-binding, DNA repair or DNA replication protein	Terf2ip	TERF2IP	§43	Telomeric repeat-binding factor 2-interacting protein 1	Q91VL8	43.3	SSAKRRLsTLILHGG			RRLS*TLILHGGGTVCR	4	469.749			17114	17072							54.22	53.75							4.695	4.728							-0.679	0.0099							0.4805
899	886	Chromatin, DNA-binding, DNA repair or DNA replication protein	Terf2ip	TERF2IP	§44	Telomeric repeat-binding factor 2-interacting protein 1	Q91VL8	43.3	SAKRRLStLILHGGG			RLST*LILHGGGTVCR	3	573.962			20724		20794						63.83		63.95						2.996		2.453						0.613		-0.0928						0.4521
900	887	Chromatin, DNA-binding, DNA repair or DNA replication protein	Terf2ip	TERF2IP	§44	Telomeric repeat-binding factor 2-interacting protein 1	Q91VL8	43.3	SAKRRLStLILHGGG			RRLST*LILHGGGTVCR	4	469.749	17310						16326	16496	54.46						54.23	54.07	4.255						4.134	4.169	-0.0476						-0.1799	-0.3692	0.4891
901	888	Chromatin, DNA-binding, DNA repair or DNA replication protein	Whsc1l1;Whsc1l1;Whsc1l1	WHSC1L1;WHSC1L1 iso 2;WHSC1L1 iso 4	§456;466;466	Histone-lysine N-methyltransferase NSD3	Q6P2L6;Q6P2L6-2;Q6P2L6-4	160.9	RQSQRRHtSLEEEEP			RHT*SLEEEEPPPVK	3	576.605					12049			11482					40.67			40.82					4.398			4.982					-0.1954			-0.4093
902	Cytoskeletal protein
903	889	Cytoskeletal protein	Add1;Add2;Add3;Add2;Add3	ADD1;ADD2;ADD3;ADD2 iso2;ADD3 iso2	§724;§712;§693;464;661	Alpha-adducin	Q9QYC0;Q9QYB8;Q9QYB5;Q9QYB8-3;Q9QYB5-2	80.6	KKKFRTPsFLKKSKK	PKCA		FRTPS*FLKK	2	602.318		19449			19310					59.22			60.03					1.391			1.451					0.1458			-0.0382					0.0711
904	890	Cytoskeletal protein	Add1;Add2;Add3;Add2;Add3	ADD1;ADD2;ADD3;ADD2 iso2;ADD3 iso2	§724;§712;§693;464;661	Alpha-adducin	Q9QYC0;Q9QYB8;Q9QYB5;Q9QYB8-3;Q9QYB5-2	80.6	KKKFRTPsFLKKSKK	PKCA		TPS*FLK	2	386.686	20740	20725	20662	20500	20734	20786	19776	19986	63.39	62.52	63.66	62.91	63.79	63.61	63.36	63.31	1.559	1.453	1.407	1.628	1.614	1.456	1.51	1.709	0.1163	0.0021	0.2771	0.0468	0.0485	-0.0565	-0.0072	0.0492	0.1326	0.126	0.1345
905	891	Cytoskeletal protein	Add1;Add2;Add3;Add2;Add3	ADD1;ADD2;ADD3;ADD2 iso2;ADD3 iso2	§724;§712;§693;464;661	Alpha-adducin	Q9QYC0;Q9QYB8;Q9QYB5;Q9QYB8-3;Q9QYB5-2	80.6	KKKFRTPsFLKKSKK	PKCA		TPS*FLK	2	386.686	20944		20462		20536	20585			63.92		63.14		63.27	63.08			1.614		1.56		1.602	1.71			-0.148		0.0843		-0.1079	0.0698			0.1529		0.1315
906	892	Cytoskeletal protein	Add1;Add2;Add3;Add2;Add3	ADD1;ADD2;ADD3;ADD2 iso2;ADD3 iso2	§724;§712;§693;464;661	Alpha-adducin	Q9QYC0;Q9QYB8;Q9QYB5;Q9QYB8-3;Q9QYB5-2	80.6	KKKFRTPsFLKKSKK	PKCA		TPS*FLKK	2	450.733	15559	15235	15223	15236	15214	15490	14430	14681	49.88	48.28	49.18	48.87	49.11	49.52	49.25	49.3	1.486	1.868	1.704	1.568	1.614	1.734	1.64	1.978	0.2319	0.0065	0.0652	0.0906	-0.0456	-0.0018	-0.0229	-0.008	0.2217	0.2937	0.2303
907	893	Cytoskeletal protein	Add1;Add2;Add3;Add2;Add3	ADD1;ADD2;ADD3;ADD2 iso2;ADD3 iso2	§724;§712;§693;464;661	Alpha-adducin	Q9QYC0;Q9QYB8;Q9QYB5;Q9QYB8-3;Q9QYB5-2	80.6	KKKFRTPsFLKKSKK	PKCA		TPS*FLKK	2	450.733	15356					15286			49.34					48.99			1.629					1.545			0.1069					-0.0093			0.2124
908	894	Cytoskeletal protein	Cep170b	CEP170B	§510	Centrosomal protein of 170 kDa protein B	Q80U49	170.7	AQCMRDSsPATRPAP			DSS*PATRPAPEK	2	668.301	6180	6407	6250	6341					25.19	25.08	25.12	25.11					2.65	2.473	2.398	2.446					0.4987	0.0877	0.2045	0.4749					0.4876	0.4915	0.4311
909	895	Cytoskeletal protein	Cep170b	CEP170B	§510	Centrosomal protein of 170 kDa protein B	Q80U49	170.7	AQCMRDSsPATRPAP			DSS*PATRPAPEK	2	668.301	6223								25.31								1.715								-0.1892								0.1218
910	896	Cytoskeletal protein	Cep170b;Cep170b;Cep170	CEP170B;Cep170b iso 2;CEP170	§224;224;§238	Centrosomal protein of 170 kDa protein B	Q80U49;Q80U49-2;Q6A065	170.7	YSFRREPsYFEIPTK			REPS*YFEIPTK	2	723.837	22180		21865						67.14		66.87						2.297		2.224						-0.2736		0.4657						0.2792		0.2298
911	897	Cytoskeletal protein	Cep170b;Cep170b;Cep170	CEP170B;Cep170b iso 2;CEP170	225;225;§239	Centrosomal protein of 170 kDa protein B	Q80U49;Q80U49-2;Q6A065	170.7	SFRREPSyFEIPTKE			REPSY*FEIPTK	2	723.837				21886								66.58								2.323								-0.624
912	898	Cytoskeletal protein	Clip2;Clip2	CYLN2;CYLN2 iso 2	§151;§151	CAP-Gly domain-containing linker protein 2	Q9Z0H8;Q9Z0H8-2	115.8	SKLTRQPtAEGSGSD			QPT*AEGSGSDTHSVESLTAQNLSLHSGTATPPLTGR	4	921.934	23297	23329	23034		23100				70.06	69.32	70.01		70.08				8.391	6.701	6.967		6.669				0.5355	-0.2003	0.5857		-0.0087				0.7359	0.662	0.6924
913	899	Cytoskeletal protein	Dsp	Desmoplakin	§22	Desmoplakin	E9Q557	332.7	GRMTRAEsGPDLRYE			AES*GPDLR	2	462.695			11322	11388							38.74	38.65							1.778	1.622							0.204	-0.4589							0.2275
914	900	Cytoskeletal protein	Eml1;Eml1;Eml1	EML1;EML1 iso4;EML1 iso4	§134, §139;103, 108;134, 139	Echinoderm microtubule-associated protein-like 1	Q05BC3;Q05BC3-2;Q05BC3-3	89.6	KSINRTSsSERVSPG;TSSSERVsPGGRRES			TSS*SERVS*PGGR	2	690.271		7055								26.81								1.43								-0.0288								0.2739
915	901	Cytoskeletal protein	Epb41;Epb41	EPB41;EPB41 iso3	§522;522	Protein 4.1	P48193;P48193-2	95.9	QAQTRQAsALIDRPA			QAS*ALIDRPAPHFER	3	596.625				17956		18033						56.19		56.33						3.078		2.694						-0.1668		1.074
916	902	Cytoskeletal protein	Epb41;Pgm3;Epb41	EPB41;PGM3;EPB41 iso3	§86;306;86	Protein 4.1	P48193;Q9CYR6;P48193-2	95.9	RGLSRLLsSFLKRPK			LLS*SFLK	2	444.236	35641	35575	35322	35392	35206	35442	34641	34803	102.67	101.67	102.65	102.37	102.32	102.59	102.69	102.64	1.536	1.705	1.701	1.395	1.685	1.433	1.622	1.442	0.1771	0.2676	-0.0395	-0.0578	0.0993	0.1964	0.0043	0.0505	0.1372	0.1169	0.1095
917	903	Cytoskeletal protein	Epb41l2	EPB41L2	522	Band 4.1-like protein 2	O70318	109.9	QAQTREAsTLIDRPA			EAS*TLIDRPAPQFER	3	603.956				21143								64.6								2.355								-0.1066
918	904	Cytoskeletal protein	Epb41l4a	EPB41L4A	§445	Band 4.1-like protein 4A	P52963	78.5	CARQRNLsCGSDNDS			NLS*CGSDNDSSQLM#R	2	890.337			12858					12383			42.81					43.17			2.887					2.881			-0.0176					0.8663			0.5921
919	905	Cytoskeletal protein	Epb41l4a	EPB41L4A	§445	Band 4.1-like protein 4A	P52963	78.5	CARQRNLsCGSDNDS			NLS*CGSDNDSSQLMR	2	882.34				17417	17421							54.74	55.01							3.908	3.873							-0.1357	-0.0381
920	906	Cytoskeletal protein	Eppk1	EPPK1	§2572	Epiplakin	Q8R0W0	724.2	PMLKRRLtTIIEEAE			RLT*TIIEEAEETQESKPK	3	728.026	24233	24319	24062	24029	24059		23175	23477	72.49	71.88	72.72	72.27	72.61		72.35	72.57	6.897	6.805	6.037	7.434	7.143		6.686	7.015	0.2005	-0.4471	0.2027	0.0062	-0.1151		0.0442	-0.1167	0.6261	0.6134	0.5633
921	907	Cytoskeletal protein	Eppk1	EPPK1	§2572	Epiplakin	Q8R0W0	724.2	PMLKRRLtTIIEEAE			RLT*TIIEEAEETQESKPK	3	728.026			23959								72.45								6.4								-0.1972								0.6112
922	908	Cytoskeletal protein	Eppk1	EPPK1	§2572	Epiplakin	Q8R0W0	724.2	PMLKRRLtTIIEEAE			RRLT*TIIEEAEETQESKPK	3	780.06	21240	21297	21000	21051	21077	21142	20278	20503	64.7	64.02	64.56	64.35	64.69	64.55	64.67	64.66	6.628	6.226	6.736	6.514	6.553	6.508	6.665	6.022	0.2829	0.2566	0.3013	-0.0368	0.2554	0.3248	0.3748	0.0924	0.6352	0.6379	0.6562
923	909	Cytoskeletal protein	Eppk1	EPPK1	§2572	Epiplakin	Q8R0W0	724.2	PMLKRRLtTIIEEAE			RRLT*TIIEEAEETQESKPK	3	780.06					21146								64.88								4.119								0.1014
924	910	Cytoskeletal protein	Eppk1	EPPK1	§2572	Epiplakin	Q8R0W0	724.2	PMLKRRLtTIIEEAE			RRLT*TIIEEAEETQESKPK	4	585.297	21257	21310	21003	21068	21069	21155	20329	20523	64.74	64.06	64.57	64.4	64.67	64.58	64.81	64.72	6.565	5.722	5.505	7.027	6.161	5.925	4.522	5.626	-0.0435	-0.1358	0.0956	0.0439	0.1414	0.2317	-0.1216	-0.104	0.6309	0.5952	0.6251
925	911	Cytoskeletal protein	Eppk1	EPPK1	§2572	Epiplakin	Q8R0W0	724.2	PMLKRRLtTIIEEAE			RRLT*TIIEEAEETQESKPK	4	585.297							20270								64.66								5.2								0.0625
926	912	Cytoskeletal protein	Fam65b;Fam65b;Fam65b;Fam65b;Fam65b;Fam65b;Fam65b	FAM65B;FAM65B iso 2;FAM65B iso 3;FAM65B iso 4;FAM65B iso 5;FAM65B iso 6;FAM65B iso 7	§46;§46;§46;§46;49;49;21	Protein FAM65B	Q80U16;Q80U16-2;Q80U16-3;Q80U16-4;Q80U16-5;Q80U16-6;Q80U16-7	118.9	NGIIRSQsFAGFSGL			SQS*FAGFSGLQER	2	747.325	25145	25259	24829	24921	24938	25000	24200	24362	74.88	74.35	74.78	74.63	74.99	74.85	75.05	74.9	3.247	3.228	3.469	3.265	3.345	3.087	3.107	3.115	0.3958	0.6677	0.2707	0.4469	0.3755	0.3839	0.4439	0.3545	0.5084	0.5047	0.52
927	913	Cytoskeletal protein	Fam65b;Fam65b;Fam65b;Fam65b;Fam65b;Fam65b;Fam65b	FAM65B;FAM65B iso 2;FAM65B iso 3;FAM65B iso 4;FAM65B iso 5;FAM65B iso 6;FAM65B iso 7	§46;§46;§46;§46;49;49;21	Protein FAM65B	Q80U16;Q80U16-2;Q80U16-3;Q80U16-4;Q80U16-5;Q80U16-6;Q80U16-7	118.9	NGIIRSQsFAGFSGL			SQS*FAGFSGLQER	3	498.552			24869	24969	25000	25033	24241	24410			74.89	74.76	75.15	74.94	75.15	75.02			3.437	2.896	3.022	3.183	2.878	2.92			0.0505	0.0801	0.1833	0.3636	0.0894	-0.1314			0.4669
928	914	Cytoskeletal protein	Fam65b;Fam65b;Fam65b;Fam65b;Fam65b;Fam65b;Fam65b	FAM65B;FAM65B iso 2;FAM65B iso 3;FAM65B iso 4;FAM65B iso 5;FAM65B iso 6;FAM65B iso 7	§62;§62;§62;§62;65;65;37	Protein FAM65B	Q80U16;Q80U16-2;Q80U16-3;Q80U16-4;Q80U16-5;Q80U16-6;Q80U16-7	118.9	ERRSRCNsFIENASA			CNS*FIENASALK	2	717.31	23665	23711	23315	23405	23432	23476	22573	22854	71.02	70.3	70.75	70.63	70.96	70.8	70.73	70.93	3.795	3.538	3.534	3.632	3.762	3.559	3.718	3.535	0.7416	0.0585	0.4832	0.5375	0.4777	0.2841	0.1691	0.2306	0.5645	0.591	0.5987
929	915	Cytoskeletal protein	Fam65b;Fam65b;Fam65b;Fam65b;Fam65b;Fam65b;Fam65b	FAM65B;FAM65B iso 2;FAM65B iso 3;FAM65B iso 4;FAM65B iso 5;FAM65B iso 6;FAM65B iso 7	§62;§62;§62;§62;65;65;37	Protein FAM65B	Q80U16;Q80U16-2;Q80U16-3;Q80U16-4;Q80U16-5;Q80U16-6;Q80U16-7	118.9	ERRSRCNsFIENASA			SRCNS*FIENASALK	2	838.877		20382								61.64								2								-0.709								0.2257
930	916	Cytoskeletal protein	Fermt1	kindlin-1	501, 507	Fermitin family homolog 1	P59113	76.9	KMKNRNSsPLVASSL;SSPLVASsLENMDMN			NSS*PLVASS*	2	511.186	9238			9361		9356	8350	8680	33.31			33.21		33.19	33.21	33.4	1.27			1.442		1.105	1.282	1.281	-1.4338			-1.4739		-1.5534	-1.5347	-1.5355	0.0449
931	917	Cytoskeletal protein	Flnc;Flnc	FLNC;FLNC iso 2	§2234;2201	Filamin-C	Q8VHX6;Q8VHX6-2	290.9	LGRERLGsFGSITRQ			ERLGS*FGSITR	2	651.814	20888	20909	20618	20657		20777	19914	20134	63.78	63.02	63.55	63.32		63.59	63.73	63.7	1.906	2.03	1.972	1.658		1.675	1.855	1.886	0.8561	0.7134	1.7437	1.5801		1.6556	2.1698	1.8814	0.3704	0.4195	0.3905
932	918	Cytoskeletal protein	Flnc;Flnc	FLNC;FLNC iso 2	§2234;2201	Filamin-C	Q8VHX6;Q8VHX6-2	290.9	LGRERLGsFGSITRQ			ERLGS*FGSITR	3	434.878				20671				20139				63.36				63.71				2.142				2.06				0.3558				0.1874
933	919	Cytoskeletal protein	Flnc;Flnc	FLNC;FLNC iso 2	§2234;2201	Filamin-C	Q8VHX6;Q8VHX6-2	290.9	LGRERLGsFGSITRQ			LGS*FGSITR	2	509.242	22952	22978	22900	22658	22993	22742	21899	22111	69.16	68.41	69.65	68.67	69.79	68.85	68.98	68.96	2.354	2.472	2.222	2.309	2.301	2.478	2.334	2.343	0.4257	0.3838	0.0322	0.2199	-0.1439	0.1391	0.1973	0.1747	0.4146	0.3701	0.3841
934	920	Cytoskeletal protein	Flnc;Flnc	FLNC;FLNC iso 2	§2234;2201	Filamin-C	Q8VHX6;Q8VHX6-2	290.9	LGRERLGsFGSITRQ			LGS*FGSITR	2	509.242			22597	22959	22714						68.84	69.46	69.05						2.503	2.377	2.33						0.2976	0.0526	0.2574						0.3725
935	921	Cytoskeletal protein	Fmnl2	FMNL2	§1076	Formin-like protein 2	A2APV2	123	HSRVRISsSTPVVED			ISS*STPVVEDTQS	2	715.308				17254		17264		16617				54.3		54.27		54.45				1.867		2.453		2.152				0.5154		0.4081		0.1719
936	922	Cytoskeletal protein	Frmd4b;Frmd4b	FRMD4B;FRMD4B iso 2	§695;641	FERM domain-containing protein 4B	Q920B0;Q920B0-2	117.9	HCRQRSGsLESQSHL			SGS*LESQSHLLSEMDSDKPFFTLSK	3	950.768	29943	29943	29588	29664	29553	29701	28906	29100	87.53	86.71	87.43	87.19	87.27	87.38	87.48	87.45	7.92	8.011	7.113	7.546	7.811	7.072	7.351	7.311	0.3395	0.1127	0.4604	0.1315	0.4384	0.3755	0.2618	0.1684	0.6643	0.6342	0.6598
937	923	Cytoskeletal protein	Frmd4b;Frmd4b	FRMD4B;FRMD4B iso 2	§695;641	FERM domain-containing protein 4B	Q920B0;Q920B0-2	117.9	HCRQRSGsLESQSHL			SGS*LESQSHLLSEMDSDKPFFTLSK	4	713.328					29579								87.34								6.289								-0.3862
938	924	Cytoskeletal protein	Frmd4b;Frmd4b	FRMD4B;FRMD4B iso 2	693;639	FERM domain-containing protein 4B	Q920B0;Q920B0-2	117.9	SQHCRQRsGSLESQS			S*GSLESQSHLLSEM#DSDKPFFTLSK	3	956.1						26081								77.77								6.191								-1.552
939	925	Cytoskeletal protein	Gas2l1	GAS2L1	§493	GAS2-like protein 1	Q8JZP9	72.4	PRPSRGPsPGPELAA			GPS*PGPELAATPASIFR	2	874.424				31066								90.88								3.319								0.7321
940	926	Cytoskeletal protein	Golga2;Golga2	GM130;GM130 iso2	§273;241	Golgin subfamily A member 2	Q921M4;Q921M4-2	113.2	GELERTLsTVSTQQK			TLS*TVSTQQK	2	586.782	12150	12221		12191	12120	12174	11274	11546	40.97	40.43		40.78	40.85	40.66	40.91	40.99	2.603	1.635		1.754	2.4	2.017	2.397	2.043	-0.0599	0.1072		0.1869	0.0969	-0.1722	0.1147	0.2558	0.3208	0.2197
941	927	Cytoskeletal protein	Golga2;Golga2	GM130;GM130 iso2	§766;734	Golgin subfamily A member 2	Q921M4;Q921M4-2	113.2	KARCRSLsHLAAPVQ			SLS*HLAAPVQSK	2	659.332		17788		17653	17670	17716	16867	17136		54.93		55.39	55.69	55.49	55.72	55.83		3.065		3.131	3.289	3.403	3.302	2.868		0.7855		0.7203	0.477	0.2194	0.0908	0.5699		0.3492
942	928	Cytoskeletal protein	Golga2;Golga2	GM130;GM130 iso2	§766;734	Golgin subfamily A member 2	Q921M4;Q921M4-2	113.2	KARCRSLsHLAAPVQ			SLS*HLAAPVQSK	3	439.89						17726								55.52								3.216								-0.5342
943	929	Cytoskeletal protein	Htt;Htt	Huntingtin;SERT iso 2	§398;398	Huntingtin	P42859;P42859-2	344.5	RGRGRSGsIVELLAG			SGS*IVELLAGGGSSCSPVLSR	2	1057				32499								94.67								4.375								0.4356
944	930	Cytoskeletal protein	Htt;Htt	Huntingtin;SERT iso 2	§398;398	Huntingtin	P42859;P42859-2	344.5	RGRGRSGsIVELLAG			SGS*IVELLAGGGSSCSPVLSR	3	705.005				32484								94.63								4.53								-0.2036
945	931	Cytoskeletal protein	Krt18	K18	§22	Keratin, type I cytoskeletal 18	P05784	47.5	RSLGSVRtPSQRVRP			SLGSVRT*PSQR	2	634.311			10249	10286							35.85	35.65							1.464	1.759							2.779	0.9712							0.1862
946	932	Cytoskeletal protein	Krt18	K18	§7	Keratin, type I cytoskeletal 18	P05784	47.5	xMSFTTRsTTFSTNY			S*TTFSTNYR	2	578.737		15907	15727							50.04	50.51							2.052	2.276							0.1163	0.1207							0.5134	0.5011
947	933	Cytoskeletal protein	Krt18	K18	§8	Keratin, type I cytoskeletal 18	P05784	47.5	MSFTTRStTFSTNYR			ST*TFSTNYR	2	578.737	15938			15861			15002	15221	50.86			50.53			50.76	50.72	2.204			2.007			2.022	1.96	0.1254			0.0348			0.0221	0.0912	0.5002
948	934	Cytoskeletal protein	Krt18	K18	31	Keratin, type I cytoskeletal 18	P05784	47.5	SQRVRPAsSAASVYA			VRPAS*SAASVYAGAGGSGSR	2	944.439	14645	14628	14556	14830	14596	14694	13770	14031	47.49	46.7	47.42	47.8	47.49	47.43	47.52	47.6	3.269	3.3	3.621	3.488	3.107	3.364	2.986	3.307	-0.0115	-0.1427	-0.1168	-0.1576	-0.0516	0.0902	0.0993	0.0499	0.5739	0.577	0.5868
949	935	Cytoskeletal protein	Krt18	K18	31	Keratin, type I cytoskeletal 18	P05784	47.5	SQRVRPAsSAASVYA			VRPAS*SAASVYAGAGGSGSR	2	944.439				14623								47.26								3.412								0.0393
950	936	Cytoskeletal protein	Krt18	K18	31	Keratin, type I cytoskeletal 18	P05784	47.5	SQRVRPAsSAASVYA			VRPAS*SAASVYAGAGGSGSR	3	629.962	14637	14619	14750	14615	14587	14670	13962	14038	47.47	46.68	47.93	47.24	47.47	47.37	48.02	47.62	4.842	5.355	4.593	5.527	5.418	4.857	5.049	4.728	0.1015	-0.0472	0.0498	0.2513	0.0042	0.2052	0.04	0.2768	0.5151	0.5779	0.5261
951	937	Cytoskeletal protein	Krt18	K18	31	Keratin, type I cytoskeletal 18	P05784	47.5	SQRVRPAsSAASVYA			VRPAS*SAASVYAGAGGSGSR	3	629.962		14832	14547				13761	14247		47.23	47.39				47.5	48.16		4.17	5.382				5.334	5.307		-0.3994	0.0823				0.1525	0.0779		0.4717	0.5115
952	938	Cytoskeletal protein	Krt18	K18	31	Keratin, type I cytoskeletal 18	P05784	47.5	SQRVRPAsSAASVYA			VRPAS*SAASVYAGAGGSGSR	3	629.962							13119								45.78								3.168								0.2397
953	939	Cytoskeletal protein	Krt18	K18	31, 32	Keratin, type I cytoskeletal 18	P05784	47.5	SQRVRPAsSAASVYA;QRVRPASsAASVYAG			VRPAS*S*AASVYAGAGGSGSR	2	984.422							13690	14195							47.32	48.03							3.011	2.911							-0.4346	0.3306
954	940	Cytoskeletal protein	Krt18	K18	31, 32	Keratin, type I cytoskeletal 18	P05784	47.5	SQRVRPAsSAASVYA;QRVRPASsAASVYAG			VRPAS*S*AASVYAGAGGSGSR	3	656.617							13741	14061							47.45	47.68							4.435	2.612							0.2008	0.0187
955	941	Cytoskeletal protein	Krt18	K18	31, 32	Keratin, type I cytoskeletal 18	P05784	47.5	SQRVRPAsSAASVYA;QRVRPASsAASVYAG			VRPAS*S*AASVYAGAGGSGSR	3	656.617								14285								48.26								3.686								-0.3941
956	942	Cytoskeletal protein	Krt18	K18	31, 32	Keratin, type I cytoskeletal 18	P05784	47.5	SQRVRPAsSAASVYA;QRVRPASsAASVYAG			VRPAS*S*AASVYAGAGGSGSR	3	656.617								14312								48.33								3.306								-0.2562
957	943	Cytoskeletal protein	Krt18	K18	32	Keratin, type I cytoskeletal 18	P05784	47.5	QRVRPASsAASVYAG			VRPASS*AASVY	2	594.277							15231	15480							51.36	51.4							2.072	2.01							0.0179	-0.0368
958	944	Cytoskeletal protein	Krt18	K18	32	Keratin, type I cytoskeletal 18	P05784	47.5	QRVRPASsAASVYAG			VRPASS*AASVYAGAGGSGSR	3	629.962				14817			13968					47.77			48.04					4.541			4.46					0.1327			0.2269
959	945	Cytoskeletal protein	Krt19	K19	§67	Keratin, type I cytoskeletal 19	P19001	44.5	YGGVRGGsFSGTLAV			GGS*FSGTLAVSDGLLSGNEK	2	988.454			29457	29586			28781	28980			87.08	86.98			87.14	87.13			4.178	3.885			4.057	3.674			0.2664	1.1562			-0.1014	0.4249			0.5807
960	946	Cytoskeletal protein	Krt19	K19	35	Keratin, type I cytoskeletal 19	P19001	44.5	GGVFRAPsIHGGSGG			APS*IHGGSGGR	2	538.238	6687	6851	6713	6796	6751	6918	5817	6335	26.55	26.27	26.37	26.33	26.55	26.62	26.37	27.11	2.078	2.104	2.073	2.099	2.199	2.01	2.054	2.142	0.0883	0.0554	-0.0572	0.0691	0.0197	-0.0068	-0.2371	0.0919	0.4726	0.4451	0.4663
961	947	Cytoskeletal protein	Krt19	K19	35	Keratin, type I cytoskeletal 19	P19001	44.5	GGVFRAPsIHGGSGG			APS*IHGGSGGR	2	538.238		6906		6994			6017	6124		26.41		26.85			26.9	26.55		1.801		2.166			2.101	2.028		-0.0074		0.089			-0.0991	0.2738		0.4514
962	948	Cytoskeletal protein	Krt19	K19	35	Keratin, type I cytoskeletal 19	P19001	44.5	GGVFRAPsIHGGSGG			APS*IHGGSGGR	3	359.161	6703	6881	6749	6825			5881	6151	26.59	26.35	26.47	26.41			26.54	26.63	1.86	1.872	2.311	2.343			2.112	2.097	0.2371	-0.0212	0.1344	0.065			-0.3928	0.2221	0.1183	0.1352	0.2388
963	949	Cytoskeletal protein	Krt19	K19	35	Keratin, type I cytoskeletal 19	P19001	44.5	GGVFRAPsIHGGSGG			APS*IHGGSGGR	3	359.161			6918								26.92								2.192								-0.3531								0.2866
964	950	Cytoskeletal protein	Krt8	K8	§24	Keratin, type II cytoskeletal 8	P11679	54.5	PRAFSSRsFTSGPGA			S*FTSGPGAR	2	480.203	11463	11579	11404	11454			10569	10856	39.18	38.77	38.96	38.82			39.06	39.16	2.165	2.042	2.245	2.163			2.18	2.127	0.0673	0.2843	0.1557	0.1263			0.1348	0.1836	0.3619	0.3195	0.3882
965	951	Cytoskeletal protein	Krt8	K8	§35	Keratin, type II cytoskeletal 8	P11679	54.5	GPGARISsSSFSRVG			ISS*SSFSR	2	475.703	12426	12470	12355	12452			11536	11821	41.69	41.09	41.46	41.47			41.61	41.71	1.877	2.458	1.636	2.129			2.223	2.153	-1.0609	-0.2909	-0.2809	-0.3309			-0.0574	-0.0879	0.0482	0.0765	0.0464
966	952	Cytoskeletal protein	Krt8	K8	§43	Keratin, type II cytoskeletal 8	P11679	54.5	SSFSRVGsSSSSFRG			VGS*SSSSFR	2	497.205	11290	11424	11249	11273			10394	10689	38.72	38.37	38.55	38.34			38.61	38.73	2.542	2.666	2.532	2.278			2.567	2.68	0.1247	-0.1535	0.1109	0.014			-0.02	0.0125	0.3178	0.2951	0.3223
967	953	Cytoskeletal protein	Krt9	K9	35, 38, 50	Keratin, type I cytoskeletal 9	Q6RHW0	72.5	GSMRSSFsRSSRAGG;RSSFSRSsRAGGGGG;GGGGRFNsSSGFSGG			SSFS*RSS*RAGGGGGGRFNS*SSGFSGG	3	884					14778	14905							47.97	47.98							1.816	2.076							3.3675	4.3056
968	954	Cytoskeletal protein	Lmna;Lmna;Lmna	lamin A/C;lamin A/C iso3;lamin A/C iso3	§301;301;§189	Prelamin-A/C	P48678;P48678-2;P48678-3	74.2	QSRIRIDsLSAQLSQ			IDS*LSAQLSQLQK	2	755.879	26252		25964	26091	26105		25302	25516	77.82		77.82	77.74	78.12		77.96	77.96	3.284		3.308	3.498	3.534		3.452	3.604	0.7343		0.1818	0.8539	-0.0439		0.371	0.377	0.4663		0.4845
969	955	Cytoskeletal protein	Lmna;Lmna;Lmna	lamin A/C;lamin A/C iso3;lamin A/C iso3	§301;301;§189	Prelamin-A/C	P48678;P48678-2;P48678-3	74.2	QSRIRIDsLSAQLSQ			IRIDS*LSAQLSQLQK	2	890.472	28747	28810		28479	28493	28524	27743	27912	84.37	83.73		84.06	84.44	84.28	84.39	84.29	3.11	4.005		3.964	3.008	3.996	3.504	3.886	-0.0001	0.0245		-0.9034	0.0188	-0.5473	-0.3337	-0.3722	0.3387	0.449
970	956	Cytoskeletal protein	Lmna;Lmna;Lmna	lamin A/C;lamin A/C iso3;lamin A/C iso3	§301;301;§189	Prelamin-A/C	P48678;P48678-2;P48678-3	74.2	QSRIRIDsLSAQLSQ			IRIDS*LSAQLSQLQK	3	593.984				28461								84.01								4.847								0.1794
971	957	Cytoskeletal protein	Lmna;Lmna;Lmna	lamin A/C;lamin A/C iso3;lamin A/C iso3	§303;303;191	Prelamin-A/C	P48678;P48678-2;P48678-3	74.2	RIRIDSLsAQLSQLQ			IRIDSLS*AQLSQLQK	3	593.984	28733	28792	28374		28425	28495	27695	27884	84.33	83.68	84.22		84.26	84.2	84.26	84.21	3.025	4.119	3.925		4.484	4.648	4.438	4.398	1.0553	0.4844	0.5947		0.521	0.3037	0.4182	0.4055	0.0878	0.487	0.4716
972	958	Cytoskeletal protein	Lmna;Lmna;Lmna	lamin A/C;lamin A/C iso3;lamin A/C iso3	§303;303;191	Prelamin-A/C	P48678;P48678-2;P48678-3	74.2	RIRIDSLsAQLSQLQ			IRIDSLS*AQLSQLQK	3	593.984					28443								84.31								4.861								0.4954
973	959	Cytoskeletal protein	Lmna;Lmna;Lmna	lamin A/C;lamin A/C iso3;lamin A/C iso3	§403, §406, §407;403, 406, 407;291, 294, 295	Prelamin-A/C	P48678;P48678-2;P48678-3	74.2	QRSRGRAsSHSSQSQ;RGRASSHsSQSQGGG;GRASSHSsQSQGGGS			GRAS*SHS*S*QSQGGGSVTK	3	653.245		4109								18.89								2.268								-0.2314								0.3591
974	960	Cytoskeletal protein	Lmna;Lmna;Lmna	lamin A/C;lamin A/C iso3;lamin A/C iso3	§403, §407;403, 407;291, 295	Prelamin-A/C	P48678;P48678-2;P48678-3	74.2	QRSRGRAsSHSSQSQ;GRASSHSsQSQGGGS			AS*SHSS*QSQGGGSVTK	2	832.819		4195	4372			4021	3479			19.13	20.05			18.82	19.99			1.563	3.468			2.498	3.149			-0.1632	-0.0284			0.3932	0.0398			0.2598	0.2973
975	961	Cytoskeletal protein	Lmna;Lmna;Lmna	lamin A/C;lamin A/C iso3;lamin A/C iso3	§403;403;291	Prelamin-A/C	P48678;P48678-2;P48678-3	74.2	QRSRGRAsSHSSQSQ			AS*SHSSQSQGGGSVTK	2	792.836	3779							3209	18.72							18.66	2.554							3.175	2.9443							0.1789	0.5324
976	962	Cytoskeletal protein	Lmna;Lmna;Lmna	lamin A/C;lamin A/C iso3;lamin A/C iso3	§404, §407;404, 407;292, 295	Prelamin-A/C	P48678;P48678-2;P48678-3	74.2	RSRGRASsHSSQSQG;GRASSHSsQSQGGGS			ASS*HSS*QSQGGGSVTK	2	832.819	4189	4614	4572	4290	4204	4721	3354	3655	19.79	20.25	20.59	19.57	19.59	20.7	19.6	19.84	3.768	3.346	3.546	2.579	3.202	3.556	3.053	2.961	0.3724	-0.0659	0.5177	0.1848	0.4178	0.3594	-0.1431	0.0368	0.3023	0.262	0.3
977	963	Cytoskeletal protein	Lmna;Lmna;Lmna	lamin A/C;lamin A/C iso3;lamin A/C iso3	§404, §407;404, 407;292, 295	Prelamin-A/C	P48678;P48678-2;P48678-3	74.2	RSRGRASsHSSQSQG;GRASSHSsQSQGGGS			ASS*HSS*QSQGGGSVTK	2	832.819			4167	4583	4386	4530	3173	3461			19.5	20.35	20.11	20.18	19.07	19.31			3.05	3.365	2.918	2.986	3.652	2.812			0.1977	0.1637	0.4931	0.3684	-0.1324	0.1282			0.301
978	964	Cytoskeletal protein	Lmna;Lmna;Lmna	lamin A/C;lamin A/C iso3;lamin A/C iso3	§404, §407;404, 407;292, 295	Prelamin-A/C	P48678;P48678-2;P48678-3	74.2	RSRGRASsHSSQSQG;GRASSHSsQSQGGGS			ASS*HSS*QSQGGGSVTK	2	832.819					4578		3523	3845					20.64		20.12	20.41					2.942		3.476	3.452					0.3351		0.0454	0.1442
979	965	Cytoskeletal protein	Lmna;Lmna;Lmna	lamin A/C;lamin A/C iso3;lamin A/C iso3	§404, §407;404, 407;292, 295	Prelamin-A/C	P48678;P48678-2;P48678-3	74.2	RSRGRASsHSSQSQG;GRASSHSsQSQGGGS			ASS*HSS*QSQGGGSVTK	2	832.819					4012								19.06								3.158								0.1355
980	966	Cytoskeletal protein	Lmna;Lmna;Lmna	lamin A/C;lamin A/C iso3;lamin A/C iso3	§404, §407;404, 407;292, 295	Prelamin-A/C	P48678;P48678-2;P48678-3	74.2	RSRGRASsHSSQSQG;GRASSHSsQSQGGGS			ASS*HSS*QSQGGGSVTK	3	555.549		4567	4187	4255	4194	4417	3514	3631		20.13	19.55	19.47	19.56	19.88	20.09	19.78		2.786	2.986	2.56	3.068	2.381	3.498	2.759		0.1228	-0.1372	-0.1756	-0.0056	0.5295	-0.077	-0.0446		0.1267	0.1555
981	967	Cytoskeletal protein	Lmna;Lmna;Lmna	lamin A/C;lamin A/C iso3;lamin A/C iso3	§404, §407;404, 407;292, 295	Prelamin-A/C	P48678;P48678-2;P48678-3	74.2	RSRGRASsHSSQSQG;GRASSHSsQSQGGGS			ASS*HSS*QSQGGGSVTK	3	555.549			4396	4586	4373	4615	3174	3437			20.12	20.36	20.07	20.41	19.07	19.25			2.922	2.841	2.85	2.628	2.896	2.92			-0.1455	0.0045	-0.0281	0.0426	-0.1456	0.0791			0.1502
982	968	Cytoskeletal protein	Lmna;Lmna;Lmna	lamin A/C;lamin A/C iso3;lamin A/C iso3	§404, §407;404, 407;292, 295	Prelamin-A/C	P48678;P48678-2;P48678-3	74.2	RSRGRASsHSSQSQG;GRASSHSsQSQGGGS			ASS*HSS*QSQGGGSVTK	3	555.549			4602		4008		3349				20.67		19.05		19.58				2.58		2.946		2.594				0.1773		-0.2635		-0.2457				0.1301
983	969	Cytoskeletal protein	Lmna;Lmna;Lmna	lamin A/C;lamin A/C iso3;lamin A/C iso3	§404, §407;404, 407;292, 295	Prelamin-A/C	P48678;P48678-2;P48678-3	74.2	RSRGRASsHSSQSQG;GRASSHSsQSQGGGS			ASS*HSS*QSQGGGSVTK	3	555.549					4566								20.6								2.777								0.2396
984	970	Cytoskeletal protein	Lmna;Lmna;Lmna	lamin A/C;lamin A/C iso3;lamin A/C iso3	§404;404;292	Prelamin-A/C	P48678;P48678-2;P48678-3	74.2	RSRGRASsHSSQSQG			ASS*HSSQSQGGGSVTK	2	792.836			3840	3939		3931					18.64	18.64		18.58					3.486	3.974		1.326					0.4632	0.6151		0.9062					0.6494
985	971	Cytoskeletal protein	Lmna;Lmna;Lmna	lamin A/C;lamin A/C iso3;lamin A/C iso3	§404;404;292	Prelamin-A/C	P48678;P48678-2;P48678-3	74.2	RSRGRASsHSSQSQG			ASS*HSSQSQGGGSVTK	3	528.893			3841					3211			18.64					18.67			3.936					3.541			0.9793					0.0877			0.5337
986	972	Cytoskeletal protein	Lmna;Lmna;Lmna	lamin A/C;lamin A/C iso3;lamin A/C iso3	§406, §407;406, 407;294, 295	Prelamin-A/C	P48678;P48678-2;P48678-3	74.2	RGRASSHsSQSQGGG;GRASSHSsQSQGGGS			ASSHS*S*QSQGGGSVTK	2	832.819						4327								19.64								2.603								-0.0681
987	973	Cytoskeletal protein	Lmna;Lmna;Lmna	lamin A/C;lamin A/C iso3;lamin A/C iso3	§406, §407;406, 407;294, 295	Prelamin-A/C	P48678;P48678-2;P48678-3	74.2	RGRASSHsSQSQGGG;GRASSHSsQSQGGGS			ASSHS*S*QSQGGGSVTK	3	555.549	3940	4131				4061		3817	19.14	18.95				18.92		20.31	1.9	1.983				1.682		2.409	-0.1098	0.4704				0.4682		0.5481	0.1373	0.197
988	974	Cytoskeletal protein	Lmna;Lmna;Lmna	lamin A/C;lamin A/C iso3;lamin A/C iso3	§406, §407;406, 407;294, 295	Prelamin-A/C	P48678;P48678-2;P48678-3	74.2	RGRASSHsSQSQGGG;GRASSHSsQSQGGGS			ASSHS*S*QSQGGGSVTK	3	555.549	4190								19.79								2.877								0.1643								0.1522
989	975	Cytoskeletal protein	Lmna;Lmna;Lmna	lamin A/C;lamin A/C iso3;lamin A/C iso3	§406;406;294	Prelamin-A/C	P48678;P48678-2;P48678-3	74.2	RGRASSHsSQSQGGG			ASSHS*SQSQGGGSVTK	3	528.893				3940								18.64								4.042								0.5472
990	976	Cytoskeletal protein	Lmna;Lmna;Lmna	lamin A/C;lamin A/C iso3;lamin A/C iso3	§458;§458;§346	Prelamin-A/C	P48678;P48678-2;P48678-3	74.2	FVRLRNKsNEDQSMG			NKS*NEDQSM#GNWQIR	2	951.894			15413								49.68								3.529								1.6788								0.6124
991	977	Cytoskeletal protein	Lmna;Lmna;Lmna	lamin A/C;lamin A/C iso3;lamin A/C iso3	§458;§458;§346	Prelamin-A/C	P48678;P48678-2;P48678-3	74.2	FVRLRNKsNEDQSMG			NKS*NEDQSM#GNWQIR	3	634.932	15582		15385	15425	15386	15469	14605	14863	49.93		49.6	49.37	49.57	49.47	49.7	49.77	2.652		3.415	3.912	3.766	3.842	3.851	3.719	-0.4708		-0.2009	0.6951	-0.0894	0.4522	-0.1321	0.0926	0.393		0.5485
992	978	Cytoskeletal protein	Lmna;Lmna;Lmna	lamin A/C;lamin A/C iso3;lamin A/C iso3	§458;§458;§346	Prelamin-A/C	P48678;P48678-2;P48678-3	74.2	FVRLRNKsNEDQSMG			NKS*NEDQSMGNWQIR	2	943.896	19738	19661	19425	19451	19445	19527	18637	18847	60.8	59.78	60.4	60.14	60.39	60.28	60.39	60.32	4.484	3.776	4.119	3.839	4.241	4.11	4.409	3.781	0.3095	0.1398	0.2088	0.3006	0.2804	0.316	-0.0672	0.1776	0.628	0.5551	0.6272
993	979	Cytoskeletal protein	Lmna;Lmna;Lmna	lamin A/C;lamin A/C iso3;lamin A/C iso3	§458;§458;§346	Prelamin-A/C	P48678;P48678-2;P48678-3	74.2	FVRLRNKsNEDQSMG			NKS*NEDQSMGNWQIR	2	943.896							18645								60.41								3.939								-0.0046
994	980	Cytoskeletal protein	Lmna;Lmna;Lmna	lamin A/C;lamin A/C iso3;lamin A/C iso3	§458;§458;§346	Prelamin-A/C	P48678;P48678-2;P48678-3	74.2	FVRLRNKsNEDQSMG			NKS*NEDQSMGNWQIR	3	629.6	19744	19654	19399	19415	19432	19501	18647	18851	60.82	59.76	60.33	60.05	60.36	60.21	60.41	60.33	4.429	4.187	4.023	4.239	4.335	4.557	4.51	4.704	0.312	0.3144	0.2439	0.2109	0.0688	0.2375	0.2346	0.0659	0.6058	0.6169	0.6079
995	981	Cytoskeletal protein	Lmna;Lmna;Lmna	lamin A/C;lamin A/C iso3;lamin A/C iso3	§548;548;§436	Prelamin-A/C	P48678;P48678-2;P48678-3	74.2	RKLVRSLtMVEDNED			SLT*MVEDNEDDDEDGEELLHHHR	4	704.534		20397								61.68								6.185								0.232								0.549
996	982	Cytoskeletal protein	Lmnb2;Lmnb2	Lamin B2;Lamin B2 iso 2	§294;172	Lamin-B2	P21619;P21619-2	67.3	EARMRVEsLSYQLLG			MRVES*LSYQLLGLQK	3	615.649			31949		31876						93.66		93.41						3.646		4.074						-0.1		0.2188						0.3615
997	983	Cytoskeletal protein	Lmnb2;Lmnb2	Lamin B2;Lamin B2 iso 2	§421, §425;299, 303	Lamin-B2	P21619;P21619-2	67.3	GKRRRLEtEDTSGSP;RLETEDTsGSPSRAS			RLET*EDTS*GSPSR	2	797.811								7699								30.8								1.41								0.0835
998	984	Cytoskeletal protein	Lmnb2;Lmnb2	Lamin B2;Lamin B2 iso 2	§421;299	Lamin-B2	P21619;P21619-2	67.3	GKRRRLEtEDTSGSP			RLET*EDTSGSPSR	2	757.828			7886	8018	7886	8016	7014	7326			29.53	29.61	29.6	29.58	29.61	29.77			2.108	2.366	2.163	2.224	2.158	2.164			0.0374	-0.0001	0.097	0.1844	-0.0891	0.3104			0.2903
999	985	Cytoskeletal protein	Lmnb2;Lmnb2	Lamin B2;Lamin B2 iso 2	§421;299	Lamin-B2	P21619;P21619-2	67.3	GKRRRLEtEDTSGSP			RLET*EDTSGSPSR	3	505.554							7034	7347							29.66	29.82							3.772	3.385							-0.4568	-0.0984
1000	986	Cytoskeletal protein	Macf1;Macf1;Macf1;Macf1	ACF7;ACF7 iso4;ACF7 iso4;ACF7 iso4	§1376;1376;1319;1527	Microtubule-actin cross-linking factor 1	Q9QXZ0;Q9QXZ0-2;Q9QXZ0-3;Q9QXZ0-4	831.4	GKRRRMIsSSDAITQ			M#IS*SSDAITQEFM#DLR	3	652.609					30178								88.92								2.988								0.3941
1001	987	Cytoskeletal protein	Macf1;Macf1;Macf1;Macf1	ACF7;ACF7 iso4;ACF7 iso4;ACF7 iso4	§1376;1376;1319;1527	Microtubule-actin cross-linking factor 1	Q9QXZ0;Q9QXZ0-2;Q9QXZ0-3;Q9QXZ0-4	831.4	GKRRRMIsSSDAITQ			M#IS*SSDAITQEFMDLR	3	647.277						33520								97.47								3.33								-0.222
1002	988	Cytoskeletal protein	Macf1;Macf1;Macf1;Macf1	ACF7;ACF7 iso4;ACF7 iso4;ACF7 iso4	§1376;1376;1319;1527	Microtubule-actin cross-linking factor 1	Q9QXZ0;Q9QXZ0-2;Q9QXZ0-3;Q9QXZ0-4	831.4	GKRRRMIsSSDAITQ			M#IS*SSDAITQEFMDLR	3	647.277						33539								97.52								3.198								0.9011
1003	989	Cytoskeletal protein	Macf1;Macf1;Macf1;Macf1	ACF7;ACF7 iso4;ACF7 iso4;ACF7 iso4	§1376;1376;1319;1527	Microtubule-actin cross-linking factor 1	Q9QXZ0;Q9QXZ0-2;Q9QXZ0-3;Q9QXZ0-4	831.4	GKRRRMIsSSDAITQ			MIS*SSDAITQEFM#DLR	2	970.413						32077								93.62								3.901								-0.1821
1004	990	Cytoskeletal protein	Macf1;Macf1;Macf1;Macf1	ACF7;ACF7 iso4;ACF7 iso4;ACF7 iso4	§1376;1376;1319;1527	Microtubule-actin cross-linking factor 1	Q9QXZ0;Q9QXZ0-2;Q9QXZ0-3;Q9QXZ0-4	831.4	GKRRRMIsSSDAITQ			MIS*SSDAITQEFMDLR	2	962.415		35404	35022	35171	34885	35148	34336	34544		101.21	101.84	101.78	101.46	101.81	101.88	101.95		3.818	3.845	3.784	4.094	3.944	3.999	3.831		0.7419	0.0518	0.3409	-0.5488	-0.0952	-0.0832	0.3098		0.5741	0.637
1005	991	Cytoskeletal protein	Macf1;Macf1;Macf1;Macf1	ACF7;ACF7 iso4;ACF7 iso4;ACF7 iso4	§1376;1376;1319;1527	Microtubule-actin cross-linking factor 1	Q9QXZ0;Q9QXZ0-2;Q9QXZ0-3;Q9QXZ0-4	831.4	GKRRRMIsSSDAITQ			MIS*SSDAITQEFMDLR	3	641.946			35042	35201	34926	35183	34382	34521			101.9	101.86	101.57	101.91	102	101.88			3.236	3.144	3.768	3.37	3.01	3.05			0.2776	0.2725	-0.0706	0.2853	0.5254	0.5634			0.5031
1006	992	Cytoskeletal protein	Macf1;Macf1;Macf1;Macf1	ACF7;ACF7 iso4;ACF7 iso4;ACF7 iso4	820;820;763;971	Microtubule-actin cross-linking factor 1	Q9QXZ0;Q9QXZ0-2;Q9QXZ0-3;Q9QXZ0-4	831.4	YTCDRSTsLSRLEDL			RSTS*LSR	2	443.711				4258								19.48								1.641								3.8251
1007	993	Cytoskeletal protein	Map1a;Map1a	MAP1A;MAP1A iso 2	§384;608	Microtubule-associated protein 1A	Q9QYR6;Q9QYR6-2	300	PERVRTEsSEALKAE			VRTES*SEALK	2	600.287	7968	8153	7969	8059	7975	8082	7099	7396	29.95	29.71	29.74	29.71	29.83	29.75	29.83	29.95	2.609	2.558	2.5	2.629	2.629	2.559	2.59	2.577	0.7437	0.6546	0.4221	0.3054	0.7009	-0.0008	0.3948	-0.1824	0.2941	0.2805	0.2945
1008	994	Cytoskeletal protein	Map6;Map6;Map6	MAP6;MAP6 iso3;MAP6 iso3	§491;491;§288	Microtubule-associated protein 6	Q7TSJ2;Q7TSJ2-2;Q7TSJ2-3	96.4	MDRRRIRsLYSEPFK			IRS*LYSEPFK	2	660.323	21114	21092	20814	20858	20909	20948	20102	20320	64.38	63.49	64.07	63.85	64.25	64.03	64.22	64.18	2.787	2.795	3.089	2.767	2.875	2.721	2.824	2.856	0.9152	0.5148	0.3129	0.2891	0.1842	0.3661	0.5142	0.4711	0.2904	0.3955	0.3741
1009	995	Cytoskeletal protein	Map6;Map6;Map6	MAP6;MAP6 iso3;MAP6 iso3	§491;491;§288	Microtubule-associated protein 6	Q7TSJ2;Q7TSJ2-2;Q7TSJ2-3	96.4	MDRRRIRsLYSEPFK			IRS*LYSEPFK	3	440.551		21116	20886	20883		20971	20151	20348		63.55	64.26	63.91		64.09	64.34	64.26		2.323	1.937	2.256		2.34	2.275	2.165		0.1485	0.082	-0.2188		-0.1722	-0.046	0.0478		0.2429	0.1434
1010	996	Cytoskeletal protein	Map6;Map6;Map6	MAP6;MAP6 iso3;MAP6 iso3	§491;491;§288	Microtubule-associated protein 6	Q7TSJ2;Q7TSJ2-2;Q7TSJ2-3	96.4	MDRRRIRsLYSEPFK			S*LYSEPFK	2	525.731			22497	22551	22601	22639	21784	22018			68.57	68.38	68.76	68.57	68.68	68.72			2.113	1.992	1.958	2.017	2.065	2.057			0.5909	0.2584	0.123	0.2633	0.2502	0.3476			0.3864
1011	997	Cytoskeletal protein	Nes;Nes	nestin;nestin iso 2	§105;§105	Nestin	Q6P5H2;Q6P5H2-2	207	VRLARERtIEEAACS			ERT*IEEAACSR	2	701.295	10825	10958	10778	10817	10780	10861	9913	10206	37.51	37.15	37.28	37.11	37.31	37.19	37.34	37.45	2.634	2.734	2.76	2.775	3.015	2.827	2.958	2.684	-0.0013	-0.9625	0.2266	-0.1091	-0.3087	-0.157	-0.1089	0.0164	0.4621	0.4581	0.4984
1012	998	Cytoskeletal protein	Nes;Nes	nestin;nestin iso 2	§105;§105	Nestin	Q6P5H2;Q6P5H2-2	207	VRLARERtIEEAACS			ERT*IEEAACSR	3	467.866	10855	10965	10803	10842	10821	10883		10213	37.59	37.17	37.35	37.19	37.42	37.25		37.47	3.786	3.66	3.657	3.508	3.63	3.644		3.537	0.1632	-1.4021	0.0879	-0.4821	0.4057	0.0436		-0.2057	0.5017	0.4584	0.4404
1013	999	Cytoskeletal protein	Palld;Palld;Palld;Palld;Palld;Palld	palladin;palladin iso 2;palladin iso 3;palladin iso 4;palladin iso 5;palladin iso 6	§901;676;173;512;163;§901	Palladin	Q9ET54;Q9ET54-2;Q9ET54-3;Q9ET54-4;Q9ET54-5;Q9ET54-6	152	SRTARIAsDEEIQGT			IAS*DEEIQGTK	2	635.782	13174	13227	13074	13172	13127	13221	12292		43.67	43.05	43.37	43.37	43.55	43.48	43.58		2.603	2.018	2.527	2.704	2.733	2.43	2.436		-0.8349	-1.01	-0.3099	5.6385	-0.5445	-0.4956	-0.0529		0.4459	0.3343	0.397
1014	1000	Cytoskeletal protein	Palld;Palld;Palld;Palld;Palld;Palld	palladin;palladin iso 2;palladin iso 3;palladin iso 4;palladin iso 5;palladin iso 6	§901;676;173;512;163;§901	Palladin	Q9ET54;Q9ET54-2;Q9ET54-3;Q9ET54-4;Q9ET54-5;Q9ET54-6	152	SRTARIAsDEEIQGT			IAS*DEEIQGTK	2	635.782		13170								42.9								2.331								-1.1035								0.4669
1015	1001	Cytoskeletal protein	Pbxip1	PBXIP1	§164	Pre-B-cell leukemia transcription factor-interacting protein 1	Q3TVI8	81.1	RRRGREPsSSQPVVP			EPS*SSQPVVPVDVEDQAK	2	995.954						21626								65.84								3.84								0.0222
1016	1002	Cytoskeletal protein	Pbxip1	PBXIP1	§164	Pre-B-cell leukemia transcription factor-interacting protein 1	Q3TVI8	81.1	RRRGREPsSSQPVVP			GREPS*SSQPVVPVDVEDQAK	3	735.346						18840								58.48								4.8								-1.3577
1017	1003	Cytoskeletal protein	Pbxip1	PBXIP1	§166	Pre-B-cell leukemia transcription factor-interacting protein 1	Q3TVI8	81.1	RGREPSSsQPVVPVD			GREPSSS*QPVVPVDVEDQAK	3	735.346								18191								58.62								5.442								-1.2564
1018	1004	Cytoskeletal protein	Plec;Plec;Plec;Plec;Plec;Plec;Plec;Plec;Plec;Plec;Plec;Plec;Plec;Plec;Plec;Plec	Plectin-1;Plectin-1 iso3;Plectin-1 iso3;Plectin-1 iso3;Plectin-1 iso3;Plectin-1 iso6;Plectin-1 iso3;Plectin-1 iso3;Plectin-1 iso3;Plectin-1 iso3;Plectin-1 iso3;Plectin-1 iso3;Plectin-1 iso3;Plectin-1 iso3;Plectin-1 iso3;Plectin-1 iso3	§2893;2888;2745;2750;2745;2774;2779;2791;2718;2713;2728;2723;2736;2752;2651;2746	Plectin	Q9QXS1;Q9QXS1-2;Q9QXS1-3;Q9QXS1-4;Q9QXS1-5;Q9QXS1-6;Q9QXS1-7;Q9QXS1-8;Q9QXS1-9;Q9QXS1-1;Q9QXS1-1;Q9QXS1-1;Q9QXS1-1;Q9QXS1-1;Q9QXS1-1;Q9QXS1-1	533.9	PVRNRRLtVNEAVKE			RLT*VNEAVK	2	555.289	12953		12868		12924	12952	12026	12315	43.1		42.83		43.02	42.78	42.89	43	2.766		2.746		1.565	2.689	2.764	2.755	-0.0585		0.2217		-0.032	-0.0099	0.0595	0.2648	0.2506		0.2449
1019	1005	Cytoskeletal protein	Plec;Plec;Plec;Plec;Plec;Plec;Plec;Plec;Plec;Plec;Plec;Plec;Plec;Plec;Plec;Plec	Plectin-1;Plectin-1 iso3;Plectin-1 iso3;Plectin-1 iso3;Plectin-1 iso3;Plectin-1 iso6;Plectin-1 iso3;Plectin-1 iso3;Plectin-1 iso3;Plectin-1 iso3;Plectin-1 iso3;Plectin-1 iso3;Plectin-1 iso3;Plectin-1 iso3;Plectin-1 iso3;Plectin-1 iso3	§4393;4388;4245;4250;4245;4274;4279;4291;4218;4213;4228;4223;4236;4252;4151;4246	Plectin	Q9QXS1;Q9QXS1-2;Q9QXS1-3;Q9QXS1-4;Q9QXS1-5;Q9QXS1-6;Q9QXS1-7;Q9QXS1-8;Q9QXS1-9;Q9QXS1-1;Q9QXS1-1;Q9QXS1-1;Q9QXS1-1;Q9QXS1-1;Q9QXS1-1;Q9QXS1-1	533.9	GFRSRSSsVGSSSSY			SSS*VGSSSSYPISSAGPR	2	896.891	17452	17436	17194	17290	17275	17337	16474	16696	54.85	54.02	54.47	54.4	54.62	54.46	54.68	54.65	4.313	4.215	4.371	3.973	4.341	3.947	4.295	4.385	0.2874	0.3202	-0.0589	0.2352	0.1304	0.0534	0.3212	0.2778	0.6819	0.6819	0.693
1020	1006	Cytoskeletal protein	Plec;Plec;Plec;Plec;Plec;Plec;Plec;Plec;Plec;Plec;Plec;Plec;Plec;Plec;Plec;Plec	Plectin-1;Plectin-1 iso3;Plectin-1 iso3;Plectin-1 iso3;Plectin-1 iso3;Plectin-1 iso6;Plectin-1 iso3;Plectin-1 iso3;Plectin-1 iso3;Plectin-1 iso3;Plectin-1 iso3;Plectin-1 iso3;Plectin-1 iso3;Plectin-1 iso3;Plectin-1 iso3;Plectin-1 iso3	§4393;4388;4245;4250;4245;4274;4279;4291;4218;4213;4228;4223;4236;4252;4151;4246	Plectin	Q9QXS1;Q9QXS1-2;Q9QXS1-3;Q9QXS1-4;Q9QXS1-5;Q9QXS1-6;Q9QXS1-7;Q9QXS1-8;Q9QXS1-9;Q9QXS1-1;Q9QXS1-1;Q9QXS1-1;Q9QXS1-1;Q9QXS1-1;Q9QXS1-1;Q9QXS1-1	533.9	GFRSRSSsVGSSSSY			SSS*VGSSSSYPISSAGPR	3	598.263			17277	17344			16512	16750			54.69	54.54			54.77	54.79			2.884	3.085			2.993	3.415			-0.502	0.0558			0.3461	-0.2334			0.2504
1021	1007	Cytoskeletal protein	Plec;Plec;Plec;Plec;Plec;Plec;Plec;Plec;Plec;Plec;Plec;Plec;Plec;Plec;Plec;Plec	Plectin-1;Plectin-1 iso3;Plectin-1 iso3;Plectin-1 iso3;Plectin-1 iso3;Plectin-1 iso6;Plectin-1 iso3;Plectin-1 iso3;Plectin-1 iso3;Plectin-1 iso3;Plectin-1 iso3;Plectin-1 iso3;Plectin-1 iso3;Plectin-1 iso3;Plectin-1 iso3;Plectin-1 iso3	§4649;4644;4501;4506;4501;4530;4535;4547;4474;4469;4484;4479;4492;4508;4407;4502	Plectin	Q9QXS1;Q9QXS1-2;Q9QXS1-3;Q9QXS1-4;Q9QXS1-5;Q9QXS1-6;Q9QXS1-7;Q9QXS1-8;Q9QXS1-9;Q9QXS1-1;Q9QXS1-1;Q9QXS1-1;Q9QXS1-1;Q9QXS1-1;Q9QXS1-1;Q9QXS1-1	533.9	RAGSRRGsFDATGSG			RGS*FDATGSGFSM#TFSSSSYSSSGYGR	3	957.052			22974	23044	23090	23124	22292	22507			69.84	69.69	70.05	69.87	70.01	70.01			7.103	6.845	7.006	6.42	6.978	7.25			-0.2155	0.5945	0.2993	-0.0118	0.2559	0.1495			0.5785
1022	1008	Cytoskeletal protein	Plec;Plec;Plec;Plec;Plec;Plec;Plec;Plec;Plec;Plec;Plec;Plec;Plec;Plec;Plec;Plec	Plectin-1;Plectin-1 iso3;Plectin-1 iso3;Plectin-1 iso3;Plectin-1 iso3;Plectin-1 iso6;Plectin-1 iso3;Plectin-1 iso3;Plectin-1 iso3;Plectin-1 iso3;Plectin-1 iso3;Plectin-1 iso3;Plectin-1 iso3;Plectin-1 iso3;Plectin-1 iso3;Plectin-1 iso3	§4649;4644;4501;4506;4501;4530;4535;4547;4474;4469;4484;4479;4492;4508;4407;4502	Plectin	Q9QXS1;Q9QXS1-2;Q9QXS1-3;Q9QXS1-4;Q9QXS1-5;Q9QXS1-6;Q9QXS1-7;Q9QXS1-8;Q9QXS1-9;Q9QXS1-1;Q9QXS1-1;Q9QXS1-1;Q9QXS1-1;Q9QXS1-1;Q9QXS1-1;Q9QXS1-1	533.9	RAGSRRGsFDATGSG			RGS*FDATGSGFSM#TFSSSSYSSSGYGR	3	957.052				23037								69.67								6.805								0.2583
1023	1009	Cytoskeletal protein	Plec;Plec;Plec;Plec;Plec;Plec;Plec;Plec;Plec;Plec;Plec;Plec;Plec;Plec;Plec;Plec	Plectin-1;Plectin-1 iso3;Plectin-1 iso3;Plectin-1 iso3;Plectin-1 iso3;Plectin-1 iso6;Plectin-1 iso3;Plectin-1 iso3;Plectin-1 iso3;Plectin-1 iso3;Plectin-1 iso3;Plectin-1 iso3;Plectin-1 iso3;Plectin-1 iso3;Plectin-1 iso3;Plectin-1 iso3	§4649;4644;4501;4506;4501;4530;4535;4547;4474;4469;4484;4479;4492;4508;4407;4502	Plectin	Q9QXS1;Q9QXS1-2;Q9QXS1-3;Q9QXS1-4;Q9QXS1-5;Q9QXS1-6;Q9QXS1-7;Q9QXS1-8;Q9QXS1-9;Q9QXS1-1;Q9QXS1-1;Q9QXS1-1;Q9QXS1-1;Q9QXS1-1;Q9QXS1-1;Q9QXS1-1	533.9	RAGSRRGsFDATGSG			RGS*FDATGSGFSMTFSSSSYSSSGYGR	3	951.72	26559	26474	26059	26121	26189	26200	25362	25604	78.63	77.56	78.07	77.82	78.34	78.09	78.12	78.19	7.272	6.92	7.386	7.079	6.899	7.099	6.735	6.701	-0.0496	0.3015	0.1899	0.201	-0.1336	-0.373	0.4145	0.2796	0.6193	0.582	0.5804
1024	1010	Cytoskeletal protein	Plec;Plec;Plec;Plec;Plec;Plec;Plec;Plec;Plec;Plec;Plec;Plec;Plec;Plec;Plec;Plec	Plectin-1;Plectin-1 iso3;Plectin-1 iso3;Plectin-1 iso3;Plectin-1 iso3;Plectin-1 iso6;Plectin-1 iso3;Plectin-1 iso3;Plectin-1 iso3;Plectin-1 iso3;Plectin-1 iso3;Plectin-1 iso3;Plectin-1 iso3;Plectin-1 iso3;Plectin-1 iso3;Plectin-1 iso3	§4649;4644;4501;4506;4501;4530;4535;4547;4474;4469;4484;4479;4492;4508;4407;4502	Plectin	Q9QXS1;Q9QXS1-2;Q9QXS1-3;Q9QXS1-4;Q9QXS1-5;Q9QXS1-6;Q9QXS1-7;Q9QXS1-8;Q9QXS1-9;Q9QXS1-1;Q9QXS1-1;Q9QXS1-1;Q9QXS1-1;Q9QXS1-1;Q9QXS1-1;Q9QXS1-1	533.9	RAGSRRGsFDATGSG			RGS*FDATGSGFSMTFSSSSYSSSGYGR	3	951.72	26384								78.17								7.615								-0.7954								0.617
1025	1011	Cytoskeletal protein	Plec;Plec;Plec;Plec;Plec;Plec;Plec;Plec;Plec;Plec;Plec;Plec;Plec;Plec;Plec;Plec	Plectin-1;Plectin-1 iso3;Plectin-1 iso3;Plectin-1 iso3;Plectin-1 iso3;Plectin-1 iso6;Plectin-1 iso3;Plectin-1 iso3;Plectin-1 iso3;Plectin-1 iso3;Plectin-1 iso3;Plectin-1 iso3;Plectin-1 iso3;Plectin-1 iso3;Plectin-1 iso3;Plectin-1 iso3	§4649;4644;4501;4506;4501;4530;4535;4547;4474;4469;4484;4479;4492;4508;4407;4502	Plectin	Q9QXS1;Q9QXS1-2;Q9QXS1-3;Q9QXS1-4;Q9QXS1-5;Q9QXS1-6;Q9QXS1-7;Q9QXS1-8;Q9QXS1-9;Q9QXS1-1;Q9QXS1-1;Q9QXS1-1;Q9QXS1-1;Q9QXS1-1;Q9QXS1-1;Q9QXS1-1	533.9	RAGSRRGsFDATGSG			RGS*FDATGSGFSMTFSSSSYSSSGYGR	3	951.72	26490								78.45								7.012								-0.0227								0.5507
1026	1012	Cytoskeletal protein	Ptgfrn	PTGFRN	§875	Prostaglandin F2 receptor negative regulator	Q9WV91	98.7	RERRRLMsMEMDxxx			RLM#S*MEM#D	2	562.695			12302								41.32								1.44								0.0278								0.2497
1027	1013	Cytoskeletal protein	Ptgfrn	PTGFRN	§875	Prostaglandin F2 receptor negative regulator	Q9WV91	98.7	RERRRLMsMEMDxxx			RLM#S*MEMD	2	554.697				17895								56.03								1.439								0.1426
1028	1014	Cytoskeletal protein	Ptgfrn	PTGFRN	§875	Prostaglandin F2 receptor negative regulator	Q9WV91	98.7	RERRRLMsMEMDxxx			RLMS*M#EMD	2	554.697			17794		17830	17636	16764				56.08		56.11	55.27	55.44				1.42		1.703	1.166	1.231				0.1278		-0.1666	-0.029	0.1188				0.1482
1029	1015	Cytoskeletal protein	Ptgfrn	PTGFRN	§875	Prostaglandin F2 receptor negative regulator	Q9WV91	98.7	RERRRLMsMEMDxxx			RLMS*M#EMD	2	554.697					17545	17909							55.36	56							1.669	1.349							0.259	0.2302
1030	1016	Cytoskeletal protein	Ptgfrn	PTGFRN	§875	Prostaglandin F2 receptor negative regulator	Q9WV91	98.7	RERRRLMsMEMDxxx			RLMS*MEM#D	2	554.697			18479	18554	18546	18624		18017			57.91	57.79	58.03	57.91		58.16			1.517	1.54	1.634	1.384		1.363			0.358	0.4479	0.1093	0.2127		-0.1639			0.134
1031	1017	Cytoskeletal protein	Ptgfrn	PTGFRN	§875	Prostaglandin F2 receptor negative regulator	Q9WV91	98.7	RERRRLMsMEMDxxx			RLMS*MEMD	2	546.7	24186	24200	23814	23893	23925	23967	23075	23343	72.37	71.57	72.07	71.91	72.26	72.08	72.08	72.22	1.695	1.678	1.897	1.754	1.729	1.685	1.679	1.715	0.2106	0.2694	0.0721	0.2711	0.1442	0.3684	-0.0367	0.2078	0.3237	0.2881	0.2627
1032	1018	Cytoskeletal protein	Shroom3;Shroom3;Shroom3;Shroom3	SHRM;SHRM iso3;SHRM iso3;SHRM iso3	§285;110;285;110	Protein Shroom3	Q9QXN0;Q9QXN0-2;Q9QXN0-3;Q9QXN0-4	214.8	SARERSGsMDVISAR			ERSGS*MDVISAR	2	694.305	14520	14404	14395	14421	14410	14469	13624	13843	47.16	46.12	47	46.73	47	46.83	47.15	47.11	2.133	2.601	2.62	2.498	2.654	2.155	2.541	2.472	0.0409	0.0724	-0.1636	0.808	-0.1193	-0.0966	-0.3324	-0.4889	0.383	0.4499	0.5114
1033	1019	Cytoskeletal protein	Shroom3;Shroom3;Shroom3;Shroom3	SHRM;SHRM iso3;SHRM iso3;SHRM iso3	§285;110;285;110	Protein Shroom3	Q9QXN0;Q9QXN0-2;Q9QXN0-3;Q9QXN0-4	214.8	SARERSGsMDVISAR			SGS*M#DVISAR	2	559.731			13039	13008		13025					43.28	42.95		42.97					2.198	1.727		1.647					0.7398	0.2161		0.2864					0.4109
1034	1020	Cytoskeletal protein	Shroom3;Shroom3;Shroom3;Shroom3	SHRM;SHRM iso3;SHRM iso3;SHRM iso3	§285;110;285;110	Protein Shroom3	Q9QXN0;Q9QXN0-2;Q9QXN0-3;Q9QXN0-4	214.8	SARERSGsMDVISAR			SGS*MDVISAR	2	551.734	17975	17983	17708	17790	17804	17823	16984	17261	56.21	55.43	55.85	55.75	56.04	55.77	56.03	56.16	2.522	2.494	2.468	2.342	2.465	2.525	2.551	2.497	0.2878	0.2704	0.1953	0.1224	0.2409	0.2521	0.1445	0.1567	0.5036	0.53	0.5225
1035	1021	Cytoskeletal protein	Shroom3;Shroom3;Shroom3;Shroom3	SHRM;SHRM iso3;SHRM iso3;SHRM iso3	§790;615;790;615	Protein Shroom3	Q9QXN0;Q9QXN0-2;Q9QXN0-3;Q9QXN0-4	214.8	QGRHRPLsVGSSAYG			HRPLS*VGSSAYGPGYRPGR	3	698.673					14904								48.3								2.684								0.483
1036	1022	Cytoskeletal protein	Shroom3;Shroom3;Shroom3;Shroom3	SHRM;SHRM iso3;SHRM iso3;SHRM iso3	§790;615;790;615	Protein Shroom3	Q9QXN0;Q9QXN0-2;Q9QXN0-3;Q9QXN0-4	214.8	QGRHRPLsVGSSAYG			HRPLS*VGSSAYGPGYRPGR	4	524.256	15041	14976	14948	14963	14916	15032	14103	14374	48.52	47.61	48.46	48.16	48.33	48.32	48.39	48.49	3.92	4.477	5.217	4.992	4.983	4.579	4.215	5.146	-0.2481	0.7701	-0.3079	-0.3132	-0.0752	-0.3303	-0.1092	0.2242	0.4792	0.5186	0.5506
1037	1023	Cytoskeletal protein	Shroom3;Shroom3;Shroom3;Shroom3	SHRM;SHRM iso3;SHRM iso3;SHRM iso3	§888;713;888;713	Protein Shroom3	Q9QXN0;Q9QXN0-2;Q9QXN0-3;Q9QXN0-4	214.8	ARLLRSQsTFQLYSE			SQS*TFQLYSEAER	2	813.346	23020	23073		22772			22017		69.34	68.65		68.97			69.29		3.954	3.672		3.883			3.503		0.0108	0.4409		0.5474			0.3293		0.6156	0.5703
1038	1024	Cytoskeletal protein	Shroom3;Shroom3;Shroom3;Shroom3	SHRM;SHRM iso3;SHRM iso3;SHRM iso3	1109;934;1109;934	Protein Shroom3	Q9QXN0;Q9QXN0-2;Q9QXN0-3;Q9QXN0-4	214.8	GLRERAQsAYLQAGP			AQS*AYLQAGPAAPDGPGLASACSLSSLREPEALPR	4	897.934				28095		28111		27491				83.03		83.17		83.16				6.766		7.631		7.269				-1.1497		-0.3086		0.5765
1039	1025	Cytoskeletal protein	Shroom3;Shroom3;Shroom3;Shroom3	SHRM;SHRM iso3;SHRM iso3;SHRM iso3	1109;934;1109;934	Protein Shroom3	Q9QXN0;Q9QXN0-2;Q9QXN0-3;Q9QXN0-4	214.8	GLRERAQsAYLQAGP			AQS*AYLQAGPAAPDGPGLASACSLSSLREPEALPR	4	897.934				28079								82.99								7.055								-1.8211
1040	1026	Cytoskeletal protein	Shroom3;Shroom3;Shroom3;Shroom3	SHRM;SHRM iso3;SHRM iso3;SHRM iso3	1111;936;1111;936	Protein Shroom3	Q9QXN0;Q9QXN0-2;Q9QXN0-3;Q9QXN0-4	214.8	RERAQSAyLQAGPAA			AQSAY*LQAGPAAPDGPGLASACSLSSLR	3	932.772		28863	28381	28525	28475					83.87	84.24	84.18	84.39					6.864	6.621	7.351	6.79					1.3746	0.508	0.4994	-0.0228					0.6046	0.5935
1041	1027	Cytoskeletal protein	Shroom3;Shroom3;Shroom3;Shroom3	SHRM;SHRM iso3;SHRM iso3;SHRM iso3	403;228;403;228	Protein Shroom3	Q9QXN0;Q9QXN0-2;Q9QXN0-3;Q9QXN0-4	214.8	RHRERPSsWSSLDQK			ERPSS*WSSLDQK	2	750.33	16183	16083	15943	16025	16014	16107	15238	15454	51.53	50.5	51.08	50.96	51.24	51.15	51.38	51.33	2.761	2.96	2.648	2.565	2.972	2.518	2.632	2.622	0.2314	-0.0896	0.1403	0.3059	0.2176	0.191	0.1822	0.0653	0.2543	0.386	0.2847
1042	1028	Cytoskeletal protein	Shroom3;Shroom3;Shroom3;Shroom3	SHRM;SHRM iso3;SHRM iso3;SHRM iso3	403;228;403;228	Protein Shroom3	Q9QXN0;Q9QXN0-2;Q9QXN0-3;Q9QXN0-4	214.8	RHRERPSsWSSLDQK			ERPSS*WSSLDQK	3	500.556	16206	16099	15964	16043	16040	16118	15254	15478	51.59	50.54	51.14	51.01	51.31	51.18	51.42	51.39	2.173	2.303	2.319	2.194	2.258	2.194	2.091	2.179	0.3106	-0.0973	-0.2118	0.2118	0.2399	0.1098	-0.0475	0.1781	0.0844	0.1622	0.1048
1043	1029	Cytoskeletal protein	Smtn;Smtn	smoothelin;smoothelin iso 2	138;138	Smoothelin	Q921U8;Q921U8-2	100.2	RLCSRLPsSGPREDS			LPS*SGPR	2	397.184	9118			9214	9113	9235	8225	8560	32.99			32.81	32.88	32.86	32.87	33.08	1.557			1.331	1.626	1.811	1.614	1.716	-0.0641			0.7613	0.0805	-0.3821	-0.0497	-0.0551	0.0958
1044	1030	Cytoskeletal protein	Sptbn1;Sptbn1	SPTBN1;SPTBN1 iso2	§2102;2089	Spectrin beta chain, non-erythrocytic 1	Q62261;Q62261-2	274.1	ERKRRPPsPDPNTKV			RRPPS*PDPNTK	3	448.885	5221	5377							22.65	22.34							2.77	1.829							-0.064	-0.2506							0.3322	0.0021
1045	1031	Cytoskeletal protein	Ssfa2;Ssfa2	SSFA2;SSFA2 iso 3	§738;587	Sperm-specific antigen 2 homolog	Q922B9;Q922B9-3	136.9	YPLRRSQsLPTTLLS			SQS*LPTTLLSPVR	2	739.884					29011								85.84								2.556								1.1578
1046	1032	Cytoskeletal protein	Synpo	SYNPO iso2	§789	Synaptopodin	Q8CC35-2	96.2	AETLRPFsPPQGPPP			PAPAETLRPFS*PPQGPPPPPAR	3	786.398	23498	23495	22983	23065	23061	23164			70.58	69.74	69.87	69.74	69.97	69.98			5.247	5.735	5.075	4.881	4.893	5.598			-0.2923	-0.0985	0.6227	-0.2582	0.5508	0.0113			0.5528	0.5528	0.5648
1047	1033	Cytoskeletal protein	Synpo	SYNPO iso2	§789	Synaptopodin	Q8CC35-2	96.2	AETLRPFsPPQGPPP			PAPAETLRPFS*PPQGPPPPPAR	3	786.398	23292	23282		23101					70.04	69.19		69.83					5.603	4.248		4.924					0.0917	0.249		-0.1302					0.6008	0.4881
1048	1034	Cytoskeletal protein	Synpo	SYNPO iso2	§789	Synaptopodin	Q8CC35-2	96.2	AETLRPFsPPQGPPP			PAPAETLRPFS*PPQGPPPPPAR	3	786.398	23415								70.37								4.627								-0.1477								0.5003
1049	1035	Cytoskeletal protein	Synpo	SYNPO iso2	§803	Synaptopodin	Q8CC35-2	96.2	PPPARMRsPQPASPA			M#RS*PQPASPAR	3	431.864						5981								24.08								2.451								-0.1172
1050	1036	Cytoskeletal protein	Synpo	SYNPO iso2	§803	Synaptopodin	Q8CC35-2	96.2	PPPARMRsPQPASPA			MRS*PQPASPAR	2	639.295	7370	7559							28.36	28.14							2.766	2.506							0.5567	-0.0957							0.4543	0.3794
1051	1037	Cytoskeletal protein	Synpo	SYNPO iso2	§803	Synaptopodin	Q8CC35-2	96.2	PPPARMRsPQPASPA			MRS*PQPASPAR	3	426.532	7365	7540			7442	7547			28.35	28.09			28.39	28.32			2.993	3.205			3.199	2.984			-0.0881	-0.0662			-0.3806	-0.2389			0.43	0.3867
1052	1038	Cytoskeletal protein	Synpo;Synpo;Synpo	SYNPO iso2;SYNPO;SYNPO iso 3	594;§833;§594	Synaptopodin	Q8CC35-2;Q8CC35;Q8CC35-3	96.2	TVSPRAAsPAKPSSL			AAS*PAKPSSLDLVPNLPR	3	638.335	26849	26793							79.4	78.4							3.591	4.095							-0.0014	0.4551							0.3945	0.4719
1053	1039	Cytoskeletal protein	Tubb4b;Tubb5;Tubb4a	TUBB2C;TUBB;TUBB4	§312;§312;§312	Tubulin beta-4B chain	P68372;P99024;Q9D6F9	49.8	PRHGRYLtVAAVFRG			YLT*VAAVFR	2	560.284			32315		32218	32439					94.65		94.36	94.61					1.437		1.595	1.545					0.3896		0.1909	0.2837					0.3407
1054	1040	Cytoskeletal protein	Vim	Vimentin	§72	Vimentin	P20152	53.7	SSAVRLRsSVPGVRL	ROCK1		LRS*SVPGVR	2	525.776					12043	12065	11199	11475					40.65	40.37	40.72	40.8					2.483	2.325	2.518	2.315					-0.2049	-0.2276	-0.1684	-0.0315
1055	1041	Cytoskeletal protein	Vim	Vimentin	§73	Vimentin	P20152	53.7	SAVRLRSsVPGVRLL	AurB		LRSS*VPGVR	2	525.776	12104								40.85								1.941								-0.5162								0.1916
1056	1042	Cytoskeletal protein	Wasf1	WAVE1	§489	Wiskott-Aldrich syndrome protein family member 1	Q8R5H6	61.5	SEPKRHPsTLPVISD			RHPS*TLPVISDAR	3	510.259							15583								52.28								3.942								0.2571
1057	1043	Cytoskeletal protein	Wasf1	WAVE1	490	Wiskott-Aldrich syndrome protein family member 1	Q8R5H6	61.5	EPKRHPStLPVISDA			RHPST*LPVISDAR	3	510.259					16369	16412		15728					52.17	51.95		52.04					3.783	3.786		3.388					-0.0862	-0.0967		-0.3701
1058	DNA repair, damage
1059	1044	DNA repair, damage	Babam1	NBA1	§33	BRISC and BRCA1-A complex member 1	Q3UI43	36.8	EPRPHTRsNPEGAED			TRS*NPEGAEDR	2	656.27	4555	4925	4762	4862	4746		3860		20.83	21.13	21.11	21.12	21.09		21.05		3.085	3.299	3.125	3.22	2.931		2.159		0.336	0.4329	0.3429	0.0219	0.3346		-0.2242		0.4856	0.4991	0.4998
1060	1045	DNA repair, damage	Babam1	NBA1	§33	BRISC and BRCA1-A complex member 1	Q3UI43	36.8	EPRPHTRsNPEGAED			TRS*NPEGAEDR	3	437.849	4572	4946			4748		3826	4194	20.88	21.19			21.1		20.96	21.36	2.02	2.116			2.474		1.658	2.197	0.1062	0.0646			0.6513		-0.3307	-0.0765	0.3631	0.2815
1061	1046	DNA repair, damage	Ddb1	DDB1	§645	DNA damage-binding protein 1	Q3U1J4	126.8	LRTFRSLsTTNVFAC			SLS*TTNVFACSDRPTVIYSSNHK	3	888.742	22803	22775	22462	22501	22653	22596	21740	21984	68.77	67.88	68.48	68.25	68.89	68.46	68.56	68.63	5.796	5.388	5.496	5.866	2.687	6.131	5.359	5.801	0.3636	0.3317	0.0237	-0.0867	0.0913	0.3431	0.3966	0.3952	0.5181	0.4898	0.4395
1062	1047	DNA repair, damage	Ddb1	DDB1	§645	DNA damage-binding protein 1	Q3U1J4	126.8	LRTFRSLsTTNVFAC			SLS*TTNVFACSDRPTVIYSSNHK	3	888.742	22832		22484		22624	22581			68.85		68.53		68.82	68.42			2.957		5.324		6.066	5.224			0.2222		-0.0644		0.3255	0.3584			0.3339		0.5308
1063	1048	DNA repair, damage	Fancd2;Fancd2	FANCD2;FANCD2 iso 2	§10;§10	Fanconi anemia group D2 protein homolog	Q80V62;Q80V62-2	163.5	SKRRRLDsEDKENLT			RLDS*EDK	2	471.7	4452						3559	4053	20.51						20.21	20.96	1.302						1.232	1.252	0.006						-0.7218	-0.0729	0.05
1064	1049	DNA repair, damage	Fancd2;Fancd2	FANCD2;FANCD2 iso 2	§10;§10	Fanconi anemia group D2 protein homolog	Q80V62;Q80V62-2	163.5	SKRRRLDsEDKENLT			RLDS*EDKENLTEDASK	2	965.426					11558								39.37								3.537								0.0852
1065	1050	DNA repair, damage	Fancd2;Fancd2	FANCD2;FANCD2 iso 2	§10;§10	Fanconi anemia group D2 protein homolog	Q80V62;Q80V62-2	163.5	SKRRRLDsEDKENLT			RLDS*EDKENLTEDASK	3	643.953	11577	11607	11518	11539	11505	11596	10705	11003	39.47	38.85	39.26	39.05	39.23	39.14	39.42	39.55	4.918	3.935	4.791	4.214	4.115	5.241	5.031	4.5	0.098	0.0653	-0.1098	0.0673	0.2021	0.1087	-0.0112	-0.0752	0.5453	0.3528	0.5467
1066	1051	DNA repair, damage	Gpatch8	GPATCH8	§980	G patch domain-containing protein 8	A2A6A1	164.9	RSKRRSRsTTAHSWQ			SRS*TTAHSWQR	3	466.209	7065	7234							27.55	27.28							2.996	2.703							-0.3667	-0.6873							0.4168	0.2873
1067	1052	DNA repair, damage	Gpatch8	GPATCH8	§982	G patch domain-containing protein 8	A2A6A1	164.9	KRRSRSTtAHSWQRS			SRSTT*AHSWQR	3	466.209					7162								27.63								2.261								0.2852
1068	1053	DNA repair, damage	Rif1;Rif1;Rif1	RIF1;INSL6 iso 2;INSL6 iso 3	1407;1407;1414	Telomere-associated protein RIF1	Q6PR54;Q6PR54-2;Q6PR54-3	266.1	RRSSRRRsEAVDSCS			RRS*EAVDSCSDSQER	3	621.255			5036	5150	5087						21.84	21.9	22.06						4.958	4.872	3.794						-0.1851	-0.047	-0.4048						0.5361
1069	1054	DNA repair, damage	Rif1;Rif1;Rif1	RIF1;INSL6 iso 2;INSL6 iso 3	1407;1407;1414	Telomere-associated protein RIF1	Q6PR54;Q6PR54-2;Q6PR54-3	266.1	RRSSRRRsEAVDSCS			RRS*EAVDSCSDSQER	3	621.255					5080								22.04								5.091								-0.4048
1070	DNA-binding
1071	1055	DNA-binding	Etv3	ETV3	§361	ETS translocation variant 3	Q8R4Z4	57	KNRERVEsREEAVRG			ERVES*REEAVR	2	720.336			7202	7316	7258	7319	6392	6622			27.67	27.7	27.89	27.69	27.93	27.87			1.955	2.31	2.149	2.249	2.199	2.155			-0.0457	-0.1395	0.2322	-0.1962	0.2137	-0.039			0.2701
1072	1056	DNA-binding	Etv3	ETV3	§361	ETS translocation variant 3	Q8R4Z4	57	KNRERVEsREEAVRG			VES*REEAVR	2	577.764	6832	7021							26.93	26.72							1.231	1.068							0.2409	0.3613							0.0466	0.0409
1073	1057	DNA-binding	Hist1h2bb;Hist1h2bc;Hist1h2bf;Hist1h2bh;Hist1h2bk;Hist1h2bm;Hist1h2bp;Hist2h2bb;Hist1h2bp	H2B1N;H2B1C;H2B;H2B2E;H2B1K;H2B1D;Hist1h2bp;H2B1H;HIST1H2BP iso3	§37;§37;§37;§37;§37;§37;§37;§37;37	Histone H2B type 1-B	Q64475;Q6ZWY9;P10853;Q64478;Q8CGP1;P10854;Q8CGP2;Q64525;Q8CGP2-2	13.9	RKRSRKEsYSVYVYK			KES*YSVYVYK	2	673.307	17871	17785	17597	17647	17654	17717	16839	17099	55.95	54.92	55.56	55.37	55.65	55.49	55.64	55.72	3.549	3.267	3.334	3.201	3.237	3.279	3.23	3.267	-0.0255	0.0327	0.0102	0.1875	0.258	0.1651	0.0226	0.0519	0.5088	0.489	0.5335
1074	1058	DNA-binding	Hist1h2bb;Hist1h2bc;Hist1h2bf;Hist1h2bh;Hist1h2bk;Hist1h2bm;Hist1h2bp;Hist2h2bb;Hist1h2bp	H2B1N;H2B1C;H2B;H2B2E;H2B1K;H2B1D;Hist1h2bp;H2B1H;HIST1H2BP iso3	§37;§37;§37;§37;§37;§37;§37;§37;37	Histone H2B type 1-B	Q64475;Q6ZWY9;P10853;Q64478;Q8CGP1;P10854;Q8CGP2;Q64525;Q8CGP2-2	13.9	RKRSRKEsYSVYVYK			KES*YSVYVYK	3	449.207	17914	17839	17614	17681		17747	16857	17128	56.05	55.06	55.6	55.46		55.57	55.69	55.8	2.644	2.573	2.441	2.454		2.356	2.686	2.437	-0.0132	-0.2724	-0.3515	-0.4515		-0.2895	-0.2147	-0.2079	0.3934	0.3987	0.4099
1075	1059	DNA-binding	Hist1h2bb;Hist1h2bc;Hist1h2bf;Hist1h2bh;Hist1h2bk;Hist1h2bm;Hist1h2bp;Hist2h2bb;Hist1h2bp	H2B1N;H2B1C;H2B;H2B2E;H2B1K;H2B1D;Hist1h2bp;H2B1H;HIST1H2BP iso3	§37;§37;§37;§37;§37;§37;§37;§37;37	Histone H2B type 1-B	Q64475;Q6ZWY9;P10853;Q64478;Q8CGP1;P10854;Q8CGP2;Q64525;Q8CGP2-2	13.9	RKRSRKEsYSVYVYK			SRKES*YSVYVYK	2	794.874					14762								47.93								2.762								0.0586
1076	1060	DNA-binding	Hist1h2bb;Hist1h2bc;Hist1h2bf;Hist1h2bh;Hist1h2bk;Hist1h2bm;Hist1h2bp;Hist2h2bb;Hist1h2bp	H2B1N;H2B1C;H2B;H2B2E;H2B1K;H2B1D;Hist1h2bp;H2B1H;HIST1H2BP iso3	§37;§37;§37;§37;§37;§37;§37;§37;37	Histone H2B type 1-B	Q64475;Q6ZWY9;P10853;Q64478;Q8CGP1;P10854;Q8CGP2;Q64525;Q8CGP2-2	13.9	RKRSRKEsYSVYVYK			SRKES*YSVYVYK	3	530.252		14765			14756	14830				47.06			47.91	47.78				4.065			3.886	3.735				-0.3401			-0.2339	0.3597				0.282
1077	1061	DNA-binding	Hist1h2bb;Hist1h2bc;Hist1h2bf;Hist1h2bh;Hist1h2bk;Hist1h2bm;Hist1h2bp;Hist2h2bb;Hist1h2bp	H2B1N;H2B1C;H2B;H2B2E;H2B1K;H2B1D;Hist1h2bp;H2B1H;HIST1H2BP iso3	§38;§38;§38;§38;§38;§38;§38;§38;38	Histone H2B type 1-B	Q64475;Q6ZWY9;P10853;Q64478;Q8CGP1;P10854;Q8CGP2;Q64525;Q8CGP2-2	13.9	KRSRKESySVYVYKV			KESY*SVYVYK	3	449.207					17688								55.73								2.316								-0.2992
1078	1062	DNA-binding	Luc7l3;Luc7l3;Luc7l3	CROP;CROP iso 2;CROP iso 3	§238;§238;§238	Luc7-like protein 3	Q5SUF2;Q5SUF2-2;Q5SUF2-3	51.4	KEKLRKRtEEPDRDE			KRT*EEPDRDER	2	755.836				3918								18.59								2.56								1.6515
1079	1063	DNA-binding	Luc7l3;Luc7l3;Luc7l3	CROP;CROP iso 2;CROP iso 3	§238;§238;§238	Luc7-like protein 3	Q5SUF2;Q5SUF2-2;Q5SUF2-3	51.4	KEKLRKRtEEPDRDE			KRT*EEPDRDER	3	504.226	3772	4209		3917	3875	3933	3023		18.7	19.17		18.59	18.71	18.59	18.68		2.564	1.946		2.336	2.724	2.578	2.12		2.595	0.0457		1.6056	-0.013	0.5253	0.1926		0.2113	0.3189
1080	1064	DNA-binding	Luc7l3;Luc7l3;Luc7l3	CROP;CROP iso 2;CROP iso 3	§238;§238;§238	Luc7-like protein 3	Q5SUF2;Q5SUF2-2;Q5SUF2-3	51.4	KEKLRKRtEEPDRDE			KRT*EEPDRDER	3	504.226					4300								19.86								1.58								0.8074
1081	1065	DNA-binding	Luc7l3;Luc7l3;Luc7l3	CROP;CROP iso 2;CROP iso 3	§238;§238;§238	Luc7-like protein 3	Q5SUF2;Q5SUF2-2;Q5SUF2-3	51.4	KEKLRKRtEEPDRDE			KRT*EEPDRDER	3	504.226					4090								19.27								1.845								0.215
1082	1066	DNA-binding	Luc7l3;Luc7l3;Luc7l3	CROP;CROP iso 2;CROP iso 3	§238;§238;§238	Luc7-like protein 3	Q5SUF2;Q5SUF2-2;Q5SUF2-3	51.4	KEKLRKRtEEPDRDE			KRT*EEPDRDER	4	378.422							3022								18.68								2.068								-0.1909
1083	1067	DNA-binding	Luc7l3;Luc7l3;Luc7l3	CROP;CROP iso 2;CROP iso 3	§238;§238;§238	Luc7-like protein 3	Q5SUF2;Q5SUF2-2;Q5SUF2-3	51.4	KEKLRKRtEEPDRDE			RT*EEPDRDER	2	691.788			3882	4013				3241			18.75	18.83				18.74			2.242	1.896				1.998			0.043	0.1698				0.5015			0.2353
1084	1068	DNA-binding	Luc7l3;Luc7l3;Luc7l3	CROP;CROP iso 2;CROP iso 3	§238;§238;§238	Luc7-like protein 3	Q5SUF2;Q5SUF2-2;Q5SUF2-3	51.4	KEKLRKRtEEPDRDE			RT*EEPDRDER	3	461.528				3993				3226				18.78				18.71				2.205				2.26				-0.005				0.1017
1085	1069	DNA-binding	Msh6	MSH6	§78	DNA mismatch repair protein Msh6	P54276	151	GGLRRASsSAQAVPP			RASS*SAQAVPPSSCDFSPGDLVWAK	3	900.742	28327	28342	27893	28028	28045	28041	27416		83.26	82.49	82.92	82.85	83.26	82.98	83.53		5.558	5.324	5.233	5.194	5.344	4.884	5.487		-0.2059	-0.0021	0.5887	0.0103	-0.1633	0.2874	-0.579		0.6523	0.6286	0.5804
1086	1070	DNA-binding	Msh6	MSH6	§78	DNA mismatch repair protein Msh6	P54276	151	GGLRRASsSAQAVPP			RASS*SAQAVPPSSCDFSPGDLVWAK	3	900.742		28573		28091	27979		27493			83.1		83.03	83.08		83.73			5.488		5.235	5.362		5.051			-0.6384		0.0025	-0.1198		-2.0179			0.6092
1087	1071	DNA-binding	Msh6	MSH6	§79	DNA mismatch repair protein Msh6	P54276	151	GLRRASSsAQAVPPS			RASSS*AQAVPPSSCDFSPGDLVWAK	3	900.742			27934			28269	27215	27455			83.03			83.58	83	83.07			5.649			5.453	5.318	5.378			0.5439			-0.807	0.2726	0.738			0.6273
1088	1072	DNA-binding	Nipbl;Nipbl;Nipbl	NIPBL;NIPBL iso2;NIPBL iso2	§367;367;104	Nipped-B-like protein	Q6KCD5;Q6KCD5-2;Q6KCD5-4	315.3	LRLSRVRsSDMDQQD			VRS*SDMDQQDDM#LSGMENSNVSENDIPFNVQYPGQTSK	4	1090.46						27091								80.46								6.423								0.6319
1089	1073	DNA-binding	Nipbl;Nipbl;Nipbl	NIPBL;NIPBL iso2;NIPBL iso2	§367;367;104	Nipped-B-like protein	Q6KCD5;Q6KCD5-2;Q6KCD5-4	315.3	LRLSRVRsSDMDQQD			VRS*SDMDQQDDMLSGM#ENSNVSENDIPFNVQYPGQTSK	4	1090.46						27083								80.44								6.425								0.6172
1090	1074	DNA-binding	Nipbl;Nipbl;Nipbl	NIPBL;NIPBL iso2;NIPBL iso2	§367;367;104	Nipped-B-like protein	Q6KCD5;Q6KCD5-2;Q6KCD5-4	315.3	LRLSRVRsSDMDQQD			VRS*SDMDQQDDMLSGMENSNVSENDIPFNVQYPGQTSK	4	1086.46		29715		29412						86.11		86.52						7.191		5.703						0.6093		-1.1981						0.7112
1091	1075	DNA-binding	Nipbl;Nipbl;Nipbl	NIPBL;NIPBL iso2;NIPBL iso2	368;368;105	Nipped-B-like protein	Q6KCD5;Q6KCD5-2;Q6KCD5-4	315.3	RLSRVRSsDMDQQDD			VRSS*DMDQQDDMLSGM#ENSNVSENDIPFNVQYPGQTSK	4	1090.46			26901								80.3								6.545								-0.155								0.3066
1092	1076	DNA-binding	Nipbl;Nipbl;Nipbl	NIPBL;NIPBL iso2;NIPBL iso2	368;368;105	Nipped-B-like protein	Q6KCD5;Q6KCD5-2;Q6KCD5-4	315.3	RLSRVRSsDMDQQDD			VRSS*DMDQQDDMLSGMENSNVSENDIPFNVQYPGQTSK	4	1086.46					29312								86.63								5.916								0.4636
1093	1077	DNA-binding	Tnrc18;Bahcc1	TNRC18;BAHCC1	§2681;§2471	Trinucleotide repeat-containing gene 18 protein	Q80WC3;Q3UHR0	307.4	AKRQRLPsVENRPKI			LPS*VENRPK	2	560.282	11305	11370	11266	11256		11335	10397	10672	38.76	38.23	38.59	38.3		38.45	38.61	38.68	2.067	2.3	1.782	1.843		2.123	1.869	2.206	0.1259	-0.0334	0.1334	0.0388		-0.0368	0.0924	0.0633	0.3469	0.4138	0.3443
1094	1078	DNA-binding	Tnrc18;Bahcc1	TNRC18;BAHCC1	§2681;§2471	Trinucleotide repeat-containing gene 18 protein	Q80WC3;Q3UHR0	307.4	AKRQRLPsVENRPKI			LPS*VENRPK	3	373.857		11372	11294	11263	11261	11345	10420	10678		38.24	38.67	38.32	38.58	38.48	38.67	38.7		2.27	2.271	2.08	1.866	2.229	1.434	1.627		-0.3405	-0.0168	-0.1006	0.1791	-0.1681	-0.4714	-0.1225		0.2342	0.177
1095	1079	DNA-binding	Tnrc18;Bahcc1	TNRC18;BAHCC1	§2681;§2471	Trinucleotide repeat-containing gene 18 protein	Q80WC3;Q3UHR0	307.4	AKRQRLPsVENRPKI			QRLPS*VENRPK	3	468.577			10382	10388	10449	10418	9546	9713			36.21	35.92	36.43	35.99	36.37	36.12			2.194	2.109	2.159	2.162	2.061	2.086			-0.3177	-0.3944	-0.2006	-0.1272	-0.197	-0.1898			0.2016
1096	1080	DNA-binding	Vps72	VPS72	§102	Vacuolar protein sorting-associated protein 72 homolog	Q62481	40.8	SLRPRKVsTPASSSQ			KVS*TPASSSQK	2	600.287	4977	5180	5048	5142	5093	5105		4615	21.98	21.81	21.87	21.88	22.07	21.74		22.48	3.264	3.215	3.254	3.204	3.3	3.214		3.084	0.189	0.2812	0.169	0.2135	0.218	0.3389		0.1484	0.5285	0.5205	0.5375
1097	1081	DNA-binding	Vps72	VPS72	§102	Vacuolar protein sorting-associated protein 72 homolog	Q62481	40.8	SLRPRKVsTPASSSQ			KVS*TPASSSQK	3	400.527	4960	5194	5075	5171	5113	5124	4275	4512	21.93	21.85	21.95	21.96	22.13	21.79	22.21	22.21	2.963	3.104	3.059	3.191	3.038	2.855	2.826	3.129	-0.1598	0.0464	-0.1581	-0.0037	-0.1108	-0.0613	-0.1155	-0.1142	0.3197	0.3468	0.3477
1098	1082	DNA-binding	Wdhd1;Wdhd1	WDHD1;WDHD1 iso 3	§851;814	WD repeat and HMG-box DNA-binding protein 1	P59328;P59328-3	124.2	WSRPRVRsQVEDAED			VRS*QVEDAEDR	2	692.299							7471	7884							30.86	31.29							2.935	3.084							0.1188	0.1193
1099	1083	DNA-binding	Wdhd1;Wdhd1	WDHD1;WDHD1 iso 3	§851;814	WD repeat and HMG-box DNA-binding protein 1	P59328;P59328-3	124.2	WSRPRVRsQVEDAED			VRS*QVEDAEDREDTVSEEK	3	767.668							10694	10984							39.39	39.5							5.059	5.566							0.2184	0.1839
1100	1084	DNA-binding	Wdhd1;Wdhd1	WDHD1;WDHD1 iso 3	§851;814	WD repeat and HMG-box DNA-binding protein 1	P59328;P59328-3	124.2	WSRPRVRsQVEDAED			VRS*QVEDAEDREDTVSEEKPESHNHGQNLFQSAN	4	991.186		15178	15097	15155	15082	15194		14539		48.14	48.85	48.66	48.77	48.74		48.93		6.828	7.264	7.932	7.028	7.819		7.476		-0.0701	0.6024	0.6306	0.6941	0.6467		0.2131		0.5278	0.5116
1101	1085	DNA-binding	Wdhd1;Wdhd1	WDHD1;WDHD1 iso 3	§851;814	WD repeat and HMG-box DNA-binding protein 1	P59328;P59328-3	124.2	WSRPRVRsQVEDAED			VRS*QVEDAEDREDTVSEEKPESHNHGQNLFQSAN	5	793.15			15083		15074			14553			48.81		48.75			48.96			5.48		5.819			7.091			0.2146		-0.076			-0.1936			0.4351
1102	1086	DNA-binding	Wdhd1;Wdhd1	WDHD1;WDHD1 iso 3	§851;814	WD repeat and HMG-box DNA-binding protein 1	P59328;P59328-3	124.2	WSRPRVRsQVEDAED			VRS*QVEDAEDREDTVSEEKPESHNHGQNLFQSANSSDTPALK	4	1191.04		16355		16345	16251					51.2		51.8	51.86					7.282		5.926	4.745					0.4505		0.6807	-0.4042					0.6364
1103	1087	DNA-binding	Wdhd1;Wdhd1	WDHD1;WDHD1 iso 3	§851;814	WD repeat and HMG-box DNA-binding protein 1	P59328;P59328-3	124.2	WSRPRVRsQVEDAED			VRS*QVEDAEDREDTVSEEKPESHNHGQNLFQSANSSDTPALK	5	953.032	16516			16388	16297	16411	15598		52.39			51.92	51.98	51.95	52.32		7.906			6.967	8.57	7.012	7.218		0.412			0.5385	-0.0821	0.0567	0.3341		0.5454
1104	1088	DNA-binding	Wdhd1;Wdhd1	WDHD1;WDHD1 iso 3	§851;814	WD repeat and HMG-box DNA-binding protein 1	P59328;P59328-3	124.2	WSRPRVRsQVEDAED			VRS*QVEDAEDREDTVSEEKPESHNHGQNLFQSANSSDTPALK	6	794.361	16526	16369			16224	16340	15561		52.42	51.24			51.79	51.76	52.22		5.644	5.957			6.632	7.885	5.159		0.5327	0.6481			0.1287	0.0531	0.1886		0.5094	0.4695
1105	1089	DNA-binding	Wdhd1;Wdhd1	WDHD1;WDHD1 iso 3	862;825	WD repeat and HMG-box DNA-binding protein 1	P59328;P59328-3	124.2	DAEDREDtVSEEKPE			VRSQVEDAEDREDT*VSEEKPESHNHGQNLFQSANSSDTPALK	5	953.032		16337								51.16								8.68								0.13								0.5002
1106	1090	DNA-binding	Zbtb32;Znf672	ZBTB32;ZNF672	350, 351, 353;15, 16, 18	Zinc finger and BTB domain-containing protein 32	Q9JKD9;Q99LH4	50.8	SPARSRPySCSVCGK;PARSRPYsCSVCGKR;RSRPYSCsVCGKRFS			RPY*S*CS*VCGK	4	364.116						14003								45.56								1.212								-1.9038
1107	1091	DNA-binding	Zzz3	ZZZ3	§96, §97	ZZ-type zinc finger-containing protein 3	Q6KAQ7	102.2	SPRKRRLsSSEKDDL;PRKRRLSsSEKDDLE			RLS*S*SEKDDLER	2	797.829			11888	11820		11838		11251			40.23	39.79		39.77		40.21			1.944	2.299		2.119		2.126			0.2745	0.2883		-1.1161		0.0302			0.3006
1108	1092	DNA-binding	Zzz3	ZZZ3	§96, §97	ZZ-type zinc finger-containing protein 3	Q6KAQ7	102.2	SPRKRRLsSSEKDDL;PRKRRLSsSEKDDLE			RLS*S*SEKDDLER	2	797.829			11856								40.14								1.938								0.1613								0.106
1109	1093	DNA-binding	Zzz3	ZZZ3	§96, §97	ZZ-type zinc finger-containing protein 3	Q6KAQ7	102.2	SPRKRRLsSSEKDDL;PRKRRLSsSEKDDLE			RLS*S*SEKDDLER	3	532.222				11700								39.47								2.523								-0.1983
1110	1094	DNA-binding	Zzz3	ZZZ3	§96, §97	ZZ-type zinc finger-containing protein 3	Q6KAQ7	102.2	SPRKRRLsSSEKDDL;PRKRRLSsSEKDDLE			RRLS*S*SEKDDLER	2	875.88	10042		10011			10100	9215		35.4		35.22			35.15	35.5		2.098		1.978			2.323	2.141		0.1277		0.3549			-0.2234	0.4248		0.3398		0.3044
1111	1095	DNA-binding	Zzz3	ZZZ3	§96, §97	ZZ-type zinc finger-containing protein 3	Q6KAQ7	102.2	SPRKRRLsSSEKDDL;PRKRRLSsSEKDDLE			RRLS*S*SEKDDLER	3	584.255			9938		10116		9201				35.03		35.55		35.46				2.417		2.608		2.374				0.1248		0.2967		0.2808				0.4182
1112	1096	DNA-binding	Zzz3	ZZZ3	§96, §98	ZZ-type zinc finger-containing protein 3	Q6KAQ7	102.2	SPRKRRLsSSEKDDL;RKRRLSSsEKDDLER			RLS*SS*EKDDLER	2	797.829		11885	11645							39.56	39.59							1.967	2.04							0.1527	0.1206							0.1957	0.2753
1113	1097	DNA-binding	Zzz3	ZZZ3	§96, §98	ZZ-type zinc finger-containing protein 3	Q6KAQ7	102.2	SPRKRRLsSSEKDDL;RKRRLSSsEKDDLER			RRLS*SS*EKDDLER	2	875.88		10169			10138			9420		35.02			35.61			35.35		1.944			2.016			2.081		0.2035			0.2186			0.2023		0.2404
1114	1098	DNA-binding	Zzz3	ZZZ3	§97, §98	ZZ-type zinc finger-containing protein 3	Q6KAQ7	102.2	PRKRRLSsSEKDDLE;RKRRLSSsEKDDLER			RLSS*S*EKDDLER	2	797.829					11859		11005						40.16		40.2						1.815		1.798						0.5102		0.2584
1115	1099	DNA-binding	Zzz3	ZZZ3	§97, §98	ZZ-type zinc finger-containing protein 3	Q6KAQ7	102.2	PRKRRLSsSEKDDLE;RKRRLSSsEKDDLER			RLSS*S*EKDDLER	3	532.222								11131								39.89								2.335								0.5034
1116	1100	DNA-binding	Zzz3	ZZZ3	§97, §98	ZZ-type zinc finger-containing protein 3	Q6KAQ7	102.2	PRKRRLSsSEKDDLE;RKRRLSSsEKDDLER			RRLSS*S*EKDDLER	2	875.88				10048								35.02								1.858								-0.1961
1117	1101	DNA-binding	Zzz3	ZZZ3	§97, §98	ZZ-type zinc finger-containing protein 3	Q6KAQ7	102.2	PRKRRLSsSEKDDLE;RKRRLSSsEKDDLER			RRLSS*S*EKDDLER	3	584.255	9908	10112		10015		10022		9309	35.05	34.87		34.94		34.94		35.05	1.957	2.361		2.114		2.272		2.103	-0.2642	0.2178		0.0256		-0.1155		-0.3177	0.2909	0.4574
1118	Endoplasmic reticulum or golgi
1119	1102	Endoplasmic reticulum or golgi	Hdhd2;Hdhd2	HDHD2;HDHD2 iso 2	39;39	Haloacid dehalogenase-like hydrolase domain-containing protein 2	Q3UGR5;Q3UGR5-2	28.7	LKRLRATsVMVRFVT			ATS*VMVR	2	422.193		12699								41.69								1.282								0.1872								0.2569
1120	1103	Endoplasmic reticulum or golgi	Osbpl3	OSBPL3	§271	Oxysterol-binding protein-related protein 3	Q9DBS9	96.9	SGPVRLHsSNPNLST			LHS*SNPNLSTLDFGEEK	3	656.63					22829								69.35								4.006								-0.0743
1121	1104	Endoplasmic reticulum or golgi	Psmg1	DSCR2	§55	Proteasome assembly chaperone 1	Q9JK23	33.1	VRLLRRQtETSLEAV			RQT*ETSLEAVLLETHPCSK	3	760.363	25244	25448	25121	25137	25223	25226	24440	24594	75.14	74.85	75.55	75.2	75.74	75.45	75.67	75.51	6.956	7.071	6.767	6.645	6.78	7.174	6.742	6.913	-0.0407	0.3792	-0.1636	-0.2306	-0.0963	-0.054	-0.3283	-0.3325	0.4866	0.529	0.4734
1122	1105	Endoplasmic reticulum or golgi	Psmg1	DSCR2	§55	Proteasome assembly chaperone 1	Q9JK23	33.1	VRLLRRQtETSLEAV			RQT*ETSLEAVLLETHPCSK	3	760.363						25244	24448							75.49	75.7							6.884	6.8							-0.0463	-0.3173
1123	1106	Endoplasmic reticulum or golgi	Psmg1	DSCR2	§55	Proteasome assembly chaperone 1	Q9JK23	33.1	VRLLRRQtETSLEAV			RQT*ETSLEAVLLETHPCSK	4	570.524	25271								75.21								6.323								0.1258								0.4635
1124	1107	Endoplasmic reticulum or golgi	Psmg1	DSCR2	57	Proteasome assembly chaperone 1	Q9JK23	33.1	LLRRQTEtSLEAVLL			RQTET*SLEAVLLETHPCSK	4	570.524		25496				25317				74.98				75.69				4.59				3.975				0.8385				0.2341				0.413
1125	1108	Endoplasmic reticulum or golgi	Sec61b	SEC61B	§17	Protein transport protein Sec61 subunit beta	Q9CQS8	10	NVGSSGRsPSKAVAA			PGPTPSGTNVGSSGRS*PSK	3	617.286	8972								32.6								5.309								-0.1894								0.5949
1126	1109	Endoplasmic reticulum or golgi	Wfs1	WFS1	§236	Wolframin	P56695	100.5	RMLERLVsSESKNYI			LVS*SESK	2	415.189	7087	7313	7127	7275	7152	7274	6278	6579	27.6	27.49	27.47	27.59	27.6	27.56	27.6	27.75	1.423	1.503	1.342	1.682	1.093	1.549	1.413	1.344	0.2513	0.0075	0.0454	0.2247	0.033	0.2136	0.0265	0.107	0.1892	0.1929	0.0591
1127	Enzyme, misc.
1128	1110	Enzyme, misc.	Acadl	ACADL	§54	Long-chain specific acyl-CoA dehydrogenase, mitochondrial	P51174	47.9	VGIRRIFsSEHDIFR			IFS*SEHDIFR	2	665.795			26081				25386	25612			78.13				78.18	78.21			1.883				1.61	1.5			0.5931				0.5284	-0.3258			0.2892
1129	1111	Enzyme, misc.	Acadl	ACADL	§54	Long-chain specific acyl-CoA dehydrogenase, mitochondrial	P51174	47.9	VGIRRIFsSEHDIFR			RIFS*SEHDIFR	3	496.233								20769								65.36								2.25								-0.0803
1130	1112	Enzyme, misc.	Acadl	ACADL	§55	Long-chain specific acyl-CoA dehydrogenase, mitochondrial	P51174	47.9	GIRRIFSsEHDIFRE			RIFSS*EHDIFR	3	496.233				21306								65.03								2.295								-0.1132
1131	1113	Enzyme, misc.	Acly	ACLY	§455	ATP-citrate synthase	Q91V92	119.7	PAPSRTAsFSESRAD	Akt1		TAS*FSESR	2	482.692		10231		10104	10092			9459		35.18		35.17	35.49			35.45		1.752		1.808	1.867			1.805		-0.028		-0.2211	0.2007			0.0619		0.3294
1132	1114	Enzyme, misc.	Acot1;Acot3;Acot4;Acot5;Acot6;Acot3;Acot6	ACOT1;ACOT3;ACOT4;ACOT5;ACOT6;ACOT3 iso 2;ACOT6 iso 2	§56;§67;§56;§56;§56;56;§56	Acyl-coenzyme A thioesterase 1	O55137;Q9QYR7;Q8BWN8;Q6Q2Z6;Q32Q92;Q9QYR7-2;Q32Q92-2	46.1	HARYRADsHGELDLA			YRADS*HGELDLAR	3	528.239			14622	14660							47.59	47.36							2.541	2.286							-0.0034	0.39							0.2246
1133	1115	Enzyme, misc.	Acot7;Acot7;Acot7;Acot7	ACOT7;ACOT7 iso2;ACOT7 iso2;ACOT7 iso2	328;285;297;326	Cytosolic acyl coenzyme A thioester hydrolase	Q91V12;Q91V12-2;Q91V12-3;Q91V12-4	42.5	QKRYRAAsAFFTYVS			AAS*AFFTYVSLNQEGK	2	906.914	32745	32753	32375	32523	32300	32555	31742	31912	94.97	94.14	94.81	94.73	94.57	94.92	94.98	94.91	3.317	3.559	3.24	3.675	3.552	3.556	3.554	3.539	-0.0347	0.0739	0.3703	0.6677	0.2474	0.4303	-0.2027	-0.1582	0.5104	0.5973	0.4861
1134	1116	Enzyme, misc.	Acot7;Acot7;Acot7;Acot7	ACOT7;ACOT7 iso2;ACOT7 iso2;ACOT7 iso2	328;285;297;326	Cytosolic acyl coenzyme A thioester hydrolase	Q91V12;Q91V12-2;Q91V12-3;Q91V12-4	42.5	QKRYRAAsAFFTYVS			AAS*AFFTYVSLNQEGK	2	906.914			32368								94.79								3.545								0.4029								0.5817
1135	1117	Enzyme, misc.	Acot7;Acot7;Acot7;Acot7	ACOT7;ACOT7 iso2;ACOT7 iso2;ACOT7 iso2	328;285;297;326	Cytosolic acyl coenzyme A thioester hydrolase	Q91V12;Q91V12-2;Q91V12-3;Q91V12-4	42.5	QKRYRAAsAFFTYVS			AAS*AFFTYVSLNQEGKPMPVPQLVPETEDEK	3	1168.22		34724	34447					33940		99.36	100.31					100.32		3.228	4.21					4.44		4.6666	0.8008					-0.5053		0.3605	0.6337
1136	1118	Enzyme, misc.	Adcy6	ADCY6	§573	Adenylate cyclase type 6	Q01341	130.2	LQRTRANsMEGLMPR			ANS*M#EGLM#PR	2	609.238	11144	11203	11087	11302	11061	11142	10218	10517	38.33	37.8	38.12	38.42	38.05	37.94	38.14	38.27	2.414	2.494	2.365	1.897	2.352	2.466	2.098	2.123	0.1562	-0.0375	0.0566	0.0369	-0.2555	-0.0326	-0.0327	0.0622	0.4782	0.5084	0.5181
1137	1119	Enzyme, misc.	Adcy6	ADCY6	§573	Adenylate cyclase type 6	Q01341	130.2	LQRTRANsMEGLMPR			ANS*M#EGLM#PR	2	609.238				11075	11101			10493				37.82	38.16			38.21				2.365	2.224			2.171				0.0238	-0.1819			0.0962
1138	1120	Enzyme, misc.	Adcy6	ADCY6	§573	Adenylate cyclase type 6	Q01341	130.2	LQRTRANsMEGLMPR			ANS*M#EGLMPR	2	601.241	17340	17274	17287	17314	17147	17199	16354	16724	54.54	53.59	54.72	54.46	54.23	54.07	54.33	54.72	2.292	2.58	2.243	2.393	2.443	2.425	2.442	2.609	0.0042	-0.0685	-0.1873	-0.0209	-0.0259	0.4138	0.0111	-0.1385	0.4488	0.4771	0.4941
1139	1121	Enzyme, misc.	Adcy6	ADCY6	§573	Adenylate cyclase type 6	Q01341	130.2	LQRTRANsMEGLMPR			ANS*M#EGLMPR	2	601.241			17101	17127				16540			54.18	53.93				54.21			2.38	2.556				2.262			-0.2215	-0.2271				0.5293			0.5193
1140	1122	Enzyme, misc.	Adcy6	ADCY6	§573	Adenylate cyclase type 6	Q01341	130.2	LQRTRANsMEGLMPR			ANS*MEGLM#PR	2	601.241	16338	16143	15903	16221	16182	16080	15387	15416	51.93	50.66	50.98	51.47	51.68	51.08	51.77	51.23	2.555	2.66	2.521	2.449	2.409	2.664	2.522	2.638	0.3752	0.0847	0.1665	0.1642	0.1349	0.2013	0.0754	0.0911	0.4683	0.4895	0.5065
1141	1123	Enzyme, misc.	Adcy6	ADCY6	§573	Adenylate cyclase type 6	Q01341	130.2	LQRTRANsMEGLMPR			ANS*MEGLM#PR	2	601.241	16133		16104	16015	15982	16282	15190	15618	51.39		51.51	50.93	51.15	51.61	51.25	51.76	2.672		2.567	2.608	2.52	2.423	2.52	2.31	0.3429		0.1609	0.2597	0.144	0.2777	0.1997	0.2435	0.4821		0.4827
1142	1124	Enzyme, misc.	Adcy6	ADCY6	§573	Adenylate cyclase type 6	Q01341	130.2	LQRTRANsMEGLMPR			ANS*MEGLMPR	2	593.243	23138	22936	22805	22632	22686	22920	22076	22086	69.65	68.3	69.4	68.6	68.98	69.32	69.44	68.9	2.485	2.745	2.353	2.734	2.595	2.74	2.46	2.433	0.3909	0.566	0.3557	0.4055	0.3486	0.2388	0.3165	0.2586	0.5225	0.5487	0.5018
1143	1125	Enzyme, misc.	Adcy6	ADCY6	§573	Adenylate cyclase type 6	Q01341	130.2	LQRTRANsMEGLMPR			ANS*MEGLMPR	2	593.243	22919	23145	22582	22837	22887	22713	21873	22315	69.07	68.84	68.8	69.14	69.5	68.77	68.91	69.49	2.495	2.835	2.727	2.929	2.331	2.703	2.712	2.599	0.3159	0.2748	0.3749	0.3964	0.3322	0.2544	0.1882	0.3068	0.5261	0.5369	0.5601
1144	1126	Enzyme, misc.	Adcy6	ADCY6	§573	Adenylate cyclase type 6	Q01341	130.2	LQRTRANsMEGLMPR			TRANS*M#EGLM#PR	2	737.813		9182		9074		9078				32.44		32.44		32.43				2.625		2.349		2.759				-0.1195		0.0338		0.0647				0.5004
1145	1127	Enzyme, misc.	Adcy6	ADCY6	§573	Adenylate cyclase type 6	Q01341	130.2	LQRTRANsMEGLMPR			TRANS*M#EGLM#PR	3	492.211			8949	9089	8962	9048	8091	8426			32.4	32.48	32.47	32.35	32.5	32.72			1.938	2.689	2.591	2.432	1.945	2.131			-1.2641	-0.7372	-0.5404	-0.988	-2.0899	-1.4295			0.07
1146	1128	Enzyme, misc.	Adcy6	ADCY6	§573	Adenylate cyclase type 6	Q01341	130.2	LQRTRANsMEGLMPR			TRANS*M#EGLM#PR	3	492.211				9052								32.38								2.34								-1.1481
1147	1129	Enzyme, misc.	Adcy6	ADCY6	§573	Adenylate cyclase type 6	Q01341	130.2	LQRTRANsMEGLMPR			TRANS*M#EGLMPR	2	729.815			13832	13844	13866		13072	13249			45.41	45.17	45.51		45.66	45.47			2.994	2.741	2.905		2.546	2.908			0.0626	0.5719	0.3424		0.2374	0.4808			0.4477
1148	1130	Enzyme, misc.	Adcy6	ADCY6	§573	Adenylate cyclase type 6	Q01341	130.2	LQRTRANsMEGLMPR			TRANS*M#EGLMPR	3	486.879				13754		13846						44.93		45.15						2.979		2.633						0.1263		-0.1298
1149	1131	Enzyme, misc.	Adcy6	ADCY6	§573	Adenylate cyclase type 6	Q01341	130.2	LQRTRANsMEGLMPR			TRANS*MEGLM#PR	2	729.815	13412	13310	13267	13305	13323	13389	12499	12712	44.3	43.27	43.9	43.74	44.07	43.93	44.14	44.04	2.532	2.333	2.594	2.473	2.557	2.599	2.531	2.551	0.1402	0.4482	-0.3553	-0.4251	-0.1644	0.0548	0.5925	0.3249	0.5126	0.4324	0.4843
1150	1132	Enzyme, misc.	Adcy6	ADCY6	§573	Adenylate cyclase type 6	Q01341	130.2	LQRTRANsMEGLMPR			TRANS*MEGLM#PR	2	729.815					13433								44.37								2.621								-0.3034
1151	1133	Enzyme, misc.	Adcy6	ADCY6	§573	Adenylate cyclase type 6	Q01341	130.2	LQRTRANsMEGLMPR			TRANS*MEGLM#PR	3	486.879				13426	13414	13476		12848				44.07	44.32	44.17		44.42				2.529	2.022	2.289		2.278				0.1678	-0.0893	-0.1309		-0.0796
1152	1134	Enzyme, misc.	Adcy6	ADCY6	§573	Adenylate cyclase type 6	Q01341	130.2	LQRTRANsMEGLMPR			TRANS*MEGLMPR	2	721.818	19339	19141	18916	18986	19005	19032	18170	18403	59.77	58.43	59.06	58.92	59.23	58.98	59.17	59.16	2.754	2.723	3.033	2.945	2.766	2.718	2.695	2.579	0.2615	0.2706	0.1275	0.1732	0.1525	0.132	-0.112	0.0687	0.492	0.483	0.5007
1153	1135	Enzyme, misc.	Adcy6	ADCY6	§573	Adenylate cyclase type 6	Q01341	130.2	LQRTRANsMEGLMPR			TRANS*MEGLMPR	2	721.818	19254								59.55								2.68								0.3605								0.5427
1154	1136	Enzyme, misc.	Adcy6	ADCY6	§573	Adenylate cyclase type 6	Q01341	130.2	LQRTRANsMEGLMPR			TRANS*MEGLMPR	3	481.548	19256	19144	18949	18987	19016	19047	18193	18420	59.56	58.44	59.15	58.92	59.26	59.02	59.23	59.21	2.854	3.185	2.653	2.995	3.142	3.25	3.167	3.261	0.4052	0.0072	-0.0573	0.0171	0.0461	0.0131	-0.1619	-0.2006	0.4399	0.4776	0.4118
1155	1137	Enzyme, misc.	Adss	ADSS	25	Adenylosuccinate synthetase isozyme 2	P46664	50	CGRPRARsGGNRVTV			ARS*GGNRVTVVLGAQWGDEGK	3	746.366	21690	21671	21400	21396	21454	21559	20689	20860	65.87	65	65.61	65.27	65.69	65.65	65.76	65.6	7.561	7.107	7.369	7.34	7.629	6.801	5.398	7.033	0.7702	-0.144	0.433	0.8446	-0.0709	0.2299	0.0902	-0.3692	0.5175	0.5663	0.5805
1156	1138	Enzyme, misc.	Adss	ADSS	25	Adenylosuccinate synthetase isozyme 2	P46664	50	CGRPRARsGGNRVTV			ARS*GGNRVTVVLGAQWGDEGK	3	746.366			21441			21488	20648	20878			65.73			65.46	65.65	65.65			5.982			7.251	7.634	7.277			0.0233			0.1619	0.412	0.2278			0.5184
1157	1139	Enzyme, misc.	Adss	ADSS	25	Adenylosuccinate synthetase isozyme 2	P46664	50	CGRPRARsGGNRVTV			S*GGNRVTVVLGAQWGDEGK	2	1005.48			24221								73.13								4.13								-0.3256								0.6179
1158	1140	Enzyme, misc.	Adss	ADSS	25	Adenylosuccinate synthetase isozyme 2	P46664	50	CGRPRARsGGNRVTV			S*GGNRVTVVLGAQWGDEGK	3	670.653	24536						23522	23727	73.28						73.26	73.22	5.395						5.282	5.582	0.1374						0.0816	-0.1176	0.5935
1159	1141	Enzyme, misc.	Alg2	ALG2	§256	Alpha-1,3/1,6-mannosyltransferase ALG2	Q9DBE8	47.4	QLRNRLPsQEWDKVH			NRLPS*QEWDK	2	676.803	14805	14694	14671	14726	14676	14767	13884	14130	47.9	46.87	47.72	47.53	47.7	47.62	47.82	47.86	2.266	2.097	2.148	2.376	2.208	2.158	2.135	2.136	-0.0636	-0.2148	0.1738	-0.1593	-0.1733	0.0435	-0.1463	-0.1947	0.3878	0.2261	0.2498
1160	1142	Enzyme, misc.	Alkbh5	ALKBH5	§362	RNA demethylase ALKBH5	Q3TSG4	44.4	PTHRRRGsFSSENYW			RGS*FSSENYWR	2	734.804	19248	19136	18906	18947	18975	19023	18167	18381	59.54	58.42	59.04	58.82	59.16	58.95	59.16	59.1	2.581	2.663	2.601	2.548	2.497	2.438	2.562	2.401	0.3962	0.2341	0.1638	0.1654	0.2652	0.4467	0.3146	0.2993	0.3512	0.5115	0.3506
1161	1143	Enzyme, misc.	Alkbh5	ALKBH5	§362	RNA demethylase ALKBH5	Q3TSG4	44.4	PTHRRRGsFSSENYW			RGS*FSSENYWR	3	490.205	19264		18932	18962	19006	19041			59.58		59.1	58.86	59.24	59			3.019		3.059	3.055	3.051	3.168			-0.0542		-0.0673	-0.0679	0.0187	0.3708			0.3422		0.3497
1162	1144	Enzyme, misc.	Alkbh5	ALKBH5	§362	RNA demethylase ALKBH5	Q3TSG4	44.4	PTHRRRGsFSSENYW			RRGS*FSSENYWR	3	542.239				15740		15814						50.21		50.38						3.288		1.563						0.1107		0.102
1163	1145	Enzyme, misc.	Alkbh5	ALKBH5	§364	RNA demethylase ALKBH5	Q3TSG4	44.4	HRRRGSFsSENYWRK			RGSFS*SENYWR	3	490.205		19133					18181	18392		58.41					59.2	59.13		2.994					3.468	2.893		0.0401					-0.0394	0.1044		0.344
1164	1146	Enzyme, misc.	Aprt	APRT	§15	Adenine phosphoribosyltransferase	P08030	19.7	LVARRIRsFPDFPIP			IRS*FPDFPIPGVLFR	3	614.322	37565	37669	37233	37359	37185	37366	36553	36709	107.77	107.22	107.71	107.58	107.56	107.67	107.74	107.69	3.106	3.148	3.204	3.539	3.593	3.354	3.202	3.565	0.0714	-0.0184	0.0462	0.0641	0.2805	0.0452	-0.1812	0.2873	0.5461	0.571	0.5822
1165	1147	Enzyme, misc.	Aprt	APRT	§15	Adenine phosphoribosyltransferase	P08030	19.7	LVARRIRsFPDFPIP			S*FPDFPIPGVLFR	2	786.386	39461	39649	39124	39267	39101	39280	38448	38589	112.82	112.49	112.74	112.67	112.66	112.76	112.77	112.73	2.634	2.453	2.444	2.452	2.44	2.362	2.606	2.275	1.0364	0.4289	0.4047	0.4917	0.6513	0.472	-0.2522	0.3864	0.5398	0.6136	0.5355
1166	1148	Enzyme, misc.	Aup1	AUP1	§280	Ancient ubiquitous protein 1	P70295	46.1	HPRLRPQsVQSSFPS			LRPQS*VQSSFPSPPSPSSDVQLTTLAHR	3	1033.85	25106	25422	24982	25055	25095	25209	24335	24462	74.78	74.78	75.18	74.99	75.4	75.4	75.4	75.16	4.869	6.4	6.813	6.283	6.692	6.795	6.513	6.042	0.4253	0.782	0.6468	0.6645	0.9917	0.6982	0.6357	0.1719	0.57	0.6583	0.6279
1167	1149	Enzyme, misc.	Aup1	AUP1	§280	Ancient ubiquitous protein 1	P70295	46.1	HPRLRPQsVQSSFPS			LRPQS*VQSSFPSPPSPSSDVQLTTLAHR	3	1033.85		25460								74.88								6.401								0.7405								0.6602
1168	1150	Enzyme, misc.	Aup1	AUP1	§280	Ancient ubiquitous protein 1	P70295	46.1	HPRLRPQsVQSSFPS			LRPQS*VQSSFPSPPSPSSDVQLTTLAHR	4	775.637		25385	24957	25007	25077	25129	24317	24461		74.68	75.12	74.86	75.35	75.19	75.35	75.16		5.576	7.602	7.224	7.089	7.137	7.229	7.238		0.2369	-0.0232	0.5813	0.702	0.2982	0.25	0.288		0.5832	0.6368
1169	1151	Enzyme, misc.	Aup1	AUP1	§280	Ancient ubiquitous protein 1	P70295	46.1	HPRLRPQsVQSSFPS			LRPQS*VQSSFPSPPSPSSDVQLTTLAHR	4	775.637		25363								74.63								6.28								0.2581								0.6193
1170	1152	Enzyme, misc.	Blm	BLM	§439	Bloom syndrome protein homolog	O88700	158.3	LWRHRPDsLDNTVQG			HRPDS*LDNTVQGDSCPVGHPNK	4	628.277			11611	11613	11628	11628	10850	11102			39.5	39.24	39.56	39.22	39.79	39.81			6.716	6.197	6.464	5.889	5.52	6.272			0.0499	0.2753	0.5192	-0.5337	0.3378	-0.0831			0.5992
1171	1153	Enzyme, misc.	Cad;Cad	CAD;CAD iso2	§1407;1407	CAD protein	B2RQC6;B2RQC6-2	243.1	AGGRRLSsFVTKGYR			RLSS*FVTK	2	509.26	16983	16825	16764	16752	16766		15985		53.61	52.43	53.27	52.89	53.21		53.34		2.023	1.927	1.984	1.95	1.932		1.987		-0.0923	-0.0812	0.0094	-0.028	-0.3193		0.2719		0.1597	0.1392	0.1638
1172	1154	Enzyme, misc.	Coil	coilin	§234	Coilin	Q5SU73	61.9	GKARRRSsTGLKGSS			RSS*TGLK	2	414.702								3571								19.61								1.436								-0.4462
1173	1155	Enzyme, misc.	Ddx11	DDX11	231	Probable ATP-dependent RNA helicase DDX11	Q6AXC6	98.7	GKETRLVsLGSRQTL			RLVS*LGSR	2	484.258	16020	15909	15817	15877	15865	15936	15066	15291	51.09	50.05	50.75	50.57	50.85	50.7	50.92	50.9	1.222	1.529	1.371	1.283	1.345	1.312	1.366	1.329	0.0537	0.0461	-0.2293	0.1697	0.0249	0.1846	-0.0466	-0.0585	0.0433	0.0797	0.1184
1174	1156	Enzyme, misc.	Ddx11	DDX11	231	Probable ATP-dependent RNA helicase DDX11	Q6AXC6	98.7	GKETRLVsLGSRQTL			RLVS*LGSR	3	323.174			15845								50.82								1.417								-0.1301								0.0028
1175	1157	Enzyme, misc.	Ddx24	DDX24	§67	ATP-dependent RNA helicase DDX24	Q9ESV0	96.4	KNPSRLFsSEETKKR			LFS*SEETK	2	510.718			19169								59.73								1.6								0.3083								0.2723
1176	1158	Enzyme, misc.	Ddx24	DDX24	§67	ATP-dependent RNA helicase DDX24	Q9ESV0	96.4	KNPSRLFsSEETKKR			LFS*SEETKK	2	574.765			14947	14975	14988		14171				48.45	48.19	48.52		48.57				1.468	1.554	1.592		1.547				0.1078	-0.0438	-0.071		0.1275				0.1098
1177	1159	Enzyme, misc.	Ddx51	DDX51	§77	ATP-dependent RNA helicase DDX51	Q6P9R1	70.3	PRRRRRVsGSATPNS			RRVS*GSATPNSEAPR	3	555.6	6225		6229	6332	6211	6323	5322	5680	25.31		25.07	25.09	25.08	25.02	25.03	25.37	3.389		4.573	4.237	4.57	4.486	4.569	4.715	0.4442		-0.2483	-0.3528	-0.0998	0.0821	-0.2743	-0.0156	0.4324		0.5774
1178	1160	Enzyme, misc.	Ddx51	DDX51	§77	ATP-dependent RNA helicase DDX51	Q6P9R1	70.3	PRRRRRVsGSATPNS			RRVS*GSATPNSEAPR	3	555.6	6165		6257						25.15		25.14						4.536		4.348						0.6024		-0.2313						0.5623		0.5491
1179	1161	Enzyme, misc.	Ddx51	DDX51	§77	ATP-dependent RNA helicase DDX51	Q6P9R1	70.3	PRRRRRVsGSATPNS			RVS*GSATPNSEAPR	2	754.846	7609	7786	7634	7755	7669	7755	6775	7062	29.01	28.75	28.85	28.91	29.02	28.88	28.96	29.06	3.026	2.843	2.876	2.967	2.761	2.831	3.029	3.223	0.0704	0.1139	-0.3057	-0.9165	0.055	0.4045	-0.2562	-0.0211	0.5904	0.5617	0.5575
1180	1162	Enzyme, misc.	Ddx51	DDX51	§77	ATP-dependent RNA helicase DDX51	Q6P9R1	70.3	PRRRRRVsGSATPNS			RVS*GSATPNSEAPR	3	503.567	7634	7795	7628	7747	7679			7074	29.08	28.77	28.84	28.89	29.05			29.09	3.345	3.202	3.9	4.411	3.614			4.227	-0.0856	0.0445	-0.4953	-0.4779	0.0488			0.1501	0.3806	0.324	0.4778
1181	1163	Enzyme, misc.	Dgat1	DGAT1	§17, §20	Diacylglycerol O-acyltransferase 1	Q9Z2A7	56.8	SRRRRTGsRVSVQGG;RRTGSRVsVQGGSGP			TGS*RVS*VQGGSGPK	2	738.816				9263								32.96								1.564								1.2166
1182	1164	Enzyme, misc.	Ehmt2;Ehmt2;Ehmt2	EHMT2;EHMT2 iso4;EHMT2 iso4	§96;39;39	Histone-lysine N-methyltransferase EHMT2	Q9Z148;Q9Z148-2;Q9Z148-3	138	GAAERVHsSLGDTPQ			VHS*SLGDTPQSEETLPK	2	952.936	15770				15626	15731	14840	15057	50.42				50.2	50.16	50.33	50.29	5.39				5.713	5.96	5.459	5.538	0.7628				-0.5783	0.5857	0.2499	-0.7147	0.7202
1183	1165	Enzyme, misc.	Ehmt2;Ehmt2;Ehmt2	EHMT2;EHMT2 iso4;EHMT2 iso4	§96;39;39	Histone-lysine N-methyltransferase EHMT2	Q9Z148;Q9Z148-2;Q9Z148-3	138	GAAERVHsSLGDTPQ			VHS*SLGDTPQSEETLPK	3	635.626	15778	15730	15568	15644	15601	15707	14819	15054	50.44	49.57	50.09	49.95	50.14	50.1	50.27	50.28	4.688	4.594	5.044	4.636	4.883	4.924	4.78	4.648	0.2176	0.1089	-0.2659	0.0764	-0.0724	0.2078	0.0092	0.4251	0.5546	0.5674	0.5812
1184	1166	Enzyme, misc.	Emg1	C2F	§16	Ribosomal RNA small subunit methyltransferase NEP1	O35130	27	QPRERRFsVQEQDWE			FS*VQEQDWETTPPK	2	886.382			23533	23635	23648	23721	22755	23069			71.32	71.24	71.53	71.44	71.23	71.5			3.495	3.651	3.355	3.437	3.522	3.459			0.2896	-0.5476	0.2777	0.0986	-0.0111	0.6124			0.6147
1185	1167	Enzyme, misc.	Emg1	C2F	§16	Ribosomal RNA small subunit methyltransferase NEP1	O35130	27	QPRERRFsVQEQDWE			FS*VQEQDWETTPPKK	2	950.43						20266	19407							62.23	62.4							3.398	3.368							-0.9564	0.0737
1186	1168	Enzyme, misc.	Emg1	C2F	§16	Ribosomal RNA small subunit methyltransferase NEP1	O35130	27	QPRERRFsVQEQDWE			FS*VQEQDWETTPPKK	3	633.956				20168		20286						62.04		62.29						3.047		3.175						0.0199		-0.5509
1187	1169	Enzyme, misc.	Emg1	C2F	§16	Ribosomal RNA small subunit methyltransferase NEP1	O35130	27	QPRERRFsVQEQDWE			RFS*VQEQDWETTPPK	2	964.433	20895	21208	20643	20935	20736	20983	19941	20156	63.79	63.79	63.61	64.05	63.8	64.13	63.8	63.76	4.16	3.841	3.885	3.721	4.032	3.832	3.692	3.885	-0.288	0.4198	0.1448	0.2908	-0.1751	0.4737	0.0088	0.266	0.6459	0.5939	0.6184
1188	1170	Enzyme, misc.	Emg1	C2F	§16	Ribosomal RNA small subunit methyltransferase NEP1	O35130	27	QPRERRFsVQEQDWE			RFS*VQEQDWETTPPK	2	964.433	21091	20997	20840	20725	20938	20782	20146	20363	64.32	63.25	64.14	63.5	64.33	63.6	64.33	64.3	3.885	3.874	4.071	4.036	3.995	4.057	3.909	4.034	0.2498	0.3133	0.2949	0.1479	0.262	0.5387	0.2674	0.201	0.6291	0.6261	0.6306
1189	1171	Enzyme, misc.	Emg1	C2F	§16	Ribosomal RNA small subunit methyltransferase NEP1	O35130	27	QPRERRFsVQEQDWE			RFS*VQEQDWETTPPK	3	643.291	21121	20980	20638	20709	21043	20991	19939	20377	64.39	63.2	63.6	63.46	64.6	64.15	63.79	64.33	5.318	3.959	4.355	4.358	4.178	4.482	3.872	4.975	0.3007	0.2151	-0.2273	-0.0315	0.7563	0.3712	0.0377	0.2632	0.6687	0.5459	0.5753
1190	1172	Enzyme, misc.	Emg1	C2F	§16	Ribosomal RNA small subunit methyltransferase NEP1	O35130	27	QPRERRFsVQEQDWE			RFS*VQEQDWETTPPK	3	643.291	20923	21182	20839	20912	20759	20791	20144	20179	63.87	63.72	64.14	63.99	63.85	63.62	64.32	63.82	3.857	4.302	4.488	4.35	4.261	4.363	4.499	4.793	-0.3543	0.2115	0.2977	0.1889	-0.1795	0.1664	0.2966	0.0657	0.5791	0.6434	0.6666
1191	1173	Enzyme, misc.	Emg1	C2F	§16	Ribosomal RNA small subunit methyltransferase NEP1	O35130	27	QPRERRFsVQEQDWE			RFS*VQEQDWETTPPK	3	643.291					20954								64.37								4.096								0.2053
1192	1174	Enzyme, misc.	Emg1	C2F	§16	Ribosomal RNA small subunit methyltransferase NEP1	O35130	27	QPRERRFsVQEQDWE			RFS*VQEQDWETTPPKK	2	1028.48	18035	18009	17771	17836	17853	17926	17022	17305	56.37	55.5	56.02	55.88	56.17	56.05	56.13	56.28	3.665	3.398	4.03	3.596	3.745	4.087	3.531	3.752	0.5833	0.2163	0.3193	0.4257	0.063	0.6177	0.1903	0.4167	0.5137	0.468	0.5807
1193	1175	Enzyme, misc.	Emg1	C2F	§16	Ribosomal RNA small subunit methyltransferase NEP1	O35130	27	QPRERRFsVQEQDWE			RFS*VQEQDWETTPPKK	3	685.989	17992	17971	17908	17767	18008	17882	17161	17447	56.26	55.4	56.38	55.69	56.59	55.93	56.49	56.65	4.69	4.531	4.818	4.773	4.593	4.859	4.277	4.503	0.3936	0.3681	-0.1212	0.0134	0.4263	0.476	0.0813	0.004	0.5934	0.6185	0.5752
1194	1176	Enzyme, misc.	Emg1	C2F	§16	Ribosomal RNA small subunit methyltransferase NEP1	O35130	27	QPRERRFsVQEQDWE			RFS*VQEQDWETTPPKK	3	685.989			17716	17962	17810	18080	16964	17250			55.87	56.21	56.06	56.45	55.97	56.14			4.689	4.519	4.797	4.854	4.519	4.836			0.0829	-0.304	0.3964	0.2789	0.0628	0.3407			0.5451
1195	1177	Enzyme, misc.	Emg1	C2F	§16	Ribosomal RNA small subunit methyltransferase NEP1	O35130	27	QPRERRFsVQEQDWE			RFS*VQEQDWETTPPKK	3	685.989				18490			17394					57.62			57.12					3.006			3.954					-4.8805			-0.6826
1196	1178	Enzyme, misc.	Emg1	C2F	§16	Ribosomal RNA small subunit methyltransferase NEP1	O35130	27	QPRERRFsVQEQDWE			RFS*VQEQDWETTPPKK	4	514.744	18027	17998	17765	17842	17847	17919	17025	17301	56.35	55.47	56	55.89	56.16	56.03	56.13	56.27	3.533	2.97	3.444	3.287	3.87	3.566	3.409	2.883	-0.709	-0.6197	-0.2877	-0.2257	-0.6013	-0.106	-0.4496	-0.3703	0.4781	0.4298	0.492
1197	1179	Enzyme, misc.	Emg1	C2F	§16, §25	Ribosomal RNA small subunit methyltransferase NEP1	O35130	27	QPRERRFsVQEQDWE;QEQDWETtPPKKLRL			RFS*VQEQDWETT*PPKK	3	712.645			18767	19039	18941	19147	18007	18397			58.67	59.06	59.07	59.28	58.75	59.15			3.865	3.698	4.405	3.693	3.79	3.735			0.2282	0.2539	-0.0176	0.1543	0.1757	-0.0505			0.5867
1198	1180	Enzyme, misc.	Emg1	C2F	§16, §25	Ribosomal RNA small subunit methyltransferase NEP1	O35130	27	QPRERRFsVQEQDWE;QEQDWETtPPKKLRL			RFS*VQEQDWETT*PPKK	3	712.645				18826	18957		18217	18188				58.5	59.11		59.29	58.61				3.737	3.59		3.765	3.955				-0.0291	-0.017		-0.1103	0.3848
1199	1181	Enzyme, misc.	Gapdh	GAPDH	§81	Glyceraldehyde-3-phosphate dehydrogenase	P16858	35.8	IFQERDPtNIKWGEA			PITIFQERDPT*NIK	3	584.629		23716								70.32								2.152								0.4154								0.1076
1200	1182	Enzyme, misc.	Gfpt1;Gfpt1	GFAT;GFAT iso2	§259;243	Glutamine--fructose-6-phosphate aminotransferase [isomerizing] 1	P47856;P47856-2	78.5	CGLSRVDsTTCLFPV	AMPKA2		VDS*TTCLFPVEEK	2	802.849	27301	27971	29269	27034	27205	29081	26443	26473	80.57	81.5	86.59	80.22	81.04	85.75	80.96	80.48	2.951	2.935	2.528	2.92	2.913	2.564	3.307	2.927	0.5689	0.1683	1.244	0.357	0.4161	-0.0827	0.1702	0.4251	0.4427	0.4758	0.3769
1201	1183	Enzyme, misc.	Gfpt1;Gfpt1	GFAT;GFAT iso2	§259;243	Glutamine--fructose-6-phosphate aminotransferase [isomerizing] 1	P47856;P47856-2	78.5	CGLSRVDsTTCLFPV	AMPKA2		VDS*TTCLFPVEEK	2	802.849	27700	28434	28980	26439	29008	28053	25853	27836	81.62	82.73	85.83	78.65	85.83	83.02	79.42	84.08	2.968	2.875	2.549	2.906	2.933	2.653	3.048	2.639	0.1848	0.3095	0.5221	0.4832	0.0209	0.2125	0.6711	0.1977	0.4421	0.4248	0.3096
1202	1184	Enzyme, misc.	Gfpt1;Gfpt1	GFAT;GFAT iso2	§259;243	Glutamine--fructose-6-phosphate aminotransferase [isomerizing] 1	P47856;P47856-2	78.5	CGLSRVDsTTCLFPV	AMPKA2		VDS*TTCLFPVEEK	2	802.849	26894	27374	28721	26837	27002	26905	27242	26877	79.51	79.92	85.14	79.7	80.51	79.97	83.07	81.54	3.239	2.832	2.707	2.865	2.966	2.915	2.91	2.97	0.6568	0.5287	0.2252	0.4312	0.4186	0.5502	-0.0715	-0.2976	0.5381	0.4476	0.4226
1203	1185	Enzyme, misc.	Gfpt1;Gfpt1	GFAT;GFAT iso2	§259;243	Glutamine--fructose-6-phosphate aminotransferase [isomerizing] 1	P47856;P47856-2	78.5	CGLSRVDsTTCLFPV	AMPKA2		VDS*TTCLFPVEEK	2	802.849	27900	26767	26922	28117	27404	27653	27754	25876	82.14	78.33	80.36	83.1	81.57	81.95	84.42	78.91	2.992	2.744	3.222	3.107	2.991	2.964	2.893	2.94	0.1423	0.6855	0.3547	0.3957	0.2125	0.3974	0.449	0.6998	0.4548	0.4127	0.5172
1204	1186	Enzyme, misc.	Gfpt1;Gfpt1	GFAT;GFAT iso2	§259;243	Glutamine--fructose-6-phosphate aminotransferase [isomerizing] 1	P47856;P47856-2	78.5	CGLSRVDsTTCLFPV	AMPKA2		VDS*TTCLFPVEEK	2	802.849	27094	28175	28170	28516	26807	28253	26656	27563	80.03	82.04	83.67	84.16	79.99	83.54	81.52	83.35	3.046	2.743	2.941	3.044	2.991	2.896	2.882	3.042	0.3523	0.4218	0.6199	1.2399	0.451	0.3499	0.4875	0.5583	0.4874	0.361	0.3588
1205	1187	Enzyme, misc.	Gfpt1;Gfpt1	GFAT;GFAT iso2	§259;243	Glutamine--fructose-6-phosphate aminotransferase [isomerizing] 1	P47856;P47856-2	78.5	CGLSRVDsTTCLFPV	AMPKA2		VDS*TTCLFPVEEK	2	802.849	27500	27567	27971	28772	28082	27258	26050	27110	81.1	80.44	83.13	84.84	83.35	80.9	79.93	82.15	3.062	2.909	2.913	3.055	3.161	2.967	2.838	2.883	0.2986	0.1362	0.107	0.1734	0.3911	0.4946	0.3286	0.3644	0.4514	0.4363	0.4175
1206	1188	Enzyme, misc.	Gfpt1;Gfpt1	GFAT;GFAT iso2	§259;243	Glutamine--fructose-6-phosphate aminotransferase [isomerizing] 1	P47856;P47856-2	78.5	CGLSRVDsTTCLFPV	AMPKA2		VDS*TTCLFPVEEK	2	802.849	28713	26973	26518	26636	26607	28803	25658	26275	84.28	78.87	79.3	79.18	79.47	85.02	78.89	79.95	2.577	3.017	2.898	3.191	3.038	2.987	2.802	3.124	0.4674	0.7229	0.5537	0.768	0.8289	0.2921	0.6838	0.2818	0.3361	0.4908	0.4646
1207	1189	Enzyme, misc.	Gfpt1;Gfpt1	GFAT;GFAT iso2	§259;243	Glutamine--fructose-6-phosphate aminotransferase [isomerizing] 1	P47856;P47856-2	78.5	CGLSRVDsTTCLFPV	AMPKA2		VDS*TTCLFPVEEK	2	802.849	28506	28654	26719	27228	27605	27058	27459	28250	83.74	83.31	79.82	80.73	82.1	80.37	83.64	85.2	2.727	2.953	2.958	3.033	2.675	3.278	2.81	2.283	0.7202	0.0387	0.2909	0.5458	0.1291	0.4149	0.4033	0.251	0.2957	0.4191	0.4643
1208	1190	Enzyme, misc.	Gfpt1;Gfpt1	GFAT;GFAT iso2	§259;243	Glutamine--fructose-6-phosphate aminotransferase [isomerizing] 1	P47856;P47856-2	78.5	CGLSRVDsTTCLFPV	AMPKA2		VDS*TTCLFPVEEK	2	802.849	28103	27171	27318	27634	28723	26859	26250	26673	82.67	79.39	81.41	81.81	85.07	79.85	80.46	81.01	2.739	2.976	3.01	2.963	2.619	3.225	2.987	3.056	0.3195	0.4724	0.4818	0.0031	0.1366	0.5393	0.3013	0.2341	0.3955	0.4481	0.4356
1209	1191	Enzyme, misc.	Gfpt1;Gfpt1	GFAT;GFAT iso2	§259;243	Glutamine--fructose-6-phosphate aminotransferase [isomerizing] 1	P47856;P47856-2	78.5	CGLSRVDsTTCLFPV	AMPKA2		VDS*TTCLFPVEEK	2	802.849	29345	27765	27521	27431	28501	27455	26907	26075	85.95	80.96	81.94	81.27	84.47	81.42	82.18	79.43	2.693	2.972	3.026	2.941	2.854	2.995	2.97	3.058	0.4766	0.11	0.1134	0.2876	0.9833	0.1447	0.4179	0.7427	0.395	0.4159	0.4577
1210	1192	Enzyme, misc.	Gfpt1;Gfpt1	GFAT;GFAT iso2	§259;243	Glutamine--fructose-6-phosphate aminotransferase [isomerizing] 1	P47856;P47856-2	78.5	CGLSRVDsTTCLFPV	AMPKA2		VDS*TTCLFPVEEK	2	802.849	26697	29170	27716	27835	27811	27859	25948		78.99	84.67	82.45	82.34	82.63	82.49	79.66		2.767	2.591	2.979	2.634	2.867	2.806	2.998		0.811	0.58	0.3924	0.5189	0.0658	0.2491	0.3136		0.3903	0.3431	0.4555
1211	1193	Enzyme, misc.	Gfpt1;Gfpt1	GFAT;GFAT iso2	§259;243	Glutamine--fructose-6-phosphate aminotransferase [isomerizing] 1	P47856;P47856-2	78.5	CGLSRVDsTTCLFPV	AMPKA2		VDS*TTCLFPVEEK	2	802.849	28309		27112	28317	28291	28453			83.21		80.87	83.63	83.91	84.08			2.912		2.801	2.663	2.867	2.716			0.3672		0.25	0.649	0.5888	0.7655			0.4326		0.4312
1212	1194	Enzyme, misc.	Gfpt1;Gfpt1	GFAT;GFAT iso2	§259;243	Glutamine--fructose-6-phosphate aminotransferase [isomerizing] 1	P47856;P47856-2	78.5	CGLSRVDsTTCLFPV	AMPKA2		VDS*TTCLFPVEEK	2	802.849	29136		26323		26426	26469			85.39		78.77		78.97	78.8			2.507		2.833		2.797	2.857			0.3724		0.4071		0.3048	0.7299			0.378		0.4123
1213	1195	Enzyme, misc.	Gfpt1;Gfpt1	GFAT;GFAT iso2	§259;243	Glutamine--fructose-6-phosphate aminotransferase [isomerizing] 1	P47856;P47856-2	78.5	CGLSRVDsTTCLFPV	AMPKA2		VDS*TTCLFPVEEK	2	802.849			28396		30184	26660					84.28		88.94	79.33					2.813		2.387	2.693					0.7637		0.5964	0.8028					0.3991
1214	1196	Enzyme, misc.	Gfpt1;Gfpt1	GFAT;GFAT iso2	§259;243	Glutamine--fructose-6-phosphate aminotransferase [isomerizing] 1	P47856;P47856-2	78.5	CGLSRVDsTTCLFPV	AMPKA2		VDS*TTCLFPVEEK	3	535.569	26752	26806	26364	26470	26486	26711	25902	26112	79.14	78.43	78.88	78.73	79.13	79.46	79.55	79.53	2.687	2.861	2.824	2.784	3.062	2.741	2.139	2.429	0.2775	0.0735	0.0506	-0.7353	-0.1214	0.1236	0.3204	-0.3173	0.3922	0.3835	0.4198
1215	1197	Enzyme, misc.	Gfpt1;Gfpt1	GFAT;GFAT iso2	§259;243	Glutamine--fructose-6-phosphate aminotransferase [isomerizing] 1	P47856;P47856-2	78.5	CGLSRVDsTTCLFPV	AMPKA2		VDS*TTCLFPVEEK	3	535.569		27013	26557	26668	26676	26517	25703			78.97	79.4	79.27	79.65	78.93	79.01			1.796	2.681	2.358	2.804	2.788	2.599			0.2946	0.108	0.2073	0.0246	0.1209	0.043			0.2286	0.2857
1216	1198	Enzyme, misc.	Gfpt1;Gfpt1	GFAT;GFAT iso2	§260;§244	Glutamine--fructose-6-phosphate aminotransferase [isomerizing] 1	P47856;P47856-2	78.5	GLSRVDStTCLFPVE			ST*TCLFPVEEK	2	695.802				25445	25468	25492						76.01	76.38	76.15						2.487	2.572	2.445						-0.4943	0.1953	-0.6987
1217	1199	Enzyme, misc.	Gfpt1;Gfpt1	GFAT;GFAT iso2	§261;245	Glutamine--fructose-6-phosphate aminotransferase [isomerizing] 1	P47856;P47856-2	78.5	LSRVDSTtCLFPVEE			VDSTT*CLFPVEEK	3	535.569						27045		25914						80.34		79.01						2.261		2.697						0.303		-0.273
1218	1200	Enzyme, misc.	Ggt7	GGTL3	§72	Gamma-glutamyltransferase 7	Q99JP7	70.2	ARLQRLPsSSSEMGS			LPS*SSSEMGSQDGSPLR	2	907.885		19045	18707	18796	18768	18834	17971	18176		58.18	58.51	58.42	58.62	58.46	58.65	58.58		3.709	4.386	4.281	4.269	4.211	4.222	4.019		-0.3824	0.2247	0.3905	0.1743	0.372	0.0326	-0.5804		0.569	0.6111
1219	1201	Enzyme, misc.	Gmpr2;Sbk3;Sbk3	GMPR2;SBK3;SBK3 iso 2	331;82;63	GMP reductase 2	Q99L27;P0C5K0;P0C5K0-2	38	LKELSRRtTFIRVTQ			RT*TFIR	2	437.221		11860								39.5								1.608								0.0772								0.095
1220	1202	Enzyme, misc.	Gmpr2;Sbk3;Sbk3	GMPR2;SBK3;SBK3 iso 2	332;83;64	GMP reductase 2	Q99L27;P0C5K0;P0C5K0-2	38	KELSRRTtFIRVTQQ			RTT*FIR	2	437.221	11904		11853	11782		11852			40.33		40.14	39.69		39.8			1.524		1.684	1.704		1.69			-0.1006		0.1846	-0.1951		0.172			0.0642		0.1274
1221	1203	Enzyme, misc.	Gsr;Gsr	GSR;GSR iso 2	297;271	Glutathione reductase, mitochondrial	P47791;P47791-2	53.6	SVPGRKPtTTMIPDV			KPT*TTMIPDVDCLLWAIGR	3	756.37		38196		37845	37671					108.62		108.87	108.86					5.691		6.07	5.909					0.5303		0.4283	0.6941					0.6842
1222	1204	Enzyme, misc.	Gsr;Gsr	GSR;GSR iso 2	298;272	Glutathione reductase, mitochondrial	P47791;P47791-2	53.6	VPGRKPTtTMIPDVD			KPTT*TM#IPDVDCLLWAIGR	3	761.702		36832	36508	36709	36409	36666	35840	36014		104.99	105.78	105.86	105.5	105.82	105.86	105.85		6.261	5.643	4.532	5.233	5.834	5.746	5.579		0.6075	0.6556	0.0849	1.0071	0.0734	-0.4224	0.3482		0.4551	0.6261
1223	1205	Enzyme, misc.	Gsr;Gsr	GSR;GSR iso 2	298;272	Glutathione reductase, mitochondrial	P47791;P47791-2	53.6	VPGRKPTtTMIPDVD			KPTT*TM#IPDVDCLLWAIGR	3	761.702				36633								105.66								5.844								0.0362
1224	1206	Enzyme, misc.	Gsr;Gsr	GSR;GSR iso 2	298;272	Glutathione reductase, mitochondrial	P47791;P47791-2	53.6	VPGRKPTtTMIPDVD			KPTT*TMIPDVDCLLWAIGR	3	756.37	38009		37691			37849	37016	37162	108.95		108.92			108.95	108.98	108.91	6.474		6.218			5.932	5.916	5.949	0.3942		0.8125			0.9023	0.6008	0.8455	0.7055		0.7175
1225	1207	Enzyme, misc.	Gsr;Gsr	GSR;GSR iso 2	299;273	Glutathione reductase, mitochondrial	P47791;P47791-2	53.6	PGRKPTTtMIPDVDC			KPTTT*M#IPDVDCLLWAIGR	3	761.702	36875				36499				105.94				105.74				5.842				5.023				0.4787				0.2476				0.4722
1226	1208	Enzyme, misc.	Helz;Helz	HELZ;HELZ iso 3	§1785;§1786	Probable helicase with zinc finger domain	Q6DFV5;Q6DFV5-3	219.7	PLYQRRIsSSSAQPC			RIS*SSSAQPCVEEASAPQDSLAQGK	3	895.072		16968	16807	16855	16794	16852	16031	16196		52.8	53.39	53.17	53.29	53.11	53.46	53.28		6.897	6.604	6.683	6.957	6.836	6.697	6.94		0.5178	-0.1727	0.1855	0.3874	-0.2445	0.111	-0.5111		0.6567	0.6274
1227	1209	Enzyme, misc.	Helz;Helz	HELZ;HELZ iso 3	§1785;§1786	Probable helicase with zinc finger domain	Q6DFV5;Q6DFV5-3	219.7	PLYQRRIsSSSAQPC			RIS*SSSAQPCVEEASAPQDSLAQGK	3	895.072			16799		16786	16858		16204			53.37		53.27	53.13		53.3			6.865		7.04	6.7		6.822			-0.4156		0.4865	-0.2451		-0.3241			0.6664
1228	1210	Enzyme, misc.	Helz;Helz	HELZ;HELZ iso 3	§1786;§1787	Probable helicase with zinc finger domain	Q6DFV5;Q6DFV5-3	219.7	LYQRRISsSSAQPCV			RISS*SSAQPCVEEASAPQDSLAQGK	3	895.072	17016								53.7								6.699								0.1213								0.6553
1229	1211	Enzyme, misc.	Helz;Helz	HELZ;HELZ iso 3	§1787;§1788	Probable helicase with zinc finger domain	Q6DFV5;Q6DFV5-3	219.7	YQRRISSsSAQPCVE			RISSS*SAQPCVEEASAPQDSLAQGK	3	895.072							16050								53.51								6.47								0.285
1230	1212	Enzyme, misc.	Hmox1	HMOX1	§188	Heme oxygenase 1	P14901	32.9	LYRARMNtLEMTPEV			MNT*LEMTPEVK	2	686.798		21883			21577	21633				65.56			66.03	65.86				2.956			2.873	2.839				0.3339			0.0918	-0.2476				0.4767
1231	1213	Enzyme, misc.	Hmox1	HMOX1	§242	Heme oxygenase 1	P14901	32.9	SLRQRPAsLVQDTAP			QRPAS*LVQDTAPAETPR	3	639.646	18190	18192	17913	17992	18005	18077	17190	17458	56.77	55.97	56.4	56.29	56.58	56.45	56.57	56.68	4.142	4.347	3.903	3.953	4.131	3.991	4.075	3.817	-0.3635	0.4147	-0.1472	0.466	0.0168	-0.0751	0.2914	0.1486	0.4878	0.5016	0.4259
1232	1214	Enzyme, misc.	Kdm4b;Kdm4b	JMJD2B;JMJD2B iso4	§1053;988	Lysine-specific demethylase 4B	Q91VY5;Q91VY5-2	121.5	AKRPRVAsVLATTTE			VAS*VLATTTEDTGR	2	750.851			20421	20502	20500	20564	19689	19940			63.03	62.91	63.17	63.03	63.14	63.19			3.156	3.153	3.098	3.077	3.32	3.184			0.1702	0.2411	0.0857	0.2329	0.1594	0.0866			0.5833
1233	1215	Enzyme, misc.	Kmt2c	MLL3	§1915	Histone-lysine N-methyltransferase 2C	Q8BRH4	539.8	HSFPRRNsVTPVENC			RNS*VTPVENCVPLSSVPR	3	697.673	21813								66.19								5.482								0.381								0.6557
1234	1216	Enzyme, misc.	Kmt2c	MLL3	1917	Histone-lysine N-methyltransferase 2C	Q8BRH4	539.8	FPRRNSVtPVENCVP			RNSVT*PVENCVPLSSVPR	3	697.673		21871	21491	21519	21542	21590	20745	20962		65.53	65.88	65.61	65.93	65.74	65.93	65.89		5.534	5.068	4.722	4.783	5.073	5	4.649		0.0723	-0.0271	0.1953	0.0762	-0.3274	-0.1579	-0.2665		0.694	0.6156
1235	1217	Enzyme, misc.	Kmt2c	MLL3	1917	Histone-lysine N-methyltransferase 2C	Q8BRH4	539.8	FPRRNSVtPVENCVP			RNSVT*PVENCVPLSSVPR	3	697.673						21605	20797	20955						65.78	66.06	65.88						5.042	4.546	5.014						-0.2085	0.019	-0.2266
1236	1218	Enzyme, misc.	Kmt2c	MLL3	1917	Histone-lysine N-methyltransferase 2C	Q8BRH4	539.8	FPRRNSVtPVENCVP			RNSVT*PVENCVPLSSVPRPIHMNETSATRPSPAR	5	768.179				19873	20003							61.26	61.86							7.037	7.039							0.1301	-0.8536
1237	1219	Enzyme, misc.	Lipn	LIPN	132	Lipase member N	Q3U4B4	45.7	TWSRRHKtLSANEEK			RHKT*LSANEEK	2	696.835	39203	39386							112.14	111.78							2.373	2.352							2.1749	2.2383							0.1789	0.1448
1238	1220	Enzyme, misc.	Mboat2;Mboat2;Mboat2	MBOAT2;MBOAT2 iso 2;MBOAT2 iso 3	§472;440;331	Lysophospholipid acyltransferase 2	Q8R3I2;Q8R3I2-2;Q8R3I2-3	59	KKSQRRTsTQENVHL			RTS*TQENVHLSQAK	2	839.899	8279								30.78								3.985								-0.5015								0.64
1239	1221	Enzyme, misc.	Mboat2;Mboat2;Mboat2	MBOAT2;MBOAT2 iso 2;MBOAT2 iso 3	§472;440;331	Lysophospholipid acyltransferase 2	Q8R3I2;Q8R3I2-2;Q8R3I2-3	59	KKSQRRTsTQENVHL			RTS*TQENVHLSQAK	3	560.269	8249	8465	8231	8336	8210	8357	7364	7731	30.7	30.56	30.49	30.49	30.48	30.52	30.56	30.88	5.121	5.112	5.244	5.09	5.066	4.942	5.267	5.086	-0.0915	0.4872	0.3203	0.2772	0.286	-0.031	0.0745	0.1463	0.593	0.5925	0.6168
1240	1222	Enzyme, misc.	Mcm3ap	GANP	§1838	Germinal-center associated nuclear protein	Q9WUU9	217.2	SGREGSLsTEDLLRG			GSLS*TEDLLR	3	390.852		14296								45.84								2.023								-0.0678								0.1723
1241	1223	Enzyme, misc.	Mcm3ap	GANP	§1838	Germinal-center associated nuclear protein	Q9WUU9	217.2	SGREGSLsTEDLLRG			REGSLS*TEDLLR	2	728.346	11683		11664	11640	11635	11681	10811	11078	39.75		39.64	39.31	39.58	39.36	39.69	39.75	1.562		1.633	1.59	1.659	1.677	1.709	1.681	0.5266		0.0208	0.0266	0.3258	0.2538	0.0751	0.4047	0.2083		0.2289
1242	1224	Enzyme, misc.	Mcm3ap	GANP	1836	Germinal-center associated nuclear protein	Q9WUU9	217.2	EESGREGsLSTEDLL			GS*LSTEDLLR	2	585.774			14252								46.62								1.268								0.0582								0.0733
1243	1225	Enzyme, misc.	Mcm3ap	GANP	1836	Germinal-center associated nuclear protein	Q9WUU9	217.2	EESGREGsLSTEDLL			GS*LSTEDLLR	3	390.852	14432		14271	14296	14310	14349	13504	13719	46.94		46.67	46.4	46.73	46.52	46.83	46.79	2.349		2.181	2.213	2.034	2.132	2.077	2.224	0.0957		-0.1599	0.2236	0.178	-0.0799	-0.1213	0.0897	0.2376		0.236
1244	1226	Enzyme, misc.	Mdh1	MDH1	§241	Malate dehydrogenase, cytoplasmic	P14152	36.5	VIKARKLsSAMSAAK			KLS*SAM#SAAK	2	545.254		5976	5842	5900						23.93	23.99	23.91						2.588	2.177	2.386						0.2051	0.0381	0.2008						0.3448	0.3626
1245	1227	Enzyme, misc.	Mdh1	MDH1	§241	Malate dehydrogenase, cytoplasmic	P14152	36.5	VIKARKLsSAMSAAK			KLS*SAMSAAK	2	537.257		11004								37.29								1.987								0.6032								0.349
1246	1228	Enzyme, misc.	Mettl22	METTL22	§120	Methyltransferase-like protein 22	Q8R1C6	43.6	VRRPRAAsDPNPAEP			AAS*DPNPAEPAR	2	638.272	9487	9695	9459	9601	9505	9619	8632	8936	33.96	33.78	33.77	33.85	33.94	33.88	33.96	34.07	2.762	2.599	3.052	2.556	2.958	2.098	2.386	2.603	-0.1112	0.1368	-0.2509	0.2978	-0.3572	0.0216	-0.1048	0.1647	0.5279	0.5126	0.5532
1247	1229	Enzyme, misc.	Mettl22	METTL22	§120	Methyltransferase-like protein 22	Q8R1C6	43.6	VRRPRAAsDPNPAEP			AAS*DPNPAEPARDK	2	759.833	7798	7957	7815	7928	7850	7951	6958	7239	29.5	29.2	29.34	29.37	29.5	29.41	29.46	29.54	2.704	2.134	2.658	2.506	2.458	2.289	2.591	2.404	0.9399	0.9022	-0.0855	0.2841	0.1982	1.4262	0.2033	0.1875	0.2977	0.3251	0.301
1248	1230	Enzyme, misc.	Mettl22	METTL22	§120	Methyltransferase-like protein 22	Q8R1C6	43.6	VRRPRAAsDPNPAEP			AAS*DPNPAEPARDK	3	506.891	7809	8006	7798	7903		7934	6927		29.53	29.33	29.29	29.3		29.36	29.37		4.118	3.644	3.927	4.197		3.901	3.534		0.3064	0.2049	-0.4905	0.7909		-0.2391	-0.314		0.4516	0.5206	0.4031
1249	1231	Enzyme, misc.	Mettl6;Mettl6;Mettl6	METTL6;METTL6 iso 2;METTL6 iso 3	§15;§15;§15	Methyltransferase-like protein 6	Q8BVH9;Q8BVH9-2;Q8BVH9-3	32.8	GLQARILsTEEEEKL			ILS*TEEEEK	2	579.252	15576	15537	15426	15508	15452	15547	14693	14921	49.92	49.07	49.71	49.59	49.74	49.67	49.94	49.93	2.289	2.287	2.154	2.174	2.371	2.284	2.306	2.332	-0.0632	0.0775	-0.1098	0.095	-0.0233	0.0949	0.2898	0.2803	0.3858	0.4148	0.3669
1250	1232	Enzyme, misc.	No66	NO66	§107	Bifunctional lysine-specific demethylase and histidyl-hydroxylase NO66	Q9JJF3	67.5	SARPRSAsATLPSRV			SAS*ATLPSR	2	485.224			11465	11538			10665	10945			39.12	39.05			39.31	39.4			2.046	2.049			2.094	1.933			0.2949	0.7342			0.6459	0.7943			0.3604
1251	1233	Enzyme, misc.	Nt5c	NT5C	§184	5'(3')-deoxyribonucleotidase, cytosolic type	Q9JM14	23.1	PTRRRLLsWSDNWRG			LLS*WSDNWR	2	628.777							31631	31805							94.69	94.62							1.977	2							0.1105	0.0938
1252	1234	Enzyme, misc.	Nt5c	NT5C	§184	5'(3')-deoxyribonucleotidase, cytosolic type	Q9JM14	23.1	PTRRRLLsWSDNWRG			RLLS*WSDNWR	2	706.827	28108	28069	27718	27763	27817	27804	27003	27201	82.69	81.76	82.46	82.15	82.65	82.34	82.43	82.39	1.784	1.715	1.859	1.986	1.911	2.046	1.995	1.983	-0.0094	0.2393	0.2202	0.2762	0.0367	0.2339	0.1056	0.163	0.3341	0.3137	0.3594
1253	1235	Enzyme, misc.	Nt5c	NT5C	§184	5'(3')-deoxyribonucleotidase, cytosolic type	Q9JM14	23.1	PTRRRLLsWSDNWRG			RLLS*WSDNWR	3	471.554								27237								82.49								2.218								0.1496
1254	1236	Enzyme, misc.	Parp8	PARP8	§291	Poly [ADP-ribose] polymerase 8	Q3UD82	95.5	STLRRSPsYPPPGCG			RSPS*YPPPGCGK	2	691.8	8930	9102	8943	9051	8961	9029	8075	8415	32.49	32.23	32.38	32.38	32.47	32.3	32.46	32.69	3.005	2.855	2.972	2.75	3.087	2.916	2.862	2.837	0.5076	0.3723	-0.0518	0.5449	0.0086	0.1175	-0.0916	0.0102	0.5185	0.491	0.5285
1255	1237	Enzyme, misc.	Parp8	PARP8	§291	Poly [ADP-ribose] polymerase 8	Q3UD82	95.5	STLRRSPsYPPPGCG			RSPS*YPPPGCGK	2	691.8						9225								32.83								2.797								0.2099
1256	1238	Enzyme, misc.	Parp8	PARP8	292	Poly [ADP-ribose] polymerase 8	Q3UD82	95.5	TLRRSPSyPPPGCGK			RSPSY*PPPGCGK	3	461.536	8921	9158	8925	9129	8934	9102	8123		32.47	32.37	32.33	32.59	32.4	32.49	32.59		2.688	2.326	2.403	2.424	2.256	2.491	2.371		0.0202	0.1653	0.0016	0.057	0.3184	0.0952	0.0779		0.3251	0.384	0.3138
1257	1239	Enzyme, misc.	Pfas	PFAS	215	Phosphoribosylformylglycinamidine synthase	Q5SUR0	144.5	QELQRNPsTVEVFDL			NPS*TVEVFDLAQSNSEHSR	3	732.99	24440	24495		24205	24226	24253	23387	23630	73.03	72.34		72.73	73.05	72.84	72.9	72.97	6.505	6.644		6.695	6.695	6.756	6.981	6.859	0.1588	-0.0116		-0.1117	0.1086	0.113	0.1297	-0.2967	0.5781	0.5497
1258	1240	Enzyme, misc.	Pfas	PFAS	215	Phosphoribosylformylglycinamidine synthase	Q5SUR0	144.5	QELQRNPsTVEVFDL			NPS*TVEVFDLAQSNSEHSR	3	732.99							23365								72.85								7.097								0.1844
1259	1241	Enzyme, misc.	Pfas	PFAS	216	Phosphoribosylformylglycinamidine synthase	Q5SUR0	144.5	ELQRNPStVEVFDLA			NPST*VEVFDLAQSNSEHSR	3	732.99			24125								72.88								6.439								0.4512								0.5969
1260	1242	Enzyme, misc.	Plcb3	PLCB3	§475	1-phosphatidylinositol 4,5-bisphosphate phosphodiesterase beta-3	P51432	139.4	KKRHRPStGVPDSSV			HRPST*GVPDSSVR	3	492.231	8004		7981	8091	8023	8126	7133	7447	30.04		29.79	29.81	29.97	29.89	29.92	30.1	3.114		3.123	2.952	3.104	3.185	3.123	3.205	-1.0917		0.257	-0.4268	-0.8237	-0.2585	-0.9982	-0.651	0.4547		0.4657
1261	1243	Enzyme, misc.	Plcb3	PLCB3	§475	1-phosphatidylinositol 4,5-bisphosphate phosphodiesterase beta-3	P51432	139.4	KKRHRPStGVPDSSV			RHRPST*GVPDSSVR	3	544.265	6474	6624	6495	6603	6474	6584	5587	5935	25.97	25.64	25.77	25.81	25.78	25.71	25.74	26.04	3.017	3.205	2.937	3.009	2.886	3.132	3.083	3.101	0.0189	0.4108	0.1658	0.0841	0.1916	-0.2082	-0.0495	0.4352	0.3932	0.4421	0.3949
1262	1244	Enzyme, misc.	Plce1	PLCE1	775, 790, 792	1-phosphatidylinositol 4,5-bisphosphate phosphodiesterase epsilon-1	Q8K4S1	254.9	FQVIRSCsRSLEMEE;EDSASEGsGSRKNSL;SASEGSGsRKNSLKD			IRSCS*RSLEM#EEEDSASEGS*GS*RK	3	981.703		14133	13991	14071						45.39	45.85	45.78						1.486	1.705	1.731						1.3301	0.9608	0.5574						0.6017	0.6976
1263	1245	Enzyme, misc.	Plcg1	PLCG1	§1248	1-phosphatidylinositol 4,5-bisphosphate phosphodiesterase gamma-1	Q62077	149.6	HVRAREGsFEARYQQ			AREGS*FEAR	2	551.737	8219	8427	8207	8312	8221	8320		7685	30.62	30.46	30.42	30.42	30.51	30.42		30.76	1.721	1.585	1.577	1.669	1.621	1.745		1.692	0.459	0.7687	0.6337	0.7467	0.1268	-0.0495		0.299	0.1092	0.0847	0.0697
1264	1246	Enzyme, misc.	Plcg1	PLCG1	§1248	1-phosphatidylinositol 4,5-bisphosphate phosphodiesterase gamma-1	Q62077	149.6	HVRAREGsFEARYQQ			EGS*FEAR	2	438.168		10448			10330	10398				35.77			36.12	35.93				1.264			1.401	1.227				-0.4231			-0.5101	-0.3235				0.1385
1265	1247	Enzyme, misc.	Pnpla6;Pnpla6;Pnpla6;Pnpla6	NTE;NTE iso 2;NTE iso 3;NTE iso 4	§356;324;324;§356	Neuropathy target esterase	Q3TRM4;Q3TRM4-2;Q3TRM4-3;Q3TRM4-4	149.4	RGSKRVVsTSGTEDT			RVVS*TSGTEDTSK	2	723.827				7031								26.95								1.819								-0.4187
1266	1248	Enzyme, misc.	Ppig	PPIG	§354, §356	Peptidyl-prolyl cis-trans isomerase G	A2AR02	88.3	SRDRFRRsETPPHWR;DRFRRSEtPPHWRQE			FRRS*ET*PPHWR	2	814.848	13104	13000	12910	13016	12948	13051	12094	12380	43.49	42.47	42.94	42.97	43.08	43.04	43.07	43.17	1.691	1.99	1.935	1.881	1.781	1.881	1.95	1.796	-1.881	0.065	-0.0592	0.1954	0.046	-0.2648	0.339	-0.0713	0.2307	0.2981	0.2215
1267	1249	Enzyme, misc.	Ppig	PPIG	§354, §356	Peptidyl-prolyl cis-trans isomerase G	A2AR02	88.3	SRDRFRRsETPPHWR;DRFRRSEtPPHWRQE			FRRS*ET*PPHWR	3	543.568	12861	12838	12787	12838	12803	13085	12160	12445	42.86	42.05	42.62	42.5	42.7	43.12	43.24	43.33	1.971	2.191	2.266	2.112	2.24	2.153	2.37	1.914	-0.0689	0.1156	0.0391	0.1181	0.0122	0.2191	0.1524	0.2097	0.1482	0.1139	0.23
1268	1250	Enzyme, misc.	Ppig	PPIG	§354, §356	Peptidyl-prolyl cis-trans isomerase G	A2AR02	88.3	SRDRFRRsETPPHWR;DRFRRSEtPPHWRQE			FRRS*ET*PPHWR	3	543.568	13063	13045	12989	13039	13004	12884	11953	12244	43.38	42.58	43.15	43.03	43.23	42.6	42.7	42.81	2.181	1.853	2.349	1.903	2.094	2.212	2.148	1.956	0.0565	0.1271	0.1155	0.1821	0.174	-0.0797	-0.0372	0.0465	0.3175	0.2643	0.345
1269	1251	Enzyme, misc.	Ppig	PPIG	§354, §356	Peptidyl-prolyl cis-trans isomerase G	A2AR02	88.3	SRDRFRRsETPPHWR;DRFRRSEtPPHWRQE			FRRS*ET*PPHWR	4	407.928	12886	12816	12990	13047	13013	13078	11957	12452	42.92	41.99	43.16	43.05	43.25	43.11	42.71	43.35	2.454	2.668	2.449	2.199	2.556	2.35	2.211	2.546	-0.6837	-0.5344	-0.0979	-0.0039	-0.043	-0.0411	-0.5126	-0.0338	0.121	0.1641	0.2229
1270	1252	Enzyme, misc.	Ppig	PPIG	§354, §356	Peptidyl-prolyl cis-trans isomerase G	A2AR02	88.3	SRDRFRRsETPPHWR;DRFRRSEtPPHWRQE			FRRS*ET*PPHWR	4	407.928	13090	13019	12791	12846	12807	12876	12161	12247	43.45	42.52	42.63	42.52	42.71	42.58	43.24	42.82	2.524	2.717	2.428	2.322	2.216	2.219	2.392	2.564	-0.1036	-0.1336	-0.4699	-0.3293	-0.4223	-0.5479	-0.0414	-0.4797	0.2762	0.3245	0.1858
1271	1253	Enzyme, misc.	Ppig	PPIG	§354, §356	Peptidyl-prolyl cis-trans isomerase G	A2AR02	88.3	SRDRFRRsETPPHWR;DRFRRSEtPPHWRQE			RS*ET*PPHWR	2	663.263							11785	12091							42.26	42.42							1.513	1.522							0.2072	0.3781
1272	1254	Enzyme, misc.	Ppig	PPIG	§354, §356	Peptidyl-prolyl cis-trans isomerase G	A2AR02	88.3	SRDRFRRsETPPHWR;DRFRRSEtPPHWRQE			RS*ET*PPHWR	3	442.511		12552	12463	12648	12547	12563	11683	12148		41.31	41.77	42	42.03	41.76	42	42.56		2.207	2.099	2.079	2.125	2.057	1.885	1.953		-0.0267	0.3055	-0.1567	-0.0814	-0.4018	-0.3515	-0.1894		0.1457	0.22
1273	1255	Enzyme, misc.	Ppig	PPIG	§354, §356	Peptidyl-prolyl cis-trans isomerase G	A2AR02	88.3	SRDRFRRsETPPHWR;DRFRRSEtPPHWRQE			RS*ET*PPHWR	3	442.511								11934								42.01								1.824								-0.1563
1274	1256	Enzyme, misc.	Ppig	PPIG	§356	Peptidyl-prolyl cis-trans isomerase G	A2AR02	88.3	DRFRRSEtPPHWRQE			RSET*PPHWR	3	415.856	10970	11072	10911	10952	10932	11000	10059	10330	37.88	37.46	37.64	37.49	37.71	37.56	37.72	37.77	1.779	2.302	1.841	2.225	2.169	2.049	2.181	2.348	0.1309	0.3416	0.3824	-0.3071	0.1721	0.0903	0.1363	-0.0347	0.1815	0.3548	0.2275
1275	1257	Enzyme, misc.	Ppig	PPIG	§356	Peptidyl-prolyl cis-trans isomerase G	A2AR02	88.3	DRFRRSEtPPHWRQE			SET*PPHWR	2	545.229						13608	12757							44.53	44.84							1.515	1.876							0.6157	-0.0026
1276	1258	Enzyme, misc.	Serhl	SERHL2	§210	Serine hydrolase-like protein	Q9EPB5	35.3	LNRDRRIsWPENSFD			RIS*WPENSFDFVSK	2	896.409	29754	29751	29369	29452	29404	29491		28893	87.03	86.2	86.85	86.62	86.87	86.82		86.9	3.312	3.207	3.174	3.298	3.07	3.1		3.534	0.1362	-0.0752	0.0915	-0.0455	0.2661	0.0216		-0.1188	0.4685	0.4462	0.5149
1277	1259	Enzyme, misc.	Serhl	SERHL2	§210	Serine hydrolase-like protein	Q9EPB5	35.3	LNRDRRIsWPENSFD			RIS*WPENSFDFVSK	3	597.942	29760	29734	29366	29460	29382	29485	28704	28879	87.04	86.16	86.84	86.65	86.81	86.81	86.94	86.86	3.746	3.635	3.649	3.67	3.798	3.22	3.708	3.529	0.4828	0.0276	0.3187	0.2563	0.3498	0.2748	0.2784	0.0326	0.6197	0.58	0.6135
1278	1260	Enzyme, misc.	Slx4	SLX4	§54	Structure-specific endonuclease subunit SLX4	Q6P1D7	172.3	PERLRHAsEESPQKT			LRHAS*EESPQK	3	454.545						4426								19.9								2.863								-0.1237
1279	1261	Enzyme, misc.	Umps	UMPS	51	Uridine 5'-monophosphate synthase	P13439	52.3	VSRPRLLsQVADILF			LLS*QVADILFQTAK	2	813.929	40696	40878	40361	40513	40293	40502	39660	39805	116.11	115.77	116.02	115.97	115.88	116.01	116.03	115.96	2.688	3.003	3.692	3.513	3.29	2.967	3.808	3.819	0.8515	-0.0557	0.4257	0.6889	0.4002	0.1457	0.1598	0.4881	0.5976	0.5884	0.5937
1280	1262	Enzyme, misc.	Umps	UMPS	51	Uridine 5'-monophosphate synthase	P13439	52.3	VSRPRLLsQVADILF			LLS*QVADILFQTAK	3	542.955			40374								116.05								1.946								0.1611								0.4109
1281	1263	Enzyme, misc.	Usp40;Usp40;Usp40	USP40;USP40 iso 2;USP40 iso 3	§1207;1118;1079	Ubiquitin carboxyl-terminal hydrolase 40	Q8BWR4;Q8BWR4-2;Q8BWR4-3	139.9	REVHRAQsSDLFSNA			AQS*SDLFSNAGVPAR	2	800.362	22958	23051			22732				69.18	68.59			69.1				4.302	4.391			4.24				-0.3195	-1.3343			0.1068				0.5764	0.5671
1282	1264	Enzyme, misc.	Zcchc6	ZCCHC6	§132	Terminal uridylyltransferase 7	Q5BLK4	169	ISRSRKEsFQESDDA			KES*FQESDDAYR	2	777.809							11157	11460							40.61	40.76							3.356	3.114							0.2399	0.2982
1283	1265	Enzyme, misc.	Zcchc6	ZCCHC6	§132	Terminal uridylyltransferase 7	Q5BLK4	169	ISRSRKEsFQESDDA			KES*FQESDDAYR	3	518.875			12020			12077	11160	11461			40.58			40.4	40.61	40.76			1.8			2.659	3.126	2.975			-0.6614			-0.1821	-0.0974	-0.1465			0.1103
1284	1266	Enzyme, misc.	Zcchc6	ZCCHC6	§132	Terminal uridylyltransferase 7	Q5BLK4	169	ISRSRKEsFQESDDA			SRKES*FQESDDAYR	3	599.919				9934	10017		9090	9271				34.72	35.29		35.16	34.95				3.065	3.519		3.347	3.248				0.2209	0.0765		-0.0129	0.0899
1285	1267	Enzyme, misc.	Zdhhc8	ZDHHC8	§523	Probable palmitoyltransferase ZDHHC8	Q5Y5T5	82	RPPPRSFsPVLGPRP			SFS*PVLGPR	2	520.252		23812	23446		23570	23596				70.57	71.1		71.32	71.11				2.092	2.063		2.012	2.044				0.058	-0.0617		0.5334	0.1416				0.3866	0.4752
1286	G protein or regulator
1287	1268	G protein or regulator	Arf5	ARF5	154	ADP-ribosylation factor 5	P84084	20.5	HLRSRTWyVQATCAT			SRTWY*VQATCATQGTGLYDGLDWLSHELSK	4	881.655				36634								105.66								6.722								0.6698
1288	1269	G protein or regulator	Rab13	RAB13	§180	Ras-related protein Rab-13	Q9DD03	22.8	TGGRRSGtNSKPSST			RSGT*NSKPSSTGLK	3	500.579				5203								22.04								2.58								0.1181
1289	1270	G protein or regulator	Rab13	RAB13	§180	Ras-related protein Rab-13	Q9DD03	22.8	TGGRRSGtNSKPSST			SGT*NSKPSSTGLK	2	672.314	6626	6819	6715	6799	6703	6760			26.39	26.18	26.38	26.34	26.42	26.2			2.725	2.77	2.612	2.323	2.676	2.708			-0.062	0.3156	-0.0008	0.7056	0.1735	0.3965			0.4235	0.376	0.4185
1290	1271	G protein or regulator	Rab13	RAB13	§180	Ras-related protein Rab-13	Q9DD03	22.8	TGGRRSGtNSKPSST			SGT*NSKPSSTGLK	3	448.545	6660	6853							26.48	26.27							2.688	2.893							-0.5567	-0.575							0.3107	0.2649
1291	1272	G protein or regulator	Rab13	RAB13	182	Ras-related protein Rab-13	Q9DD03	22.8	GRRSGTNsKPSSTGL			RSGTNS*KPSSTGLK	3	500.579	4974		5108			5171			21.97		22.03			21.91			2.487		2.199			2.16			-0.0659		-0.1462			0.1327			0.2732		0.1737
1292	1273	G protein or regulator	Rtkn;Rtkn	RTKN;RTKN iso 2	§520;507	Rhotekin	Q8C6B2;Q8C6B2-2	63	WGRPRTFsLDAAPAD			TFS*LDAAPADHSLGPSR	2	911.412	22453	22471	22108	22151	22199	22222	21359	21584	67.86	67.09	67.53	67.31	67.69	67.47	67.55	67.57	3.678	3.928	3.706	3.724	3.72	3.729	3.695	3.456	0.0674	0.64	-0.281	-0.1542	-0.4527	0.0002	0.3776	0.264	0.605	0.581	0.6413
1293	1274	G protein or regulator	Rtkn;Rtkn	RTKN;RTKN iso 2	§520;507	Rhotekin	Q8C6B2;Q8C6B2-2	63	WGRPRTFsLDAAPAD			TFS*LDAAPADHSLGPSR	3	607.944	22417	22457	22059	22129	22168	22210	21345	21565	67.77	67.06	67.39	67.25	67.6	67.43	67.51	67.52	4.511	4.378	4.562	4.386	4.404	4.573	4.641	4.444	0.3277	0.3797	0.3764	0.1259	0.3578	0.188	0.4888	0.2039	0.5788	0.5303	0.5471
1294	1275	G protein or regulator	Rtkn;Rtkn	RTKN;RTKN iso 2	§520;507	Rhotekin	Q8C6B2;Q8C6B2-2	63	WGRPRTFsLDAAPAD			TFS*LDAAPADHSLGPSR	3	607.944							21353								67.53								4.324								0.5178
1295	GAP, Rab
1296	1276	GAP, Rab	Tbc1d15	TBC1D15	257	TBC1 domain family member 15	Q9CXF4	76.5	STHQRPPsEMADFLS			GSDPSTHQRPPS*EM#ADFLSDAIPGLK	3	950.432				27498								81.45								4.162								0.7384
1297	1277	GAP, Rab	Tbc1d15	TBC1D15	257	TBC1 domain family member 15	Q9CXF4	76.5	STHQRPPsEMADFLS			GSDPSTHQRPPS*EMADFLSDAIPGLK	3	945.1	33015								95.68								4.383								-0.0619								0.5054
1298	1278	GAP, Rab	Tbc1d15	TBC1D15	257	TBC1 domain family member 15	Q9CXF4	76.5	STHQRPPsEMADFLS			GSDPSTHQRPPS*EMADFLSDAIPGLK	4	709.077	33001		32654		32528	32802	31967	32163	95.64		95.54		95.18	95.57	95.57	95.57	3.901		3.616		3.927	3.769	3.717	3.828	-0.1183		-0.2565		0.1203	0.1407	-0.4212	-0.1737	0.4599		0.473
1299	1279	GAP, Rab	Tbc1d15	TBC1D15	257	TBC1 domain family member 15	Q9CXF4	76.5	STHQRPPsEMADFLS			GSDPSTHQRPPS*EMADFLSDAIPGLK	4	709.077	33007								95.66								3.991								-0.1838								0.4867
1300	1280	GAP, Rab	Tbc1d1;Tbc1d1	TBC1D1;TBC1D1 iso2	§590, §607;590, 607	TBC1 domain family member 1	Q60949;Q60949-2	141.9	AFRRRANtLSHFPVE;APPEPAQsSPGVSQR	Akt1		ANT*LSHFPVECPAPPEPAQS*SPGVSQR	3	1007.44					24077								72.66								5.256								0.5188
1301	1281	GAP, Rab	Tbc1d1;Tbc1d1	TBC1D1;TBC1D1 iso2	§590, §608;590, 608	TBC1 domain family member 1	Q60949;Q60949-2	141.9	AFRRRANtLSHFPVE;PPEPAQSsPGVSQRK	Akt1		ANT*LSHFPVECPAPPEPAQSS*PGVSQR	3	1007.44	24293		24021	24152		24147	23485	23525	72.65		72.61	72.59		72.56	73.16	72.7	5.863		5.007	4.602		4.955	4.656	4.721	0.3027		0.2852	-0.0797		-0.0386	0.4097	0.1428	0.5417		0.4834
1302	1282	GAP, Rab	Tbc1d1;Tbc1d1	TBC1D1;TBC1D1 iso2	§590, §608;590, 608	TBC1 domain family member 1	Q60949;Q60949-2	141.9	AFRRRANtLSHFPVE;PPEPAQSsPGVSQRK	Akt1		ANT*LSHFPVECPAPPEPAQSS*PGVSQR	3	1007.44						24166	23276	23505						72.61	72.61	72.64						5.297	5.057	5.492						0.3921	0.4557	0.2544
1303	1283	GAP, Rab	Tbc1d1;Tbc1d1	TBC1D1;TBC1D1 iso2	§590, §608;590, 608	TBC1 domain family member 1	Q60949;Q60949-2	141.9	AFRRRANtLSHFPVE;PPEPAQSsPGVSQRK	Akt1		ANT*LSHFPVECPAPPEPAQSS*PGVSQR	3	1007.44							23477								73.14								4.601								0.4092
1304	1284	GAP, Rab	Tbc1d1;Tbc1d1	TBC1D1;TBC1D1 iso2	§590, §608;590, 608	TBC1 domain family member 1	Q60949;Q60949-2	141.9	AFRRRANtLSHFPVE;PPEPAQSsPGVSQRK	Akt1		ANT*LSHFPVECPAPPEPAQSS*PGVSQR	4	755.831						24224								72.76								4.472								-0.4838
1305	1285	GAP, Rab	Tbc1d1;Tbc1d1	TBC1D1;TBC1D1 iso2	§590, §608;590, 608	TBC1 domain family member 1	Q60949;Q60949-2	141.9	AFRRRANtLSHFPVE;PPEPAQSsPGVSQRK	Akt1		RANT*LSHFPVECPAPPEPAQSS*PGVSQR	3	1059.47					21250	21336							65.15	65.06							6.784	6.128							0.4626	0.4457
1306	1286	GAP, Rab	Tbc1d1;Tbc1d1	TBC1D1;TBC1D1 iso2	§590;590	TBC1 domain family member 1	Q60949;Q60949-2	141.9	AFRRRANtLSHFPVE	Akt1		ANT*LSHFPVECPAPPEPAQSSPGVSQR	2	1470.67			22621		22744	22778	21939				68.91		69.13	68.94	69.08				5.17		5.195	4.975	5.269				0.731		2.0111	1.3183	0.7749				0.7419
1307	1287	GAP, Rab	Tbc1d1;Tbc1d1	TBC1D1;TBC1D1 iso2	§590;590	TBC1 domain family member 1	Q60949;Q60949-2	141.9	AFRRRANtLSHFPVE	Akt1		ANT*LSHFPVECPAPPEPAQSSPGVSQR	3	980.783	22879	23059	22553	22633	22689	22715	21864	22092	68.97	68.62	68.72	68.6	68.99	68.77	68.89	68.91	6.102	5.504	6.048	5.75	6.054	5.897	5.796	5.766	0.3136	0.1921	0.3145	0.3648	0.5546	0.1434	0.2335	0.1643	0.6564	0.5594	0.5936
1308	1288	GAP, Rab	Tbc1d1;Tbc1d1	TBC1D1;TBC1D1 iso2	§590;590	TBC1 domain family member 1	Q60949;Q60949-2	141.9	AFRRRANtLSHFPVE	Akt1		ANT*LSHFPVECPAPPEPAQSSPGVSQR	3	980.783		22944								68.32								5.997								0.5147								0.6342
1309	1289	GAP, Rab	Tbc1d1;Tbc1d1	TBC1D1;TBC1D1 iso2	§590;590	TBC1 domain family member 1	Q60949;Q60949-2	141.9	AFRRRANtLSHFPVE	Akt1		ANT*LSHFPVECPAPPEPAQSSPGVSQR	4	735.839	22917	22956	22591		22723	22770		22156	69.07	68.35	68.83		69.08	68.92		69.08	6.114	5.793	6.261		5.649	6.636		6.474	0.321	0.2462	0.46		0.0863	-0.1483		0.2242	0.5909	0.5503	0.6147
1310	1290	GAP, Rab	Tbc1d1;Tbc1d1	TBC1D1;TBC1D1 iso2	§590;590	TBC1 domain family member 1	Q60949;Q60949-2	141.9	AFRRRANtLSHFPVE	Akt1		RANT*LSHFPVECPAPPEPAQSSPGVSQR	3	1032.82		20266		19979	20063	20083				61.34		61.53	62.03	61.75				7.088		7.047	7.549	6.973				-0.5587		-0.1162	0.7739	0.6152				0.6691
1311	1291	GAP, Rab	Tbc1d1;Tbc1d1	TBC1D1;TBC1D1 iso2	§592, §607;592, 607	TBC1 domain family member 1	Q60949;Q60949-2	141.9	RRRANTLsHFPVECP;APPEPAQsSPGVSQR			ANTLS*HFPVECPAPPEPAQS*SPGVSQR	3	1007.44		24504	24041							72.36	72.66							4.086	4.475							0.0712	0.0989							0.3966	0.5097
1312	1292	GAP, Rab	Tbc1d1;Tbc1d1	TBC1D1;TBC1D1 iso2	§592, §608;592, 608	TBC1 domain family member 1	Q60949;Q60949-2	141.9	RRRANTLsHFPVECP;PPEPAQSsPGVSQRK			ANTLS*HFPVECPAPPEPAQSS*PGVSQR	4	755.831							23325								72.74								5.434								0.0786
1313	1293	GAP, Rab	Tbc1d1;Tbc1d1	TBC1D1;TBC1D1 iso2	§592, §608;592, 608	TBC1 domain family member 1	Q60949;Q60949-2	141.9	RRRANTLsHFPVECP;PPEPAQSsPGVSQRK			RANTLS*HFPVECPAPPEPAQSS*PGVSQR	3	1059.47	21454	21549	21199	21270		21312	20472	20683	65.26	64.69	65.09	64.93		65	65.18	65.13	6.402	5.905	5.926	5.82		6.85	5.082	6.576	0.0112	0.7595	0.6148	0.4234		0.339	0.306	0.5121	0.4722	0.4466	0.4618
1314	1294	GAP, Rab	Tbc1d1;Tbc1d1	TBC1D1;TBC1D1 iso2	§592, §608;592, 608	TBC1 domain family member 1	Q60949;Q60949-2	141.9	RRRANTLsHFPVECP;PPEPAQSsPGVSQRK			RANTLS*HFPVECPAPPEPAQSS*PGVSQR	4	794.856	21446	21544	21181	21260	21241	21318	20464	20665	65.24	64.67	65.04	64.91	65.13	65.01	65.16	65.09	6.017	6.694	7.362	5.814	6.546	6.01	6.417	6.503	0.1941	-0.1437	0.5531	0.1581	0.2735	0.4637	0.2501	0.1485	0.5109	0.5038	0.5462
1315	1295	GAP, Rab	Tbc1d1;Tbc1d1	TBC1D1;TBC1D1 iso2	§592;592	TBC1 domain family member 1	Q60949;Q60949-2	141.9	RRRANTLsHFPVECP			ANTLS*HFPVECPAPPEPAQSSPGVSQR	2	1470.67					22753	22756							69.16	68.88							5.329	5.177							0.2124	2.204
1316	1296	GAP, Rab	Tbc1d1;Tbc1d1	TBC1D1;TBC1D1 iso2	§592;592	TBC1 domain family member 1	Q60949;Q60949-2	141.9	RRRANTLsHFPVECP			ANTLS*HFPVECPAPPEPAQSSPGVSQR	3	980.783				22851								69.18								4.969								-1.2229
1317	1297	GAP, Rab	Tbc1d1;Tbc1d1	TBC1D1;TBC1D1 iso2	§592;592	TBC1 domain family member 1	Q60949;Q60949-2	141.9	RRRANTLsHFPVECP			ANTLS*HFPVECPAPPEPAQSSPGVSQR	4	735.839				22641	22711		21908					68.62	69.05		69					5.171	6.177		5.847					-0.2454	0.1401		0.0896
1318	1298	GAP, Rab	Tbc1d1;Tbc1d1	TBC1D1;TBC1D1 iso2	§592;592	TBC1 domain family member 1	Q60949;Q60949-2	141.9	RRRANTLsHFPVECP			RANTLS*HFPVECPAPPEPAQSSPGVSQR	3	1032.82	20199		19952	19994	20058	20088	19239	19450	62		61.79	61.57	62.01	61.76	61.96	61.9	5.876		7.201	6.748	7.175	7.009	6.791	6.855	-0.0602		-0.3309	0.1699	1.006	0.7772	0.3481	0.3269	0.5708		0.6756
1319	1299	GAP, Rab	Tbc1d1;Tbc1d1	TBC1D1;TBC1D1 iso2	§592;592	TBC1 domain family member 1	Q60949;Q60949-2	141.9	RRRANTLsHFPVECP			RANTLS*HFPVECPAPPEPAQSSPGVSQR	3	1032.82								19438								61.87								7.108								0.2782
1320	1300	GAP, Rab	Tbc1d1;Tbc1d1	TBC1D1;TBC1D1 iso2	§592;592	TBC1 domain family member 1	Q60949;Q60949-2	141.9	RRRANTLsHFPVECP			RANTLS*HFPVECPAPPEPAQSSPGVSQR	4	774.864	20209	20264	19933	19972	20070	20072	19250	19437	62.02	61.34	61.74	61.52	62.04	61.72	61.99	61.87	7.738	7.828	6.247	7.301	7.806	7.708	7.583	7.3	0.1337	-0.5958	-0.3183	0.89	0.3183	-0.7831	0.2202	0.07	0.6655	0.6745	0.6505
[truncated: 2,698 more rows]
[truncated: 32 more columns]

## Sheet: Akt Summary
PTMSCAN® RESULTS
Table: iMCD3 Cells; LysC/Trypsin Digest; Akt Substrate Motif Antibody #5561/#5563
[truncated: 1,417 more rows]
[truncated: 8 more columns]

## Sheet: IMAC Details
Table: iMCD3 Cells; Trypsin Digest; Fe-IMAC Enrichment
[truncated: 43,560 more rows]
[truncated: 28 more columns]

[truncated: 1 more sheets: IMAC Summary]
