# Supplementary material for: mTOR and S6K1 drive polycystic kidney by the control of Afadin-dependent oriented cell division
Source: Nat Commun. 2020 Jun 24;11:3200. doi: 10.1038/s41467-020-16978-z (PMC7314806; doi:10.1038/s41467-020-16978-z)
Supplement: Supplementary file 4 — Supplementary Table 2 [file 41467_2020_16978_MOESM4_ESM.xlsx]

## Sheet: Info
Literature
Well characterized S6K1 substrate sites documented in the literature.
IMAC
Well characterized S6K1 substrate sites detected by IMAC enrichment
Akt Motif
Well characterized S6K1 substrate sites detected by phospho-Akt Motif enrichment

## Sheet: Literature
S6K1 Substrates
Protein Name	Gene Name	Phosphosite	Motif
Rps6	Rps6	235,236,240,244	IAKRRRLssLRAsTS
eIF4b	Eif4b	422	RERSRTGsESSQTGA
eEf2k	Eef2k	365	SPRIRTLsSSRPPLL
Pdcd4	Pdcd4	67	KRRLRKNsSRDSGRG
Cbp80	Ncbp1	7	MSRRRHsYENDGGQ
		21,22	PHKRRKtsDANETED
Skar	Poldip3	385	LPRRGNPAsSNPPAEV
Cad	Cad	1859	PPRIHRAsDPGLPAE
Tcpβ	Cct2	260	GSRVRVDsTAKVAEI
Uri1	Rmp	372	AKRKRKNsTGSGHSA	(human only)
Rictor	Rictor	1135	NRRIRTLtEPSVDLN
mTOR	Mtor	2446,2448	RSRTRtDsYSAGQSV
Sin1	Mapkap1	86	GIRRRSNtAQRLERL
		398	IHRLRFTtTDVQLGI
Irs1	Irs1	304	RSRTESItATSPASM
		1097	GCRRRHSsETFSAPT
Ampkα2	Prkaa2	491	STPQRSCsAAGLHRA
Pgc1α	Ppargc1a	568,572	PQRMRSRsRSFsRHR
Gsk3α	Gsk3a	21	SGRARTSsFAEPGGG
Gsk3β	Gsk3b	9	SGRPRTTsFAESCKP
Mdm2	Mdm2	163	SSRRRSIsETEENTD
Gli1	Gli1	87	LTKKRALsISPLSDA
Bad	Bad	136	PFRGRSRsAPPNLWA
Eprs	Eprs	999	SQGSGLSsGGAGEGQ
DnaJc2	Dnajc2	47	KRRNRNAsTSFQELE
Mxi1	Mxi1	160	MERIRMDsIGSTISS
Mad1	Mxd1	144	AERTRMDsVGSVVSS
Bmal1	Arntl	42	CNRKRKGsATDYQLD
H2B	Hist1h2bb	37	RKRSRKEsYSVYVYK
Srpk2	Srpk2	487	HDRSRTVsASSTGDL

## Sheet: IMAC
Index In Detail	Gene	Accession	Log2 Fold Change A	Log2 Fold Change B	Log2 Average	pvalue	NegLogP	Site	Peptide	-7/+7 Motif Area	DataSet
5760	Bad	Q61337	-3.82	-4	-3.91	0.01	2.2	113	HSSY*PAGTEEDEGMEEELSPFR	TRSRHSSyPAGTEED	IMAC
3064	Rictor	Q6QI06;Q6QI06-2	-1.94	-2.29	-2.07	0	3.13	1135;983	TLT*EPSVDLNHSEDFTSSSAQK	NRRIRTLtEPSVDLN	IMAC
35276	Eif4b	Q8BGD9	-1.66	-2.17	-1.93	0	2.31	497, 498	SQS*S*DTEQPSPTSGGGK	NPPARSQsSDTEQPS;PPARSQSsDTEQPSP	IMAC
22263	Srpk2	O54781	-2.13	-1.66	-1.88	0	4.81	483	TSEFPTPLFSGPLEPVACGSVISEGSPLTEQEESSPSHDRS*R	SSPSHDRsRTVSASS	IMAC
14209	Cad	B2RQC6;B2RQC6-2	-1.68	-1.14	-1.38	0	4.52	1859;1859	IHRAS*DPGLPAEEPK	PPRIHRAsDPGLPAE	IMAC
7288	Dnajc2	P54103	-1.14	-1.48	-1.36	0.02	1.7	47, 48	NAS*T*SFQELEDKK	KRRNRNAsTSFQELE;RRNRNAStSFQELED	IMAC
7293	Dnajc2	P54103	-1.14	-1.48	-1.36	0.02	1.7	47, 49	NAS*TS*FQELEDKK	KRRNRNAsTSFQELE;RNRNASTsFQELEDK	IMAC
6108	Pdcd4	Q61823	-1.91	-0.11	-1.32	0.17	0.77	457	FVS*EGDGGR	RGRKRFVsEGDGGRL	IMAC
7296	Dnajc2	P54103	-1.18	-1.13	-1.17	0.01	2.07	48, 49	NAST*S*FQELEDKK	RRNRNAStSFQELED;RNRNASTsFQELEDK	IMAC
5758	Bad	Q61337	-1.25	-0.77	-0.98	0	3.93	112	HSS*YPAGTEEDEGMEEELSPFR	ETRSRHSsYPAGTEE	IMAC
35277	Eif4b	Q8BGD9	-0.35	-1.1	-0.79	0.13	0.88	497, 504	SQS*SDTEQPS*PTSGGGK	NPPARSQsSDTEQPS;SSDTEQPsPTSGGGK	IMAC
35278	Eif4b	Q8BGD9	-0.35	-1.1	-0.79	0.13	0.88	497, 507	SQS*SDTEQPSPTS*GGGK	NPPARSQsSDTEQPS;TEQPSPTsGGGKVAA	IMAC
25542	Ncbp1	Q3UYV9	-1.01	-0.24	-0.63	0.06	1.22	21	RKT*SDANETEDHLESLICK	QPHKRRKtSDANETE	IMAC
3077	Rictor	Q6QI06;Q6QI06-2	-0.44	-0.76	-0.63	0.11	0.96	1468;1316	MFSHDGAGLS*SGAGGLVK	SHDGAGLsSGAGGLV	IMAC
3078	Rictor	Q6QI06;Q6QI06-2	-0.44	-0.76	-0.63	0.11	0.96	1469;1317	MFSHDGAGLSS*GAGGLVK	HDGAGLSsGAGGLVK	IMAC
21271	Gsk3a	Q2NL51	-0.43	-0.81	-0.62	0.05	1.31	19	T*SSFAEPGGGGGGGGGGPGGSASGPGGTGGGK	GGSGRARtSSFAEPG	IMAC
21272	Gsk3a	Q2NL51	-0.43	-0.81	-0.62	0.05	1.31	20	TS*SFAEPGGGGGGGGGGPGGSASGPGGTGGGK	GSGRARTsSFAEPGG	IMAC
25566	Ncbp1	Q3UYV9	-0.96	-0.35	-0.61	0.09	1.03	8	RHSY*ENDGGQPHK	MSRRRHSyENDGGQP	IMAC
14163	Cad	B2RQC6;B2RQC6-2	-0.75	-0.48	-0.58	0.02	1.61	1824, 1833;1824, 1833	KWPQGVVPQPPPST*PATTEITTT*PERPR	VPQPPPStPATTEIT;ATTEITTtPERPRRV	IMAC
5767	Bad	Q61337	-0.47	-0.69	-0.58	0.02	1.64	155	RMS*DEFEGSFK	GRELRRMsDEFEGSF	IMAC
2110	Irs1	P35569	-0.62	-0.4	-0.53	0.08	1.1	325, 343	ASS*DGEGTMSRPASVDGSPVS*PSTNR	SFRVRASsDGEGTMS;SVDGSPVsPSTNRTH	IMAC
35236	Eif4b	Q8BGD9	-0.58	-0.48	-0.53	0	2.77	420, 424	SRT*GSES*SQTGASATSGR	QERERSRtGSESSQT;RSRTGSEsSQTGASA	IMAC
35237	Eif4b	Q8BGD9	-0.44	-0.59	-0.53	0.04	1.39	422	TGS*ESSQTGASATSGR	RERSRTGsESSQTGA	IMAC
21286	Gsk3b	Q9WV60	-0.56	-0.47	-0.52	0.02	1.8	389	IQAAAS*PPANATAASDTNAGDR	ARIQAAAsPPANATA	IMAC
2127	Irs1	P35569	-1.2	0.02	-0.49	0.19	0.73	999	QSYVDTS*PVAPVSYADMR	RQSYVDTsPVAPVSY	IMAC
12918	Hist1h2bb	Q64475;Q6ZWY9;P10853;Q64478;Q8CGP1;P10854;Q8CGP2;Q64525;Q8CGP2-2	-0.56	-0.34	-0.45	0.29	0.54	37;37;37;37;37;37;37;37;37	KES*YSVYVYK	RKRSRKEsYSVYVYK	IMAC
35239	Eif4b	Q8BGD9	0.57	-1.02	-0.45	0.3	0.53	422, 425	TGS*ESS*QTGASATSGR	RERSRTGsESSQTGA;SRTGSESsQTGASAT	IMAC
21274	Gsk3a	Q2NL51	-0.3	-0.5	-0.42	0.13	0.87	21	TSS*FAEPGGGGGGGGGGPGGSASGPGGTGGGK	SGRARTSsFAEPGGG	IMAC
21284	Gsk3b	Q9WV60	-0.45	-0.35	-0.4	0.1	1.02	13	TTSFAES*CKPVQQPSAFGSMK	RTTSFAEsCKPVQQP	IMAC
25553	Ncbp1	Q3UYV9	-0.39	-0.39	-0.4	0.21	0.69	7	RHS*YENDGGQPHK	xMSRRRHsYENDGGQ	IMAC
22259	Srpk2	O54781	-0.34	-0.41	-0.4	0.07	1.18	378	DNGEVEDQEEKEDAEKENAEKDEDDVEQELANLDPTWVES*PK	LDPTWVEsPKANGHI	IMAC
25546	Ncbp1	Q3UYV9	-0.87	0.03	-0.38	0.19	0.72	22	KTS*DANETEDHLESLICK	PHKRRKTsDANETED	IMAC
5762	Bad	Q61337	-0.18	-0.45	-0.35	0.11	0.94	136	S*APPNLWAAQR	PFRGRSRsAPPNLWA	IMAC
3068	Rictor	Q6QI06;Q6QI06-2	-0.53	-0.1	-0.34	0.19	0.73	1234;1082	SQSFNTDTTTSGISSMSSS*PSR	GISSMSSsPSRETVA	IMAC
2109	Irs1	P35569	-0.52	-0.02	-0.32	0.3	0.52	265	SKS*QSSSSCSNPISVPLRR	EFRPRSKsQSSSSCS	IMAC
2099	Irs1	P35569	-0.43	-0.17	-0.32	0.12	0.93	1074	VNLS*PNHNQSAK	AFTRVNLsPNHNQSA	IMAC
35223	Eif4b	Q8BGD9	-0.08	-0.46	-0.31	0.31	0.51	406, 409	ERHPS*WRS*EETQER	RPRERHPsWRSEETQ;ERHPSWRsEETQERE	IMAC
35281	Eif4b	Q8BGD9	0.02	-0.55	-0.31	0.33	0.48	504	SQSSDTEQPS*PTSGGGK	SSDTEQPsPTSGGGK	IMAC
35283	Eif4b	Q8BGD9	0.02	-0.55	-0.31	0.33	0.48	507	SQSSDTEQPSPTS*GGGK	TEQPSPTsGGGKVAA	IMAC
14224	Cad	B2RQC6;B2RQC6-2	0.02	-0.58	-0.3	0.37	0.43	64;64	AQILVLTYPLIGNYGIPS*DEEDEFGLSK	IGNYGIPsDEEDEFG	IMAC
14212	Cad	B2RQC6;B2RQC6-2	-0.83	0.18	-0.25	0.55	0.26	1884;1884	VVEPELMGT*PDGPCYPAPPVPR	VEPELMGtPDGPCYP	IMAC
35230	Eif4b	Q8BGD9	0.03	-0.53	-0.25	0.36	0.44	418, 420, 422	ERS*RT*GS*ESSQTGASATSGR	ETQERERsRTGSESS;QERERSRtGSESSQT;RERSRTGsESSQTGA	IMAC
21289	Gsk3b	Q9WV60	-0.28	-0.13	-0.21	0.04	1.35	9	TTS*FAESCKPVQQPSAFGSMK	SGRPRTTsFAESCKP	IMAC
2325	Mapkap1	Q8BKH7;Q8BKH7-2;Q8BKH7-3	-0.05	-0.43	-0.21	0.4	0.4	510;474;318	RTS*FSFQK	RKLNRRTsFSFQKEK	IMAC
2328	Mapkap1	Q8BKH7;Q8BKH7-2;Q8BKH7-3	-0.05	-0.43	-0.21	0.4	0.4	512;476;320	RTSFS*FQK	LNRRTSFsFQKEKKS	IMAC
3070	Rictor	Q6QI06;Q6QI06-2	-0.46	0.29	-0.2	0.52	0.28	1301;1149	AQS*LKAPSIATIK	TLPRRAQsLKAPSIA	IMAC
14150	Cad	B2RQC6;B2RQC6-2	-0.29	0.02	-0.1	0.37	0.44	1823, 1827;1823, 1827	KWPQGVVPQPPPS*TPAT*TEITTTPERPR	VVPQPPPsTPATTEI;PPPSTPAtTEITTTP	IMAC
14152	Cad	B2RQC6;B2RQC6-2	-0.29	0.02	-0.1	0.37	0.44	1823, 1831;1823, 1831	KWPQGVVPQPPPS*TPATTEIT*TTPERPR	VVPQPPPsTPATTEI;TPATTEItTTPERPR	IMAC
14155	Cad	B2RQC6;B2RQC6-2	-0.29	0.02	-0.1	0.37	0.44	1823, 1833;1823, 1833	KWPQGVVPQPPPS*TPATTEITTT*PERPR	VVPQPPPsTPATTEI;ATTEITTtPERPRRV	IMAC
21278	Gsk3a	Q2NL51;Q9WV60	-0.18	0	-0.1	0.19	0.71	279;216	GEPNVSY*ICSR	RGEPNVSyICSRYYR	IMAC
3076	Rictor	Q6QI06;Q6QI06-2	-0.24	0.13	-0.08	0.61	0.21	1387;1235	ALSYAS*LDKEDLLSPINHNTLQR	MKALSYAsLDKEDLL	IMAC
22269	Srpk2	O54781	-0.37	0.21	-0.07	0.84	0.08	50	APLVPPPPPPPPPPPLPDPAPPEPEEEILGS*DDEEQEDPADYCK	PEEEILGsDDEEQED	IMAC
36945	Rps6	P62754	-0.34	0.24	-0.06	0.83	0.08	235, 241, 244, 246	LS*SLRAST*SKS*ES*SQK	IAKRRRLsSLRASTS;LSSLRAStSKSESSQ;LRASTSKsESSQKxx;ASTSKSEsSQKxxxx	IMAC
36951	Rps6	P62754	-0.34	0.24	-0.06	0.83	0.08	236, 240, 241, 247	LSS*LRAS*T*SKSESS*QK	AKRRRLSsLRASTSK;RLSSLRAsTSKSESS;LSSLRAStSKSESSQ;STSKSESsQKxxxxx	IMAC
36939	Rps6	P62754	-0.48	0.32	-0.05	0.94	0.03	235, 236, 240	RLS*S*LRAS*TSK	IAKRRRLsSLRASTS;AKRRRLSsLRASTSK;RLSSLRAsTSKSESS	IMAC
35257	Eif4b	Q8BGD9	-0.12	0.07	-0.03	1	0	445, 459	ESEKS*LENETLNKEEDCHS*PTSKPPKPDQPLK	RRRESEKsLENETLN;NKEEDCHsPTSKPPK	IMAC
7283	Dnajc2	P54103	0.53	-0.57	-0.02	0.99	0.01	183	DNFFQVFS*PVFER	DNFFQVFsPVFERNS	IMAC
35229	Eif4b	Q8BGD9	0.12	-0.09	0	0.93	0.03	418, 420	ERS*RT*GSESSQTGASATSGR	ETQERERsRTGSESS;QERERSRtGSESSQT	IMAC
12916	Hist1h2bb	Q64475;P70696;Q6ZWY9;P10853;Q64478;Q8CGP1;P10854;Q8CGP2;Q64525;Q8CGP2-2;Q64524;Q9D2U9;Q8CGP0	0.23	-0.23	0	0.9	0.05	56;57;56;56;56;56;56;56;56;56;56;56;56	QVHPDTGIS*SK	VHPDTGIsSKAMGIM	IMAC
3079	Rictor	Q6QI06;Q6QI06-2	0.48	-0.32	0.01	0.88	0.05	1591;1439	S*TELLLGVK	GSASSTKsTELLLGV	IMAC
3080	Rictor	Q6QI06;Q6QI06-2	0.48	-0.32	0.01	0.88	0.05	1592;1440	ST*ELLLGVK	SASSTKStELLLGVK	IMAC
35219	Eif4b	Q8BGD9	-0.03	0.08	0.02	0.86	0.06	406	ERHPS*WR	RPRERHPsWRSEETQ	IMAC
35274	Eif4b	Q8BGD9	0.6	-0.49	0.02	0.89	0.05	497	SQS*SDTEQPSPTSGGGK	NPPARSQsSDTEQPS	IMAC
35279	Eif4b	Q8BGD9	0.6	-0.49	0.02	0.89	0.05	498	SQSS*DTEQPSPTSGGGK	PPARSQSsDTEQPSP	IMAC
35293	Eif4b	Q8BGD9	-0.07	0.11	0.03	0.42	0.37	93	S*PPYTAFLGNLPYDVTEDSIKDFFR	DRSRLPKsPPYTAFL	IMAC
29873	Arntl	Q9WTL8-2;Q9WTL8-4;Q9WTL8-5	-0.41	0.65	0.05	0.91	0.04	42;42;42	KGS*ATDYQESMDTDKDDPHGR	CNRKRKGsATDYQES	IMAC
21276	Gsk3a	Q2NL51	0.56	-0.47	0.05	0.91	0.04	454	SPAGPAS*PLTTSYNPSSQALTEAQTGQDWQPSDATTATLASSS	RSPAGPAsPLTTSYN	IMAC
3075	Rictor	Q6QI06;Q6QI06-2	-0.37	0.64	0.06	0.77	0.11	1385;1233	ALSY*ASLDKEDLLSPINHNTLQR	RFMKALSyASLDKED	IMAC
14183	Cad	B2RQC6;B2RQC6-2	0.65	-0.57	0.07	0.84	0.07	1833;1833	KWPQGVVPQPPPSTPATTEITTT*PERPR	ATTEITTtPERPRRV	IMAC
3062	Rictor	Q6QI06	-0.31	0.45	0.09	0.61	0.22	21	GRNDS*GEENVPLDLTR	RIRGRNDsGEENVPL	IMAC
29875	Arntl	Q9WTL8-2;Q9WTL8-4;Q9WTL8-5	-0.11	0.33	0.1	0.7	0.16	44;44;44	KGSAT*DYQESMDTDKDDPHGR	RKRKGSAtDYQESMD	IMAC
14159	Cad	B2RQC6;B2RQC6-2	0.6	-0.41	0.11	0.73	0.14	1823;1823	KWPQGVVPQPPPS*TPATTEITTTPERPR	VVPQPPPsTPATTEI	IMAC
14165	Cad	B2RQC6;B2RQC6-2	0.6	-0.41	0.11	0.73	0.14	1824;1824	KWPQGVVPQPPPST*PATTEITTTPERPR	VPQPPPStPATTEIT	IMAC
14180	Cad	B2RQC6;B2RQC6-2	0.6	-0.41	0.11	0.73	0.14	1832;1832	KWPQGVVPQPPPSTPATTEITT*TPERPR	PATTEITtTPERPRR	IMAC
2120	Irs1	P35569	0.19	0.05	0.13	0.48	0.32	612	GGHHRPDTSNLHTDDGYMPMS*PGVAPVPSNR	DDGYMPMsPGVAPVP	IMAC
22257	Srpk2	O54781	0.66	-0.69	0.13	0.73	0.14	10	SSS*SERPEPQQK	VNSEKSSsSERPEPQ	IMAC
22273	Srpk2	O54781	1.01	-0.63	0.14	0.9	0.04	11	SSSS*ERPEPQQK	NSEKSSSsERPEPQQ	IMAC
21584	Mtor	Q9JLN9	-0.15	0.38	0.15	0.35	0.46	2474	AGTT*VPESIHSFIGDGLVKPEALNK	AHKKAGTtVPESIHS	IMAC
6110	Pdcd4	Q61823	-0.13	0.73	0.17	0.41	0.39	94	SGVAVPTS*PK	SGVAVPTsPKGRLLD	IMAC
2113	Irs1	P35569	0.13	0.22	0.17	0.1	1.01	439, 448	S*VTPDSLGHT*PPARGEEELSNYICMGGK	DFRSSFRsVTPDSLG;TPDSLGHtPPARGEE	IMAC
2114	Irs1	P35569	0.13	0.22	0.17	0.1	1.01	441, 448	SVT*PDSLGHT*PPARGEEELSNYICMGGK	RSSFRSVtPDSLGHT;TPDSLGHtPPARGEE	IMAC
7302	Dnajc2	P54103	0.8	-0.46	0.17	0.65	0.19	60, 63	KELS*EES*EDEELQLEEFPMLK	LEDKKELsEESEDEE;KKELSEEsEDEELQL	IMAC
35214	Eif4b	Q8BGD9	0.52	0.12	0.23	0.29	0.54	16	TIS*LTDFLAEDGGTGGGSTYVPK	NKKGKTIsLTDFLAE	IMAC
2108	Irs1	P35569	0.51	-0.02	0.24	0.4	0.4	1139	HSSAS*FENVWLRPGDLGGVSK	VKRHSSAsFENVWLR	IMAC
14221	Cad	B2RQC6;B2RQC6-2	-0.06	0.51	0.26	0.17	0.76	1900;1900	QAS*PQNLGSSGLLHPQMSPLLHSLVGQHILSVK	PPVPRQAsPQNLGSS	IMAC
3071	Rictor	Q6QI06;Q6QI06-2	0.28	0.24	0.26	0.02	1.67	1384, 1385;1232, 1233	ALS*Y*ASLDKEDLLSPINHNTLQR	SRFMKALsYASLDKE;RFMKALSyASLDKED	IMAC
3074	Rictor	Q6QI06;Q6QI06-2	0.28	0.24	0.26	0.02	1.67	1385, 1387;1233, 1235	ALSY*AS*LDKEDLLSPINHNTLQR	RFMKALSyASLDKED;MKALSYAsLDKEDLL	IMAC
2111	Irs1	P35569	0.38	0.06	0.27	0.24	0.63	343	PASVDGSPVS*PSTNR	SVDGSPVsPSTNRTH	IMAC
36944	Rps6	P62754	-0.05	0.65	0.28	0.17	0.78	235, 241, 244	LS*SLRAST*SKS*ESSQK	IAKRRRLsSLRASTS;LSSLRAStSKSESSQ;LRASTSKsESSQKxx	IMAC
36946	Rps6	P62754	-0.05	0.65	0.28	0.17	0.78	235, 242, 244	LS*SLRASTS*KS*ESSQK	IAKRRRLsSLRASTS;SSLRASTsKSESSQK;LRASTSKsESSQKxx	IMAC
36954	Rps6	P62754	-0.05	0.65	0.28	0.17	0.78	236, 241, 244	LSS*LRAST*SKS*ESSQK	AKRRRLSsLRASTSK;LSSLRAStSKSESSQ;LRASTSKsESSQKxx	IMAC
36956	Rps6	P62754	-0.05	0.65	0.28	0.17	0.78	240, 241, 244	LSSLRAS*T*SKS*ESSQK	RLSSLRAsTSKSESS;LSSLRAStSKSESSQ;LRASTSKsESSQKxx	IMAC
35242	Eif4b	Q8BGD9	0.47	0.05	0.28	0.19	0.73	442	ES*EKSLENETLNKEEDCHSPTSKPPKPDQPLK	RNTRRREsEKSLENE	IMAC
35298	Eif4b	Q8BGD9	0.85	-0.02	0.31	0.27	0.56	96	SPPY*TAFLGNLPYDVTEDSIK	RLPKSPPyTAFLGNL	IMAC
35305	Eif4b	Q8BGD9	0.85	-0.02	0.31	0.27	0.56	97	SPPYT*AFLGNLPYDVTEDSIK	LPKSPPYtAFLGNLP	IMAC
35251	Eif4b	Q8BGD9	0.54	0.06	0.32	0.19	0.72	445	ESEKS*LENETLNKEEDCHSPTSKPPKPDQPLK	RRRESEKsLENETLN	IMAC
2124	Irs1	P35569	0.13	0.63	0.36	0.04	1.43	891	SPGEY*VNIEFGSGQPGYLAGPATSR	EPKSPGEyVNIEFGS	IMAC
2129	Irs1	P35569	0.13	0.63	0.36	0.04	1.43	898	SPGEYVNIEFGS*GQPGYLAGPATSR	YVNIEFGsGQPGYLA	IMAC
35284	Eif4b	Q8BGD9	0.62	0	0.38	0.21	0.68	597	YAALS*VDGEDEDEGDDCTE	ASKYAALsVDGEDED	IMAC
2116	Irs1	P35569	0.66	0.39	0.41	0.19	0.72	522	THS*AGTSPTISHQK	RFRKRTHsAGTSPTI	IMAC
2117	Irs1	P35569	0.66	0.39	0.41	0.19	0.72	525	THSAGT*SPTISHQK	KRTHSAGtSPTISHQ	IMAC
2119	Irs1	P35569	0.66	0.39	0.41	0.19	0.72	526	THSAGTS*PTISHQK	RTHSAGTsPTISHQK	IMAC
27510	Poldip3	Q8BG81	0.26	0.59	0.42	0.01	2.07	127	RRS*PAAFTSPPIGTVTPALK	KISLKRRsPAAFTSP	IMAC
35247	Eif4b	Q8BGD9	-0.29	0.89	0.43	0.39	0.41	442, 445	RRES*EKS*LENETLNK	RNTRRREsEKSLENE;RRRESEKsLENETLN	IMAC
21840	Prkaa2	Q8BRK8	0.27	0.9	0.45	0.14	0.86	344	IMNQASEFYLAS*SPPSGSFMDDSAMHIPPGLKPHPER	ASEFYLAsSPPSGSF	IMAC
35268	Eif4b	Q8BGD9	0.65	0.28	0.47	0.08	1.11	459	SLENETLNKEEDCHS*PTSKPPKPDQPLK	NKEEDCHsPTSKPPK	IMAC
2104	Irs1	P35569	0.59	0.49	0.53	0.03	1.53	1136	RHS*SASFENVWLRPGDLGGVSK	SEDVKRHsSASFENV	IMAC
2106	Irs1	P35569	0.59	0.49	0.53	0.03	1.53	1137	RHSS*ASFENVWLRPGDLGGVSK	EDVKRHSsASFENVW	IMAC
2103	Irs1	P35569	0.22	1.31	0.63	0.21	0.67	1099	HSSET*FSAPTR	RRRHSSEtFSAPTRA	IMAC
21836	Prkaa2	Q8BRK8	0.41	1.01	0.64	0.01	2.11	377	MPPLIADS*PK	MPPLIADsPKARCPL	IMAC
14177	Cad	B2RQC6;B2RQC6-2	0.87	0.52	0.64	0.01	2.23	1831;1831	WPQGVVPQPPPSTPATTEIT*TTPERPR	TPATTEItTTPERPR	IMAC
2101	Irs1	P35569	0.45	1.26	0.7	0	2.36	1097	HSS*ETFSAPTR	GCRRRHSsETFSAPT	IMAC
36953	Rps6	P62754	0.34	1.14	0.72	0.03	1.5	236, 241, 242	RLSS*LRAST*S*KSESSQK	AKRRRLSsLRASTSK;LSSLRAStSKSESSQ;SSLRASTsKSESSQK	IMAC
3073	Rictor	Q6QI06;Q6QI06-2	0.4	1.29	0.87	0.08	1.1	1384, 1387;1232, 1235	ALS*YAS*LDKEDLLSPINHNTLQR	SRFMKALsYASLDKE;MKALSYAsLDKEDLL	IMAC
7285	Dnajc2	P54103	1.13	0.64	0.88	0.02	1.75	47	NAS*TSFQELEDK	KRRNRNAsTSFQELE	IMAC
35234	Eif4b	Q8BGD9	0.81	0.98	0.89	0.11	0.95	420	SRT*GSESSQTGASATSGR	QERERSRtGSESSQT	IMAC
35228	Eif4b	Q8BGD9	1.17	0.71	0.97	0.11	0.94	409	ERHPSWRS*EETQER	ERHPSWRsEETQERE	IMAC
35216	Eif4b	Q8BGD9	1.25	0.94	1.11	0.05	1.29	207	ARPTTDS*FDDYPPR	RARPTTDsFDDYPPR	IMAC
2107	Irs1	P35569	1.43	0.92	1.19	0.02	1.8	1137, 1139	RHSS*AS*FENVWLRPGDLGGVSK	EDVKRHSsASFENVW;VKRHSSAsFENVWLR	IMAC
35215	Eif4b	Q8BGD9	2.22	0.7	1.38	0.07	1.13	192	NRDS*DKTDTDWR	GRDRNRDsDKTDTDW	IMAC
22261	Srpk2	O54781	0.93	2.38	1.4	0.1	1.01	476	TSEFPTPLFSGPLEPVACGSVISEGSPLTEQEES*SPSHDR	PLTEQEEsSPSHDRS	IMAC
22262	Srpk2	O54781	0.93	2.38	1.4	0.1	1.01	479	TSEFPTPLFSGPLEPVACGSVISEGSPLTEQEESSPS*HDR	EQEESSPsHDRSRTV	IMAC
36947	Rps6	P62754	1.68	1.73	1.7	0	2.84	236, 240	LSS*LRAS*TSK	AKRRRLSsLRASTSK;RLSSLRAsTSKSESS	IMAC
21245	Eef2k	O08796	1.26	3.26	2.24	0.04	1.36	365	TLS*SSRPPLLLR	SPRIRTLsSSRPPLL	IMAC
7294	Dnajc2	P54103	3.4	3.57	3.47	0.01	2.26	48	NAST*SFQELEDKK	RRNRNAStSFQELED	IMAC
21247	Eef2k	O08796	3.99	4.79	4.25	0.01	2.06	71	TECGST*GSPASSFHFK	TKTECGStGSPASSF	IMAC

## Sheet: Akt Motif
Index In Detail	Gene	Accession	Log2 Fold Change A	Log2 Fold Change B	Log2 Average	pvalue	NegLogP	Site	Peptide	-7/+7 Motif Area	DataSet
3151	Rps6	P62754	-2.25	-1.62	-1.94	0.1	1.02	235, 236, 240, 244	RLS*S*LRAS*TSKS*ESSQK	IAKRRRLsSLRASTS;AKRRRLSsLRASTSK;RLSSLRAsTSKSESS;LRASTSKsESSQKxx	Akt
3156	Rps6	P62754	-2.25	-1.62	-1.94	0.1	1.02	235, 236, 241, 242	RLS*S*LRAST*S*KSESSQK	IAKRRRLsSLRASTS;AKRRRLSsLRASTSK;LSSLRAStSKSESSQ;SSLRASTsKSESSQK	Akt
3159	Rps6	P62754	-2.25	-1.62	-1.94	0.1	1.02	235, 236, 241, 244	RLS*S*LRAST*SKS*ESSQK	IAKRRRLsSLRASTS;AKRRRLSsLRASTSK;LSSLRAStSKSESSQ;LRASTSKsESSQKxx	Akt
3164	Rps6	P62754	-2.25	-1.62	-1.94	0.1	1.02	235, 240, 241, 244	RLS*SLRAS*T*SKS*ESSQK	IAKRRRLsSLRASTS;RLSSLRAsTSKSESS;LSSLRAStSKSESSQ;LRASTSKsESSQKxx	Akt
320	Rictor	Q6QI06;Q6QI06-2	-1.91	-1.72	-1.82	0	2.97	1135;983	TLT*EPSVDLNHSEDFTSSSAQK	NRRIRTLtEPSVDLN	Akt
684	Dnajc2	P54103	-1.96	-1.58	-1.74	0	3.74	47, 48	NAS*T*SFQELEDKK	KRRNRNAsTSFQELE;RRNRNAStSFQELED	Akt
694	Dnajc2	P54103	-1.96	-1.58	-1.74	0	3.74	48, 49	NAST*S*FQELEDKK	RRNRNAStSFQELED;RNRNASTsFQELEDK	Akt
3181	Rps6	P62754	-1.05	-2.1	-1.66	0.17	0.77	236, 240, 241, 244	RLSS*LRAS*T*SKS*ESSQK	AKRRRLSsLRASTSK;RLSSLRAsTSKSESS;LSSLRAStSKSESSQ;LRASTSKsESSQKxx	Akt
3193	Rps6	P62754	-1.05	-2.1	-1.66	0.17	0.77	236, 241, 242, 244	RLSS*LRAST*S*KS*ESSQK	AKRRRLSsLRASTSK;LSSLRAStSKSESSQ;SSLRASTsKSESSQK;LRASTSKsESSQKxx	Akt
3207	Rps6	P62754	-1.05	-2.1	-1.66	0.17	0.77	240, 241, 242, 244	RLSSLRAS*T*S*KS*ESSQK	RLSSLRAsTSKSESS;LSSLRAStSKSESSQ;SSLRASTsKSESSQK;LRASTSKsESSQKxx	Akt
3144	Rps6	P62754	-1.86	-1.78	-1.64	0.02	1.72	235, 236, 240, 241	RLS*S*LRAS*T*SK	IAKRRRLsSLRASTS;AKRRRLSsLRASTSK;RLSSLRAsTSKSESS;LSSLRAStSKSESSQ	Akt
564	Pdcd4	Q61823	-2.05	0.03	-1.22	0.17	0.77	76	DSGRGDS*VSDNGSEAVR	RDSGRGDsVSDNGSE	Akt
508	Bad	Q61337	-1.58	-0.58	-0.98	0.01	2.04	112	HSS*YPAGTEEDEGM#EEELSPFR	ETRSRHSsYPAGTEE	Akt
3069	Eif4b	Q8BGD9	-0.91	-0.99	-0.95	0	2.32	442, 445	RRES*EKS*LENETLNK	RNTRRREsEKSLENE;RRRESEKsLENETLN	Akt
1061	Hist1h2bb	Q64475;Q6ZWY9;P10853;Q64478;Q8CGP1;P10854;Q8CGP2;Q64525;Q8CGP2-2	-1.7	-0.18	-0.84	0.11	0.95	38;38;38;38;38;38;38;38;38	KESY*SVYVYK	KRSRKESySVYVYKV	Akt
518	Bad	Q61337	-0.68	-0.82	-0.75	0	2.66	113	HSSY*PAGTEEDEGMEEELSPFR	TRSRHSSyPAGTEED	Akt
1057	Hist1h2bb	Q64475;Q6ZWY9;P10853;Q64478;Q8CGP1;P10854;Q8CGP2;Q64525;Q8CGP2-2	-1.21	-0.29	-0.72	0.05	1.31	37;37;37;37;37;37;37;37;37	KES*YSVYVYK	RKRSRKEsYSVYVYK	Akt
2982	Eif4b	Q8BGD9	-0.49	-0.86	-0.69	0.02	1.77	406, 409	HPS*WRS*EETQER	RPRERHPsWRSEETQ;ERHPSWRsEETQERE	Akt
530	Bad	Q61337	-0.47	-0.8	-0.64	0.01	2.24	155	RMS*DEFEGSFK	GRELRRMsDEFEGSF	Akt
525	Bad	Q61337	-0.64	-0.59	-0.61	0	4.63	136	SRS*APPNLWAAQR	PFRGRSRsAPPNLWA	Akt
2314	Ncbp1	Q3UYV9	-0.72	-0.47	-0.59	0.15	0.81	22	RRKTS*DANETEDHLESLICK	PHKRRKTsDANETED	Akt
3125	Rps6	P62754	-0.53	-0.53	-0.53	0.11	0.95	235, 236	RLS*S*LRASTSK	IAKRRRLsSLRASTS;AKRRRLSsLRASTSK	Akt
3021	Eif4b	Q8BGD9	-0.6	-0.46	-0.52	0	2.81	422	TGS*ESSQTGASATSGR	RERSRTGsESSQTGA	Akt
853	Cct2	P80314	-0.91	-0.28	-0.47	0.01	2.3	260	VRVDS*TAK	GSRVRVDsTAKVAEI	Akt
2989	Eif4b	Q8BGD9	0.05	-1.01	-0.41	0.23	0.63	418, 420	ERS*RT*GSESSQTGASATSGR	ETQERERsRTGSESS;QERERSRtGSESSQT	Akt
2997	Eif4b	Q8BGD9	0.05	-1.01	-0.41	0.23	0.63	418, 422	ERS*RTGS*ESSQTGASATSGR	ETQERERsRTGSESS;RERSRTGsESSQTGA	Akt
3051	Eif4b	Q8BGD9	-0.85	0	-0.39	0.12	0.91	424	TGSES*SQTGASATSGR	RSRTGSEsSQTGASA	Akt
2967	Eif4b	Q8BGD9	-0.17	-0.6	-0.38	0.02	1.62	406	ERHPS*WR	RPRERHPsWRSEETQ	Akt
3005	Eif4b	Q8BGD9	-0.23	-0.51	-0.37	0.02	1.69	420, 422	SRT*GS*ESSQTGASATSGR	QERERSRtGSESSQT;RERSRTGsESSQTGA	Akt
204	Irs1	P35569	-0.1	-0.96	-0.37	0.1	1.02	325	ASS*DGEGTMSRPASVDGSPVSPSTNR	SFRVRASsDGEGTMS	Akt
3199	Rps6	P62754	-0.77	-0.03	-0.36	0.14	0.86	236, 241, 244	RLSS*LRAST*SKS*ESSQK	AKRRRLSsLRASTSK;LSSLRAStSKSESSQ;LRASTSKsESSQKxx	Akt
2312	Ncbp1	Q3UYV9	-0.79	0	-0.32	0.18	0.74	21	T*SDANETEDHLESLICK	QPHKRRKtSDANETE	Akt
1906	Gsk3b	Q9WV60	-0.71	0.16	-0.24	0.25	0.61	8	TT*SFAESCKPVQQPS	MSGRPRTtSFAESCK	Akt
3014	Eif4b	Q8BGD9	-0.16	-0.31	-0.24	0.24	0.62	420, 422, 425	SRT*GS*ESS*QTGASATSGR	QERERSRtGSESSQT;RERSRTGsESSQTGA;SRTGSESsQTGASAT	Akt
205	Irs1	P35569	-0.34	0.01	-0.23	0.22	0.65	304	TESIT*ATSPASMVGGKPGSFR	RSRTESItATSPASM	Akt
3135	Rps6	P62754	-1.08	0.31	-0.22	0.41	0.38	235, 236, 240	RLS*S*LRAS*TSK	IAKRRRLsSLRASTS;AKRRRLSsLRASTSK;RLSSLRAsTSKSESS	Akt
1918	Gsk3b	Q9WV60	-0.81	0.32	-0.2	0.4	0.4	9	TTS*FAESCKPVQQPSAFGSM#K	SGRPRTTsFAESCKP	Akt
3016	Eif4b	Q8BGD9	-0.1	-0.29	-0.2	0.01	1.93	420, 424	SRT*GSES*SQTGASATSGR	QERERSRtGSESSQT;RSRTGSEsSQTGASA	Akt
3026	Eif4b	Q8BGD9	-0.1	-0.29	-0.2	0.01	1.93	422, 424	SRTGS*ES*SQTGASATSGR	RERSRTGsESSQTGA;RSRTGSEsSQTGASA	Akt
3039	Eif4b	Q8BGD9	-0.1	-0.29	-0.2	0.01	1.85	422, 425	TGS*ESS*QTGASATSGR	RERSRTGsESSQTGA;SRTGSESsQTGASAT	Akt
3056	Eif4b	Q8BGD9	-0.1	-0.29	-0.2	0.01	1.93	424, 425	SRTGSES*S*QTGASATSGR	RSRTGSEsSQTGASA;SRTGSESsQTGASAT	Akt
3161	Rps6	P62754	-0.59	0.2	-0.17	0.55	0.26	235, 236, 244	RLS*S*LRASTSKS*ESSQK	IAKRRRLsSLRASTS;AKRRRLSsLRASTSK;LRASTSKsESSQKxx	Akt
3170	Rps6	P62754	-0.59	0.2	-0.17	0.55	0.26	235, 241, 244	RLS*SLRAST*SKS*ESSQK	IAKRRRLsSLRASTS;LSSLRAStSKSESSQ;LRASTSKsESSQKxx	Akt
3203	Rps6	P62754	-0.59	0.2	-0.17	0.55	0.26	236, 242, 244	RLSS*LRASTS*KS*ESSQK	AKRRRLSsLRASTSK;SSLRASTsKSESSQK;LRASTSKsESSQKxx	Akt
2991	Eif4b	Q8BGD9	-0.82	0.46	-0.14	0.85	0.07	418, 420, 422	ERS*RT*GS*ESSQTGASATSGR	ETQERERsRTGSESS;QERERSRtGSESSQT;RERSRTGsESSQTGA	Akt
197	Irs1	P35569	0.12	-0.31	-0.11	0.28	0.55	1096, 1097	RRHS*S*ETFSAPTR	QGCRRRHsSETFSAP;GCRRRHSsETFSAPT	Akt
1903	Gsk3a	Q2NL51	-0.29	0.09	-0.09	0.17	0.76	21	TSS*FAEPGGGGGGGGGGPGGSASGPGGTGGGK	SGRARTSsFAEPGGG	Akt
203	Irs1	P35569	-0.3	0.17	-0.06	0.45	0.34	265	S*QSSSSCSNPISVPLR	EFRPRSKsQSSSSCS	Akt
3001	Eif4b	Q8BGD9	0.21	-0.08	0.06	0.68	0.17	420	SRT*GSESSQTGASATSGR	QERERSRtGSESSQT	Akt
1988	Mtor	Q9JLN9	0.57	-0.6	0.14	0.96	0.02	2450	TRTDSYS*AGQSVEILDGVELGEPAHKK	RTRTDSYsAGQSVEI	Akt
3210	Rps6	P62754;Q9CSP9;Q9CSP9-2;Q9CSP9-3;Q9CSP9-4;Q5IR70;Q8BXX9;P55066;Q9JJN0;Q9JJX8;Q99PL6;Q8BXX9-2;Q99PL6-2	-0.49	0.74	0.18	0.88	0.06	235, 236;133, 134;133, 134;130, 131;133, 134;86, 87;95, 96;67, 68;378, 379;272, 273;315, 316;13, 14;262, 263	RLS*S*LR	IAKRRRLsSLRASTS;AKRRRLSsLRASTSK	Akt
1981	Mtor	Q9JLN9	0.24	0.26	0.25	0.61	0.22	2448	TRTDS*YSAGQSVEILDGVELGEPAHK	RSRTRTDsYSAGQSV	Akt
1983	Mtor	Q9JLN9	0.24	0.26	0.25	0.61	0.22	2449	TRTDSY*SAGQSVEILDGVELGEPAHK	SRTRTDSySAGQSVE	Akt
3191	Rps6	P62754	0.03	0.67	0.34	0.39	0.41	236, 240, 244	RLSS*LRAS*TSKS*ESSQK	AKRRRLSsLRASTSK;RLSSLRAsTSKSESS;LRASTSKsESSQKxx	Akt
3192	Rps6	P62754	0.03	0.67	0.34	0.39	0.41	236, 241, 242	RLSS*LRAST*S*KSESSQK	AKRRRLSsLRASTSK;LSSLRAStSKSESSQ;SSLRASTsKSESSQK	Akt
198	Irs1	P35569	0.48	0.15	0.34	0.13	0.89	1097	HSS*ETFSAPTR	GCRRRHSsETFSAPT	Akt
202	Irs1	P35569	0.5	0.13	0.34	0.18	0.73	1099	HSSET*FSAPTR	RRRHSSEtFSAPTRA	Akt
1153	Cad	B2RQC6;B2RQC6-2	0.84	0.08	0.35	0.27	0.56	1407;1407	RLSS*FVTK	AGGRRLSsFVTKGYR	Akt
3146	Rps6	P62754	-0.32	0.95	0.42	0.81	0.09	235, 236, 240, 242	RLS*S*LRAS*TS*KSESSQK	IAKRRRLsSLRASTS;AKRRRLSsLRASTSK;RLSSLRAsTSKSESS;SSLRASTsKSESSQK	Akt
3168	Rps6	P62754	-0.32	0.95	0.42	0.81	0.09	235, 240, 242, 244	RLS*SLRAS*TS*KS*ESSQK	IAKRRRLsSLRASTS;RLSSLRAsTSKSESS;SSLRASTsKSESSQK;LRASTSKsESSQKxx	Akt
195	Irs1	P35569	0.47	0.5	0.48	0.01	1.88	1096	RRHS*SETFSAPTR	QGCRRRHsSETFSAP	Akt
686	Dnajc2	P54103	0.54	0.61	0.6	0.04	1.41	47, 49	NAS*TS*FQELEDKK	KRRNRNAsTSFQELE;RNRNASTsFQELEDK	Akt
1990	Mtor	Q9JLN9	0.83	0.42	0.6	0.15	0.82	2173	KLT*LMGSNGHEFVFLLK	KQRPRKLtLMGSNGH	Akt
693	Dnajc2	P54103	0.63	0.66	0.65	0.01	2.28	48	NAST*SFQELEDKK	RRNRNAStSFQELED	Akt
678	Dnajc2	P54103	0.75	0.59	0.68	0	2.45	47	NAS*TSFQELEDKK	KRRNRNAsTSFQELE	Akt
3209	Rps6	P62754	0.67	0.96	0.79	0.09	1.05	240, 242, 244	RLSSLRAS*TS*KS*ESSQK	RLSSLRAsTSKSESS;SSLRASTsKSESSQK;LRASTSKsESSQKxx	Akt
3221	Rps6	P62754;Q9CSP9;Q9CSP9-2;Q9CSP9-3;Q9CSP9-4;Q5IR70;Q8BXX9;P55066;Q9JJN0;Q9JJX8;Q99PL6;Q8BXX9-2;Q99PL6-2	1.03	0.9	0.97	0	2.35	236;134;134;131;134;87;96;68;379;273;316;14;263	RLSS*LR	AKRRRLSsLRASTSK	Akt
3176	Rps6	P62754	1.36	1.57	1.45	0	4.93	236, 240	RLSS*LRAS*TSK	AKRRRLSsLRASTSK;RLSSLRAsTSKSESS	Akt
1897	Eef2k	O08796	1.55	2.58	1.97	0	2.94	365	TLS*SSRPPLLLR	SPRIRTLsSSRPPLL	Akt
3173	Rps6	P62754	1.94	3.08	2.3	0	3.05	236	LSS*LRASTSK	AKRRRLSsLRASTSK	Akt
