# Supplementary material for: mTOR and S6K1 drive polycystic kidney by the control of Afadin-dependent oriented cell division
Source: Nat Commun. 2020 Jun 24;11:3200. doi: 10.1038/s41467-020-16978-z (PMC7314806; doi:10.1038/s41467-020-16978-z)
Supplement: Supplementary file 5 — Supplementary Table 3 [file 41467_2020_16978_MOESM5_ESM.xlsx]

## Sheet: Akt Significantly Enriched
Category	Term	Count	%	Fold Enrichment	PValue	Genes	List Total	Pop Hits	Pop Total	Bonferroni	Benjamini	FDR
UP_KEYWORDS	Actin-binding	11	12.2222	11	5.65184e-08	DMTN, MTSS1, DBNL, EPB41L1, PHACTR4, MACF1, BAIAP2L1, SVIL, FHOD3, WASL, MYLK	90	252	22680	8.02557e-06	2.0064e-06	6.68519e-05
GOTERM_CC_DIRECT	GO:0016607~nuclear speck	8	8.88889	8.92206	2.99926e-05	PPIG, SRRM2, SRRM1, PRKACA, ACIN1, CWC22, GLI3, PNN	86	205	19662	0.00475754	0.00119151	0.0361709
GOTERM_CC_DIRECT	GO:0014069~postsynaptic density	8	8.88889	7.65282	7.92101e-05	DMTN, DBNL, EPB41L1, MACF1, SIPA1L1, MAP1A, BMPR2, EEF2K	86	239	19662	0.0125159	0.00251581	0.0955009
GOTERM_MF_DIRECT	GO:0003779~actin binding	12	13.3333	7.28688	6.45708e-07	DMTN, MTSS1, DBNL, EPB41L1, PHACTR4, MACF1, BAIAP2L1, SVIL, MAP1A, FHOD3, WASL, MYLK	85	338	17446	0.000102662	0.000102662	0.000778847
UP_KEYWORDS	Serine/threonine-protein kinase	11	12.2222	6.84444	4.27603e-06	PRKD2, WNK4, BMPR2, BMP2K, EEF2K, PRKACA, MARK3, MARK4, SIK2, SIK3, MYLK	90	405	22680	0.000607013	6.7464e-05	0.00505772
UP_KEYWORDS	Cell projection	15	16.6667	5.57522	3.83866e-07	DBNL, DMTN, DAB2IP, PHACTR4, ANKS1, D1ERTD622E, SLC9A3R1, GLI3, MARK4, TRAF3IP1, MACF1, SVIL, PRKACA, URI1, MYLK	90	678	22680	5.45075e-05	9.08478e-06	0.000454049
GOTERM_MF_DIRECT	GO:0004674~protein serine/threonine kinase activity	11	12.2222	5.27504	3.88516e-05	PRKD2, WNK4, BMPR2, BMP2K, EEF2K, PRKACA, MARK3, MARK4, SIK2, SIK3, MYLK	85	428	17446	0.00615849	0.003084	0.0468526
GOTERM_CC_DIRECT	GO:0042995~cell projection	14	15.5556	4.49549	1.10321e-05	DBNL, DMTN, DAB2IP, PHACTR4, D1ERTD622E, SLC9A3R1, GLI3, MARK4, TRAF3IP1, MACF1, SVIL, PRKACA, URI1, MYLK	86	712	19662	0.00175257	0.000584532	0.013306
UP_KEYWORDS	Cytoskeleton	18	20	4.2274	7.94166e-07	MTSS1, DBNL, DMTN, BAIAP2L1, MAP1A, MARK4, TRAF3IP1, CCDC6, EPB41L1, MACF1, SVIL, SIPA1L1, FHOD3, MAP7, WASL, DYNC1H1, CEP170B, MYLK	90	1073	22680	0.000112765	1.40964e-05	0.000939364
GOTERM_CC_DIRECT	GO:0005856~cytoskeleton	19	21.1111	3.9029	1.01063e-06	MTSS1, DBNL, DMTN, BAIAP2L1, MAP1A, MARK4, TRAF3IP1, CCDC6, FRMD6, EPB41L1, MACF1, SVIL, SIPA1L1, FHOD3, MAP7, WASL, DYNC1H1, CEP170B, MYLK	86	1113	19662	0.000160678	8.03422e-05	0.00121901
UP_KEYWORDS	Methylation	14	15.5556	3.675	9.20272e-05	IRS2, ZCCHC11, LMNB2, TRA2A, GLI3, PNN, CCDC6, SRRM2, SVIL, SIPA1L1, UBAP2L, WASL, ACIN1, SIK3	90	960	22680	0.0129834	0.00130599	0.108799
UP_KEYWORDS	Phosphoprotein	83	92.2222	2.74596	4.18907e-31	MTSS1, DMTN, RAI1, PHKB, D1ERTD622E, GLI3, PNN, MFF, FRMD6, SRRM2, WNK4, MED26, RNF219, EEF2K, RANBP3, SRRM1, PRKACA, ACIN1, DYNC1H1, CEP170B, GOLGA4, FRS2, DNAJC2, SIK2, SIK3, NT5C, DBNL, IRS2, DAB2IP, ZCCHC11, ANKS1, SLC9A3R1, GRHL1, MARK3, MARK4, SCEL, CCDC6, PRKD2, RALGAPA1, EPB41L1, TRAPPC9, SIPA1L1, FHOD3, BMP2K, WASL, USP24, STON2, REPS1, LMNB2, PPP1R12B, TRA2A, BMPR2, CCDC91, HDGFRP2, PHI…	90	7617	22680	5.94848e-29	5.94848e-29	4.95498e-28
UP_KEYWORDS	Alternative splicing	52	57.7778	2.742	8.82531e-14	DMTN, MTSS1, RAI1, MFF, FRMD6, SRRM2, RNF219, SRRM1, PRKACA, ACIN1, CEP170B, SIK3, DBNL, DAB2IP, ANKS1, MARK3, GRHL1, SLC9A3R1, MARK4, RALGAPA1, EPB41L1, TRAPPC9, SIPA1L1, BMP2K, FHOD3, USP24, LMNB2, REPS1, PPP1R12B, CCDC91, HDGFRP2, ZFP112, PLEKHG3, MACF1, PCNX3, PPP1R12A, UBAP2L, RAP1GAP2, PHACTR4, MAP1A, RICTOR, GART, RABEP1, SP2, SVIL, KDM4B, ZRANB2, MBOAT2, MAP7, URI1, CWC22, MYLK	90	4779	22680	1.25333e-11	6.26665e-12	1.04405e-10
UP_KEYWORDS	Coiled coil	32	35.5556	2.62159	2.99581e-07	MTSS1, DMTN, TTC25, REPS1, LMNB2, PPP1R12B, CCDC91, HDGFRP2, PNN, MFF, MACF1, MDC1, SRRM2, RNF219, PPP1R12A, ACIN1, DYNC1H1, GOLGA4, DNAJC2, DBNL, DAB2IP, BAIAP2L1, MAP1A, RPS6, TRAF3IP1, CCDC6, RALGAPA1, RABEP1, TRAPPC9, SIPA1L1, FHOD3, MAP7	90	3076	22680	4.25397e-05	8.50808e-06	0.000354355
UP_KEYWORDS	Acetylation	32	35.5556	2.58048	4.26817e-07	LMNB2, TRA2A, D1ERTD622E, GLI3, PNN, PHIP, MACF1, MDC1, SRRM2, EEF2K, RANBP3, SRRM1, UBAP2L, ACIN1, DYNC1H1, DNAJC2, SIK2, DBNL, PDCD11, ANKS1, SLC9A3R1, RPS6, SCEL, GART, CCDC6, RABEP1, GTF2F1, KDM4B, ZRANB2, MAP7, WASL, URI1	90	3125	22680	6.06062e-05	8.65826e-06	0.000504854
UP_KEYWORDS	Cytoplasm	45	50	2.57493	1.7858e-10	STON2, DMTN, MTSS1, RAI1, PPP1R12B, D1ERTD622E, GLI3, FRMD6, MACF1, RANBP3, PPP1R12A, PRKACA, CEP170B, RAP1GAP2, DYNC1H1, SIK2, GOLGA4, DNAJC2, SIK3, NT5C, DBNL, DAB2IP, IRS2, ZCCHC11, PHACTR4, ANKS1, BAIAP2L1, MAP1A, SLC9A3R1, MARK4, SCEL, CCDC6, PRKD2, TRAF3IP1, RALGAPA1, EPB41L1, RABEP1, TRAPPC9, SIPA1L1, SVIL, FHOD3, MAP7, WASL, URI1, MYLK	90	4404	22680	2.53584e-08	8.45279e-09	2.11231e-07
GOTERM_CC_DIRECT	GO:0005737~cytoplasm	59	65.5556	2.03424	8.13222e-11	MTSS1, DMTN, RAI1, TTC25, D1ERTD622E, GLI3, PNN, FRMD6, WNK4, RANBP3, EEF2K, PRKACA, ACIN1, CEP170B, DYNC1H1, DNAJC2, SIK2, FRS2, GOLGA4, SIK3, NT5C, DBNL, IRS2, DAB2IP, ZCCHC11, ANKS1, SLC9A3R1, GRHL1, MARK4, SCEL, CCDC6, PRKD2, RALGAPA1, EPB41L1, TRAPPC9, SIPA1L1, FHOD3, WASL, USP24, STON2, PPP1R12B, BMPR2, MACF1, PPP1R12A, RAP1GAP2, PHACTR4, BAIAP2L1, MAP1A, RPS6, GART, TRAF3IP1, PPIG, RABEP1,…	86	6631	19662	1.29302e-08	1.29302e-08	9.80904e-08

## Sheet: Akt Enrichment
Category	Term	Count	%	Fold Enrichment	PValue	Genes	List Total	Pop Hits	Pop Total	Bonferroni	Benjamini	FDR
GOTERM_CC_DIRECT	GO:0043296~apical junction complex	8	1.1611	12.7561	1.45808e-06	CGNL1, SHROOM2, TJP1, PARD3, FRMD6, SHROOM3, CGN, AFDN	649	19	19662	0.000775401	4.08256e-05	0.00211799
GOTERM_BP_DIRECT	GO:0031032~actomyosin structure organization	9	1.30624	9.58241	2.50387e-06	EPB41L2, EPB41L3, EPB41L1, FRMD6, EPB41, TRPM7, LIMCH1, EPB41L4A, MYH9	629	27	18082	0.00662574	0.000604162	0.00444721
GOTERM_CC_DIRECT	GO:0031252~cell leading edge	13	1.88679	7.03296	2.19536e-07	YWHAZ, SLK, SHTN1, SSH1, AAK1, CARMIL1, VIM, ABI1, WASL, MYH9, PHLDB2, CD2AP, JMY	649	56	19662	0.000116786	7.29954e-06	0.000318897
GOTERM_MF_DIRECT	GO:0048365~Rac GTPase binding	10	1.45138	6.87419	1.05149e-05	ARHGEF2, EPS8, TIAM1, RALBP1, WASF1, SRGAP3, ABI2, DOCK7, MTSS1L, FLNA	619	41	17446	0.00710378	0.000395985	0.0157882
KEGG_PATHWAY	mmu04150:mTOR signaling pathway	11	1.59652	6.05028	1.0253e-05	EIF4B, PDPK1, AKT1S1, STK11, ULK1, RPS6KB2, RICTOR, MTOR, RPS6, IRS1, RPTOR	237	59	7691	0.00205875	0.000515085	0.0128608
UP_KEYWORDS	GTPase activation	28	4.06386	5.6545	6.46348e-13	DLC1, SIPA1, ARHGAP19, ARHGAP17, MYO9B, MYO9A, FAM13B, STARD13, ARHGAP12, ARHGAP21, TBC1D15, GIT2, DEPDC1A, TBC1D1, RAP1GAP2, RAPGEF2, DAB2IP, RALBP1, ARHGAP28, ARHGAP27, ARHGAP23, DEPDC5, RALGAPA2, ARHGAP31, RALGAPA1, GAPVD1, SIPA1L1, SRGAP3	689	163	22680	1.82923e-10	1.07602e-11	8.5606e-10
UP_KEYWORDS	Tight junction	14	2.03193	5.55231	1.23505e-06	CGNL1, ARHGEF2, PARD3, MAGI3, SHROOM2, ARHGAP17, PATJ, ECT2, UBN1, TJP1, CGN, WNK4, RAB13, TJP3	689	83	22680	0.000349457	1.20523e-05	0.0016357
GOTERM_CC_DIRECT	GO:0032587~ruffle membrane	14	2.03193	5.36888	1.7147e-06	DLC1, EEF1A1, ARHGEF2, HSP90AA1, FERMT1, PIP5K1C, EPHA2, RPS3, EPS8, MACF1, TIAM1, PLEKHO1, EPS8L2, APC	649	79	19662	0.000911803	4.34381e-05	0.00249074
GOTERM_BP_DIRECT	GO:0035023~regulation of Rho protein signal transduction	14	2.03193	5.22677	2.24989e-06	DLC1, ARHGEF2, ARHGEF38, ARHGEF18, TRIO, ARHGEF17, MYO9B, ITSN1, ECT2, PLEKHG3, TIAM1, SOS1, EPS8L2, NET1	629	77	18082	0.00595567	0.000597169	0.00399612
KEGG_PATHWAY	mmu04012:ErbB signaling pathway	14	2.03193	5.22208	2.09323e-06	CAMK2G, MAP2K4, RPS6KB2, RAF1, BAD, PAK2, PLCG1, SOS1, GSK3B, ARAF, CAMK2D, SHC1, MTOR, ABL2	237	87	7691	0.00042065	0.000210347	0.00262575
UP_KEYWORDS	Actin-binding	39	5.66038	5.09434	2.59042e-16	COBL, DMTN, MTSS1, SHROOM2, ENAH, SHROOM3, SSH1, SHROOM4, WASF1, MYO9B, MTSS1L, MYO9A, MACF1, MKL1, AFAP1, PLEC, DIXDC1, DBNL, EPB41, PHACTR4, BAIAP2L1, FLNC, MYH9, PALLD, FLNA, MPRIP, JMY, EPB41L2, EPB41L3, EPB41L1, SYNE2, EPS8, SVIL, FHOD3, FLII, SPTBN1, WASL, MYLK, ADD1	689	252	22680	6.28386e-14	4.88498e-15	2.88658e-13
GOTERM_MF_DIRECT	GO:0008092~cytoskeletal protein binding	12	1.74165	4.97368	2.46552e-05	EPB41L2, EPB41L3, EPB41L1, EPB41, CRYAB, PTPN4, TOR1AIP1, EPB41L4A, WASL, FLNC, PALLD, PLEC	619	68	17446	0.0165775	0.000835474	0.0370163
GOTERM_BP_DIRECT	GO:0030036~actin cytoskeleton organization	24	3.48331	4.85868	7.11183e-10	DLC1, SPECC1L, MTSS1, FMNL2, DMTN, ENAH, SHROOM3, EPB41, SSH1, PHACTR4, WASF1, ARHGEF18, ARHGEF17, SLC9A3R1, PALLD, FLNA, EPB41L2, FLII, TESK2, SHC1, WASL, TRIP10, MKL1, ABL2	629	142	18082	1.88819e-06	3.77638e-07	1.26318e-06
GOTERM_MF_DIRECT	GO:0002039~p53 binding	12	1.74165	4.83157	3.26401e-05	CHD8, TAF3, BLM, STK11, HTT, GSK3B, BRD7, PSME3, RFFL, BRD4, EHMT2, YBX1	619	70	17446	0.0218872	0.00105327	0.0490016
GOTERM_CC_DIRECT	GO:0005913~cell-cell adherens junction	50	7.25689	4.79365	9.32878e-20	HSP90AB1, RTN4, PARD3, YWHAZ, SHROOM2, SHTN1, PDLIM5, RPL15, ABI2, CTNND1, ABI1, CD2AP, LARP1, PKM, PLCB3, PAK2, SLK, DDX3X, RPL6, AFDN, NDRG1, GOLGA3, PLEC, APC, GOLGA2, COBLL1, ARGLU1, FMNL2, DBNL, DAB2IP, LAD1, BAIAP2L1, PPFIBP1, YWHAB, MYH9, FLNA, EPHA2, MPRIP, EIF4G1, TNKS1BP1, TJP1, KRT18, EPB41L1, GAPVD1, CGN, SPTBN1, ERC1, EPS8L2, PHLDB2, ADD1	649	316	19662	4.96291e-17	9.92582e-18	1.3551e-16
UP_KEYWORDS	Guanine-nucleotide releasing factor	19	2.75762	4.70247	1.16282e-07	ARHGEF2, DENND5A, RALGPS1, ARHGEF38, ARHGEF18, PSD3, ARHGEF17, TRIO, DOCK7, ECT2, DOCK6, ARFGEF1, RAB3IP, GAPVD1, ARFGEF3, TIAM1, SOS1, RAPGEF2, NET1	689	133	22680	3.29072e-05	1.26568e-06	0.000154005
GOTERM_MF_DIRECT	GO:0098641~cadherin binding involved in cell-cell adhesion	46	6.67634	4.64685	8.86789e-18	HSP90AB1, RTN4, YWHAZ, SHTN1, PDLIM5, RPL15, CTNND1, ABI1, CD2AP, LARP1, PKM, PLCB3, PAK2, SLK, DDX3X, RPL6, AFDN, NDRG1, GOLGA3, PLEC, GOLGA2, COBLL1, ARGLU1, FMNL2, DBNL, DAB2IP, LAD1, BAIAP2L1, PPFIBP1, YWHAB, MYH9, FLNA, EPHA2, MPRIP, EIF4G1, TNKS1BP1, TJP1, KRT18, EPB41L1, GAPVD1, CGN, SPTBN1, ERC1, PHLDB2, EPS8L2, ADD1	619	279	17446	6.01243e-15	2.00414e-15	1.33162e-14
GOTERM_CC_DIRECT	GO:0030027~lamellipodium	24	3.48331	4.43354	4.76358e-09	DBNL, ENAH, SHTN1, PHACTR4, WASF1, PTPN13, CTNND1, ABI2, ABI1, MYO9B, MTSS1L, ITSN1, PALLD, RAB3IP, EPHA2, ARHGAP31, PLCG1, PLEKHH2, CARMIL1, RAB13, WASL, ABL2, MYLK, APC	649	164	19662	2.53422e-06	2.11185e-07	6.91957e-06
KEGG_PATHWAY	mmu04910:Insulin signaling pathway	19	2.75762	4.40413	2.31144e-07	IRS2, PHKB, MKNK1, RPS6KB2, RAF1, FOXO1, BAD, RPS6, IRS1, RPTOR, PRKAR2B, PDPK1, GSK3B, SOS1, ARAF, PRKACA, SHC1, MTOR, TRIP10	237	140	7691	4.64588e-05	4.64588e-05	0.000289951
GOTERM_CC_DIRECT	GO:0016363~nuclear matrix	14	2.03193	4.3726	1.75978e-05	BLM, YY1, LMNA, AHCTF1, CAD, ARFGEF1, PRKCD, PPIG, KRT18, KRT8, ANP32A, SRRM1, MATR3, NCOR2	649	97	19662	0.00931844	0.000390013	0.0255595
UP_KEYWORDS	Serine/threonine-protein kinase	53	7.69231	4.30769	1.03996e-18	CDK17, ZAK, RPS6KB2, LATS2, CAMKK2, PDPK1, SLK, PAK2, WNK4, AAK1, EEF2K, CDK12, PRKACA, CDK16, SIK2, SIK3, CDK13, CDK1, TRPM7, WNK1, MARK3, MARK4, PRKCD, STK3, CDK2, MAP4K4, PRKD2, BC021891, MAP4K5, MAST2, BMP2K, NEK9, RIPK2, TESK2, EIF2AK4, STK11, CAMK2G, BMPR2, MKNK1, CHEK1, MAP3K3, CAMK2D, MAP2K4, SMG1, TRIO, RAF1, GSK3A, ULK1, GSK3B, ARAF, MTOR, CIT, MYLK	689	405	22680	2.9431e-16	2.67554e-17	1.37734e-15
GOTERM_BP_DIRECT	GO:0000226~microtubule cytoskeleton organization	14	2.03193	4.1923	2.70237e-05	PARD3, AP1G1, MAP1A, DOCK7, MARK3, MARK4, TACC2, CGN, CAMSAP2, CLASP1, MAP7, MAP6, PHLDB2, GAPDH	629	96	18082	0.0692355	0.00477185	0.0479879
GOTERM_CC_DIRECT	GO:0005923~bicellular tight junction	18	2.61248	4.16279	1.47186e-06	CGNL1, ARHGEF2, SHROOM2, MAGI3, PARD3, CTNND1, ARHGAP17, PATJ, ECT2, UBN1, TJP1, CGN, FRMD4A, WNK4, RAB13, RAPGEF2, TJP3, APC	649	131	19662	0.000782724	3.91508e-05	0.002138
UP_KEYWORDS	Tumor suppressor	16	2.32221	4.11466	8.06852e-06	DLC1, DMTN, DAB2IP, PHLPP2, STK11, LIN9, PRKCD, PDCD4, BRCA1, LATS2, EPB41L3, PLEKHO1, BRD7, PBRM1, NDRG2, APC	689	128	22680	0.00228079	6.71566e-05	0.0106855
GOTERM_BP_DIRECT	GO:0098609~cell-cell adhesion	27	3.91872	4.10675	2.12701e-09	YWHAZ, PDLIM5, RPL15, ABI1, LARP1, PLCB3, SLK, NDRG1, GOLGA3, PLEC, GOLGA2, ARGLU1, COBLL1, FMNL2, DBNL, LAD1, YWHAB, PPFIBP1, MPRIP, TNKS1BP1, EIF4G1, TJP1, GAPVD1, EPB41L1, CGN, ERC1, ADD1	629	189	18082	5.64719e-06	9.412e-07	3.77793e-06
GOTERM_MF_DIRECT	GO:0017124~SH3 domain binding	17	2.46734	4.06043	4.1279e-06	ENAH, DAB2IP, REPS1, SYNJ1, ARHGAP27, ABI2, ARHGAP17, CD2AP, SHANK2, MVB12A, SH3BP5L, SH3BP5, CCDC6, ARHGAP31, SOS1, CIT, AFAP1	619	118	17446	0.00279481	0.000174905	0.00619834
GOTERM_MF_DIRECT	GO:0003779~actin binding	48	6.96662	4.00249	8.52905e-16	DMTN, COBL, MTSS1, SHROOM2, ENAH, SHROOM3, SSH1, SHROOM4, RUSC1, PDLIM5, WASF1, MYO9B, MTSS1L, MYO9A, MACF1, MKL1, AFAP1, PLEC, DIXDC1, FMNL2, DBNL, EPB41, PHACTR4, TRPM7, BAIAP2L1, MAP1A, FLNC, MYH9, PALLD, FLNA, MPRIP, JMY, EPB41L2, EPB41L3, EPB41L1, SYNE2, EPS8, CGN, PLEKHH2, LIMCH1, SVIL, FHOD3, FLII, SPTBN1, WASL, EPS8L2, MYLK, ADD1	619	338	17446	6.02185e-13	1.50546e-13	1.33227e-12
KEGG_PATHWAY	mmu04722:Neurotrophin signaling pathway	15	2.17707	3.98994	2.00197e-05	CAMK2G, RAF1, BAD, FOXO3, PRKCD, IRS1, PDPK1, MAP3K3, PLCG1, SOS1, GSK3B, CAMK2D, RIPK2, SHC1, FRS2	237	122	7691	0.0040159	0.000804474	0.0251102
UP_KEYWORDS	SH3 domain	25	3.62845	3.9564	2.26828e-08	DBNL, SH3PXD2A, BAIAP2L1, ARHGEF38, RUSC1, RUSC2, TRIO, ABI2, ARHGAP27, ABI1, ITSN1, SHANK2, CD2AP, ARHGAP12, BC021891, MIA2, TJP1, MACF1, PLCG1, EPS8, SRGAP3, TJP3, TRIP10, EPS8L2, ABL2	689	208	22680	6.41922e-06	2.56769e-07	3.00413e-05
GOTERM_MF_DIRECT	GO:0008017~microtubule binding	28	4.06386	3.94578	2.40733e-09	KIF23, KLC3, RPS3, KIF13A, MACF1, TIAM1, CAMSAP2, CCSAP, KIF4, CLASP1, NDRG1, GAPDH, GOLGA2, APC, ARHGEF2, CRYAB, MAP1A, KIF16B, MARK4, KIF1C, TRAF3IP1, KIF1B, MAST2, CGN, CLIP2, MAP6, AKAP1, MDM1	619	200	17446	1.63217e-06	1.36014e-07	3.61487e-06
GOTERM_CC_DIRECT	GO:0014069~postsynaptic density	31	4.49927	3.92959	3.49689e-10	RTN4, DMTN, YWHAZ, PDLIM5, CAMK2G, RUSC1, BMPR2, ABI1, MTMR2, PDPK1, MACF1, TIAM1, SOS1, EEF2K, EXOC4, DBNL, ARHGEF2, EPB41, CRYAB, HTT, MAP1A, PSD3, SHANK2, EPB41L3, EPB41L1, EPS8, GSK3B, SIPA1L1, PKP4, SPTBN1, ADD1	649	239	19662	1.86035e-07	1.86035e-08	5.07958e-07
GOTERM_BP_DIRECT	GO:0046777~protein autophosphorylation	25	3.62845	3.92722	2.28781e-08	FGFR2, STK11, TRPM7, CAMK2G, WNK1, MKNK1, SMG1, CAD, PRKCD, CAMKK2, PRKD2, PAK2, SLK, MAP3K3, ULK1, AAK1, GSK3B, CAMK2D, EEF2K, CDK12, PRKACA, MTOR, BRD4, SIK2, EIF2AK4	629	183	18082	6.07395e-05	8.67729e-06	4.06354e-05
GOTERM_MF_DIRECT	GO:0005096~GTPase activator activity	32	4.64441	3.83784	2.82293e-10	DLC1, SIPA1, ARHGAP19, ARHGAP17, MYO9B, MYO9A, FAM13B, STARD13, ARHGAP12, ARHGAP21, TBC1D15, GIT2, DEPDC1A, TBC1D1, RAP1GAP2, RAPGEF2, DAB2IP, RALBP1, ARHGAP28, ARHGAP27, ARHGAP23, ECT2, DEPDC5, ARHGAP31, RALGAPA2, RALGAPA1, GAPVD1, RABEP1, RGS3, STXBP5, SIPA1L1, SRGAP3	619	235	17446	1.91395e-07	1.73995e-08	4.23896e-07
GOTERM_CC_DIRECT	GO:0005911~cell-cell junction	25	3.62845	3.76814	5.41086e-08	SHROOM2, MAGI3, PARD3, EPPK1, BMPR2, CTNND1, ECT2, PRKCD, CD2AP, FLNA, PNN, EPB41L3, TJP1, EPB41L1, PLCG1, TIAM1, PIKFYVE, KRT8, PKP4, DSP, AFDN, RAB13, RAPGEF2, FRS2, MYLK	649	201	19662	2.87854e-05	2.21429e-06	7.85981e-05
UP_KEYWORDS	Methylation	108	15.6749	3.70319	2.48653e-32	RBM3, FOXO1, RBM7, FOXO3, KANK2, PNN, DDX17, VPS13C, SRRM2, AAK1, PUM1, SLC4A2, ACIN1, MCM3AP, IRS2, CRYAB, C77080, HNRNPU, CCDC6, PITPNM1, KRT19, TNS2, KRT18, HUWE1, TRIM33, SIPA1L1, HSPB1, DSP, RAB13, MDH1, AI661453, ZC3H4, STK11, LMNB2, MYEF2, PRRC2A, HSPA1B, SNX3, PRRC2C, TMCC2, TCF20, AKT1S1, DDX3X, UBAP2L, MEPCE, EEF1A1, ZC3H18, SMG8, MAP2K4, DOCK7, EHMT2, DOCK6, LARP4B, TNKS1BP1, CCT7, RGS…	689	960	22680	7.03687e-30	8.79608e-31	3.29318e-29
UP_KEYWORDS	Microtubule	29	4.209	3.61591	1.01613e-08	KIF23, SHROOM2, SHROOM3, RUSC1, KLC3, GTSE1, KIF13A, PBXIP1, MACF1, CAMSAP2, CCSAP, CEP170, KIF4, CLASP1, NDRG1, CEP170B, DYNC1H1, TUBB4B, GOLGA2, APC, ARHGEF2, MAP1A, KIF16B, KIF1C, KIF1B, CLIP2, MAP7, MAP6, MDM1	689	264	22680	2.87564e-06	1.19819e-07	1.34577e-05
GOTERM_MF_DIRECT	GO:0005085~guanyl-nucleotide exchange factor activity	20	2.90276	3.61335	2.74402e-06	ARHGEF2, DENND5A, RALGPS1, ARHGEF38, ARHGEF18, PSD3, ARHGEF17, TRIO, DOCK7, ITSN1, ECT2, DOCK6, ARFGEF1, RAB3IP, GAPVD1, ARFGEF3, TIAM1, SOS1, RAPGEF2, NET1	619	156	17446	0.00185872	0.000124022	0.00412038
GOTERM_CC_DIRECT	GO:0005874~microtubule	39	5.66038	3.61327	1.60391e-11	KIF23, SHROOM2, SHROOM3, SHTN1, RUSC1, SYNJ1, KLC3, CCT2, GTSE1, KIF13A, EIF3A, MACF1, PBXIP1, TIAM1, CAMSAP2, CCSAP, CEP170, KIF4, CLASP1, NDRG1, CEP170B, TRIP10, DYNC1H1, APC, TUBB4B, GOLGA2, ARHGEF2, MAP1A, KIF16B, MARK4, KIF1C, CCT7, KIF1B, GSK3A, GSK3B, MAP7, CLIP2, MAP6, MDM1	649	327	19662	8.53284e-09	9.48093e-10	2.32985e-08
UP_KEYWORDS	Cytoskeleton	116	16.836	3.55862	3.33193e-33	FAM110A, MTSS1, ENAH, SHTN1, RUSC1, CD2AP, MVB12A, KIF13A, DDX11, CCSAP, DBNL, 2700049A03RIK, CEP89, DTL, MYH9, MARK4, TACC2, CCDC6, SIPA1L1, HSPB1, DSP, FLII, CLIP2, ADD1, COBL, SSH1, AKAP12, CDC42SE1, MYO9B, CHEK1, EIF3A, MACF1, CEP170, CLASP1, NDRG1, TUBB4B, EPB41, PTPN4, PTPN14, PTPN13, RPS7, MPRIP, TNKS1BP1, TRAF3IP1, UACA, SYNE2, PLEKHA7, SLAIN2, PKP4, SPTBN1, MAP7, MAP6, ABL2, MYLK, KIF23,…	689	1073	22680	9.42937e-31	1.57156e-31	4.41284e-30
GOTERM_MF_DIRECT	GO:0004674~protein serine/threonine kinase activity	54	7.83745	3.55595	1.55847e-15	CDK17, ZAK, RPS6KB2, LATS2, CAMKK2, PDPK1, SLK, PAK2, WNK4, AAK1, EEF2K, CDK12, PRKACA, BRD4, CDK16, SIK2, SIK3, CDK13, CDK1, TRPM7, WNK1, MARK3, MARK4, PRKCD, STK3, CDK2, MAP4K4, PRKD2, BC021891, MAP4K5, MAST2, BMP2K, NEK9, RIPK2, TESK2, EIF2AK4, STK11, CAMK2G, BMPR2, MKNK1, CHEK1, MAP3K3, CAMK2D, MAP2K4, RAF1, SMG1, TRIO, GSK3A, ULK1, GSK3B, ARAF, MTOR, CIT, MYLK	619	428	17446	1.05382e-12	2.1072e-13	2.33147e-12
GOTERM_CC_DIRECT	GO:0005925~focal adhesion	45	6.5312	3.48673	1.16829e-12	DLC1, KIF23, YWHAZ, ENAH, WASF1, VIM, FERMT1, AKAP12, MME, PIP5K1C, RPS3, PDPK1, RPL6, MDC1, RPL9, PPP1R12A, GIT2, RPL3, SLC4A2, CLASP1, AFAP1, PLEC, DIXDC1, ARHGEF2, PPFIBP1, YWHAB, DOCK7, FLNC, MYH9, PALLD, FLNA, EPHA2, MPRIP, RPS7, EPB41L2, ARHGAP31, TNS3, TNS2, SYNE2, SVIL, FLII, HSPB1, PHLDB2, ADD1, SLC9A1	649	391	19662	6.21529e-10	7.76912e-11	1.69705e-09
GOTERM_CC_DIRECT	GO:0015629~actin cytoskeleton	23	3.33817	3.46669	8.76482e-07	SPECC1L, MTSS1, CGNL1, ENAH, EPB41, SHROOM4, BAIAP2L2, BAIAP2L1, PPP1R12B, PDLIM5, FLNC, PALLD, MYH9, FLNA, MPRIP, EPB41L2, PHC3, SMTN, MACF1, SVIL, PPP1R12A, CIT, ABL2	649	201	19662	0.00046618	2.74284e-05	0.00127317
GOTERM_CC_DIRECT	GO:0015630~microtubule cytoskeleton	18	2.61248	3.45142	1.89273e-05	SPECC1L, CEP131, SHTN1, CRYAB, AP1G1, RUSC1, MARK4, MYCBP2, TACC2, TRAF3IP1, MAST2, MACF1, SLAIN2, MAP7, NDRG1, RBM39, CDK16, GAPDH	649	158	19662	0.0100189	0.000402696	0.0274903
UP_KEYWORDS	mRNA splicing	25	3.62845	3.42888	3.4285e-07	SRSF1, SCAF1, NCBP1, RBM15B, TRA2A, WTAP, YBX1, PNN, SRRM2, HNRNPF, CDK12, SRRM1, ACIN1, ZRSR2, LUC7L3, CDK13, YTHDC1, RNPS1, IWS1, HNRNPU, THRAP3, ZRANB2, RBM39, THOC5, CWC22	689	240	22680	9.70218e-05	3.59357e-06	0.000454072
KEGG_PATHWAY	mmu05205:Proteoglycans in cancer	21	3.0479	3.35705	3.65471e-06	PPP1R12B, CAMK2G, PPP1R12C, RPS6KB2, RAF1, FLNC, RPS6, PDCD4, FLNA, EIF4B, PDPK1, PLCG1, TIAM1, SOS1, ARAF, PPP1R12A, CAMK2D, PRKACA, MTOR, FRS2, SLC9A1	237	203	7691	0.000734328	0.000244836	0.00458444
GOTERM_CC_DIRECT	GO:0016607~nuclear speck	22	3.19303	3.25126	4.47796e-06	EIF4ENIF1, SRSF1, BCLAF1, YTHDC1, RNPS1, PNISR, WTAP, GLI3, PNN, PPIG, DDX3X, SRRM2, THRAP3, CDK12, SRRM1, PRKACA, ZFP830, ACIN1, CWC22, ALKBH5, LUC7L3, CDK13	649	205	19662	0.00237945	0.00010828	0.00650449
GOTERM_CC_DIRECT	GO:0005856~cytoskeleton	119	17.2714	3.23918	1.44721e-30	FAM110A, MTSS1, ENAH, SHTN1, RUSC1, CD2AP, MVB12A, KIF13A, HTRA2, CCSAP, DBNL, 2700049A03RIK, CEP89, DTL, MYH9, MARK4, TACC2, CCDC6, SIPA1L1, HSPB1, RIPK2, DSP, FLII, CLIP2, ADD1, COBL, SSH1, AKAP12, CDC42SE1, MYO9B, CHEK1, EIF3A, MACF1, CEP170, CLASP1, NDRG1, TUBB4B, EPB41, BECN1, PTPN4, PTPN14, PTPN13, RPS7, MPRIP, TNKS1BP1, TRAF3IP1, UACA, SYNE2, PLEKHA7, SLAIN2, PKP4, SPTBN1, MAP7, MAP6, ABL2…	649	1113	19662	7.69917e-28	2.56639e-28	2.10222e-27
UP_KEYWORDS	Isopeptide bond	93	13.4978	3.21228	2.91333e-23	KIF23, SRSF1, RAI1, RPL13, SNIP1, PNISR, TERF2IP, GLI3, CD2AP, YBX1, RSRC2, RPS3, LARP1, PNN, ARHGAP21, PKM, DDX17, VPS13C, MIER1, WNK4, BRD7, SRRM1, BRD4, ACIN1, CEP170B, NCBP3, LUC7L3, CCAR1, CDK1, 2700049A03RIK, BEND3, MTA2, YY1, HNRNPU, NKTR, FLNA, TRIM33, FANCD2, CARMIL1, RIPK2, ZZZ3, CUX1, MATR3, CLOCK, BCLAF1, KMT2A, BLM, TNRC18, LMNB2, FOXM1, VIM, AKAP12, FAM122A, CHEK1, PRRC2B, PRRC2C, C…	689	953	22680	8.24472e-21	8.24472e-22	3.85844e-20
UP_KEYWORDS	Chromatin regulator	26	3.77358	3.16981	8.29917e-07	BMI1, ING5, 2410016O06RIK, KMT2A, KMT2C, PHF20, CBX8, VPS72, EPC1, CHD8, PBRM1, BRD4, DNAJC2, BRD2, EMSY, BEND3, KANSL1, DTX3L, WHSC1, EHMT2, UBN1, WHSC1L1, KDM4B, BABAM1, DNMT1, NCOR1	689	270	22680	0.000234839	8.38805e-06	0.00109914
UP_KEYWORDS	Cell junction	63	9.14369	3.13735	3.16058e-15	PRX, DLC1, ENAH, GABRB3, RUSC1, PDLIM5, WASF1, FERMT1, PIP5K1C, ARHGAP17, ITSN1, NLGN4L, PNN, ZNRF2, ARHGAP21, MFF, PDPK1, TMEM230, TIAM1, WNK4, AFDN, RAPGEF2, CDK16, SPECC1L, DBNL, ARHGEF2, MAGI3, SH3PXD2A, PSD3, PATJ, PALLD, UBN1, ECT2, ARHGAP31, EPB41L3, TNS3, TNS2, MAST2, CGN, SIPA1L1, DSP, FLII, RAB13, STON2, CGNL1, PARD3, SHROOM2, SHROOM3, ABI1, PLEC, APC, DIXDC1, BAIAP2L2, ERBIN, SHANK2, S…	689	661	22680	8.79741e-13	5.86198e-14	4.11893e-12
UP_KEYWORDS	Kinase	67	9.72424	3.11946	4.56198e-16	CDK17, ZAK, PIP5K1C, RPS6KB2, PI4K2B, LATS2, CAMKK2, PKM, PDPK1, SLK, PAK2, AAK1, WNK4, PIK3C3, CDK12, GIT2, EEF2K, PRKACA, CDK16, SIK2, SIK3, CDK13, CDK1, MAGI3, TRPM7, WNK1, MARK3, MARK4, PRKCD, CDK2, STK3, PANK4, MAP4K4, PRKD2, PNKP, BC021891, MAP4K5, MAST2, BMP2K, TESK2, NEK9, RIPK2, EIF2AK4, FGFR2, STK11, CAMK2G, PFKFB2, AKAP12, BMPR2, MKNK1, CHEK1, MAP3K3, PIKFYVE, CAMK2D, MAP2K4, RAF1, TRI…	689	707	22680	1.25677e-13	8.99281e-15	5.88418e-13
GOTERM_MF_DIRECT	GO:0019901~protein kinase binding	48	6.96662	3.11714	9.18092e-12	HSP90AB1, YWHAZ, STK11IP, FOXM1, PFKFB2, PPP1R12B, ADCY6, PPP1R12C, VIM, CTNND1, RFFL, FOXO3, RPS3, PRKAR2B, FAM83B, PDPK1, PAK2, CDK12, PPP1R12A, PRKACA, FAM83H, RAPGEF2, APC, CDK13, GOLGA2, EEF1A1, DAB2IP, IRS2, HSP90AA1, ZC3HC1, WNK1, RICTOR, BAD, RPS6, IRS1, PRKCD, RPTOR, TNS2, PLCG1, GSK3A, ULK1, SIPA1L1, GSK3B, NEK9, HSPB1, MTOR, FAF1, AKAP1	619	434	17446	6.22464e-09	6.91626e-10	1.37861e-08
GOTERM_BP_DIRECT	GO:0035556~intracellular signal transduction	43	6.24093	3.09033	1.78153e-10	ZAK, ADCY6, MKNK1, MYO9B, ITSN1, MYO9A, LATS2, SH3BP5L, PDPK1, PLCB3, DDX3X, GAB2, MAP3K3, TIAM1, HMOX1, WNK4, PIKFYVE, PRKACA, DEPDC1A, SHC1, SIK2, NET1, ARHGEF2, WNK1, RAF1, PEA15A, PRKCD, ECT2, STK3, DEPDC5, SH3BP5, MAP4K4, PRKD2, TNS3, TNS2, MAP4K5, MAST2, PLCG1, GSK3B, ARAF, POLR2M, HSPB1, CIT	629	400	18082	4.72997e-07	1.57666e-07	3.16431e-07
GOTERM_CC_DIRECT	GO:0031965~nuclear membrane	23	3.33817	3.0832	6.1336e-06	WDFY3, CEP131, MCM3AP, ZC3HC1, TNRC18, DTL, ERBIN, LMNA, AHCTF1, NUP93, PHF20, WTAP, YBX1, SENP2, EPC1, SYNE2, POM121, CEP170, RAP1GAP2, MYOF, GAPDH, DNAJC2, APC	649	226	19662	0.00325777	0.000141863	0.00890929
GOTERM_MF_DIRECT	GO:0004672~protein kinase activity	58	8.418	3.0785	7.20344e-14	CDK17, ZAK, RPS6KB2, CAD, LATS2, CAMKK2, PDPK1, SLK, PAK2, AAK1, WNK4, PIK3C3, CDK12, PRKACA, BRD4, CDK16, SIK2, SIK3, CDK13, CDK1, PAN3, TRPM7, WNK1, MARK3, MARK4, PRKCD, STK3, CDK2, MAP4K4, PRKD2, BC021891, MAP4K5, MAST2, BMP2K, NEK9, RIPK2, TESK2, EIF2AK4, FGFR2, STK11, CAMK2G, BMPR2, MKNK1, CHEK1, MAP3K3, CAMK2D, MAP2K4, RAF1, TRIO, EPHA2, GSK3A, ULK1, GSK3B, ARAF, MTOR, CIT, ABL2, MYLK	619	531	17446	4.88523e-11	8.14204e-12	1.08191e-10
KEGG_PATHWAY	mmu04810:Regulation of actin cytoskeleton	20	2.90276	3.04709	2.68931e-05	FGFR2, ENAH, SSH1, WASF1, PPP1R12B, PPP1R12C, PIP5K1C, RAF1, ABI2, MYL12B, PAK2, TIAM1, SOS1, ARAF, PIKFYVE, PPP1R12A, WASL, MYLK, SLC9A1, APC	237	213	7691	0.00539101	0.000900527	0.0337301
GOTERM_BP_DIRECT	GO:0008380~RNA splicing	25	3.62845	2.98208	3.80949e-06	SRSF1, SCAF1, NCBP1, RBM15B, TRA2A, WTAP, YBX1, PNN, SRRM2, HNRNPF, CDK12, SRRM1, ACIN1, ZRSR2, LUC7L3, CDK13, YTHDC1, RNPS1, IWS1, HNRNPU, THRAP3, ZRANB2, RBM39, THOC5, CWC22	629	241	18082	0.0100632	0.000842496	0.00676609
UP_KEYWORDS	Ubl conjugation	135	19.5936	2.95271	1.87721e-30	RPL13, RUSC1, SNIP1, FOXO1, FOXO3, PNISR, FOXO4, CD2AP, PNN, DDX17, MIER1, WNK4, SRRM1, ACIN1, RAPGEF2, FRS2, LUC7L3, NCBP3, CCAR1, BEND3, DTL, MTA2, YY1, WNK1, MYH9, MARK4, IRS1, NKTR, HNRNPU, TRIM33, SIPA1L1, RIPK2, ZZZ3, MDH1, FGFR2, BLM, LMNB2, AKAP12, FAM122A, CHEK1, SNX3, RFFL, PRRC2C, COIL, TCF20, DDX3X, HNRNPF, RPL3, PBRM1, TRAF7, WDHD1, FCHO2, DIXDC1, EEF1A1, TAF3, ZC3H18, BECN1, PTPN14,…	689	1505	22680	5.3125e-28	5.90278e-29	2.48619e-27
GOTERM_BP_DIRECT	GO:0006468~protein phosphorylation	59	8.56313	2.94459	3.02601e-13	CDK17, ZAK, RPS6KB2, LATS2, CAMKK2, PDPK1, SLK, PAK2, AAK1, WNK4, PIK3C3, EEF2K, CDK12, PRKACA, BRD4, CDK16, SIK2, SIK3, CDK13, CDK1, PAN3, TRPM7, WNK1, MARK3, MARK4, PRKCD, STK3, CDK2, MAP4K4, PRKD2, BC021891, MAP4K5, MAST2, BMP2K, NEK9, RIPK2, TESK2, EIF2AK4, FGFR2, STK11, CAMK2G, BMPR2, MKNK1, CHEK1, MAP3K3, CAMK2D, PPP3CB, MAP2K4, RAF1, TRIO, EPHA2, GSK3A, ULK1, GSK3B, ARAF, MTOR, CIT, ABL2, …	629	576	18082	8.03527e-10	4.01764e-10	5.37548e-10
UP_KEYWORDS	Mitosis	23	3.33817	2.92316	1.49246e-05	KIF23, CDK1, ARHGEF2, PDS5B, ZC3HC1, SMC5, AHCTF1, CEP55, MARK4, CD2AP, CDK2, LATS2, SMC4, RPS3, CCSAP, BABAM1, CDCA2, NEK9, CLASP1, ZFP830, WASL, CIT, GOLGA2	689	259	22680	0.00421478	0.000120669	0.0197644
GOTERM_BP_DIRECT	GO:0016310~phosphorylation	62	8.99855	2.9123	1.1073e-13	CDK17, ZAK, PIP5K1C, RPS6KB2, PI4K2B, LATS2, CAMKK2, PKM, PDPK1, SLK, PAK2, WNK4, PIK3C3, CDK12, EEF2K, PRKACA, CDK16, SIK2, SIK3, CDK13, CDK1, TRPM7, WNK1, MARK3, MARK4, PRKCD, CDK2, STK3, PANK4, MAP4K4, PRKD2, PNKP, BC021891, MAP4K5, MAST2, BMP2K, TESK2, NEK9, RIPK2, EIF2AK4, FGFR2, STK11, CAMK2G, BMPR2, MKNK1, CHEK1, MAP3K3, PIKFYVE, CAMK2D, MAP2K4, RAF1, TRIO, SMG1, EPHA2, GSK3A, ULK1, GSK3B,…	629	612	18082	2.9388e-10	2.9388e-10	1.96598e-10
UP_KEYWORDS	mRNA processing	27	3.91872	2.895	2.6985e-06	SRSF1, SCAF1, NCBP1, RBM15B, TRA2A, WTAP, YBX1, PNN, SRRM2, HNRNPF, CDK12, SRRM1, ACIN1, ZRSR2, LUC7L3, NCBP3, CDK13, PAN3, YTHDC1, RNPS1, IWS1, HNRNPU, THRAP3, ZRANB2, RBM39, THOC5, CWC22	689	307	22680	0.000763384	2.54555e-05	0.00357386
GOTERM_CC_DIRECT	GO:0030054~cell junction	68	9.86938	2.86924	1.36022e-14	PRX, DLC1, ENAH, GABRB3, RUSC1, WASF1, PDLIM5, FERMT1, PIP5K1C, ARHGAP17, ITSN1, NLGN4L, PNN, ZNRF2, ARHGAP21, MFF, TMEM230, PDPK1, TIAM1, WNK4, AFDN, RAPGEF2, CDK16, SPECC1L, DBNL, ARHGEF2, MAGI3, SH3PXD2A, ARHGAP28, PSD3, PATJ, PALLD, UBN1, ECT2, EPB41L2, ARHGAP31, EPB41L3, TNS3, TNS2, MAST2, CGN, SIPA1L1, DSP, FLII, RAB13, STON2, CGNL1, PARD3, SHROOM2, SHROOM3, ABI1, PLEC, APC, DIXDC1, EPB41, …	649	718	19662	7.26486e-12	1.03784e-12	1.98397e-11
UP_KEYWORDS	DNA repair	24	3.48331	2.83159	1.55251e-05	MSH6, EMSY, YY1, DDB1, DTX3L, FOXM1, SMC5, MLH1, SMG1, CHEK1, WRN, BRCA1, CDK2, JMY, RPS3, PNKP, MUTYH, HUWE1, DDX11, MDC1, FANCD2, BABAM1, FBXO6, TRIP12	689	279	22680	0.00438401	0.000122038	0.0205597
GOTERM_BP_DIRECT	GO:0016569~covalent chromatin modification	26	3.77358	2.80988	6.75136e-06	BMI1, ING5, 2410016O06RIK, KMT2A, KMT2C, PHF20, CBX8, VPS72, EPC1, CHD8, PBRM1, BRD4, DNAJC2, BRD2, EMSY, BEND3, KANSL1, DTX3L, WHSC1, EHMT2, UBN1, WHSC1L1, KDM4B, BABAM1, DNMT1, NCOR1	629	266	18082	0.0177652	0.00137789	0.0119909
UP_KEYWORDS	Cell cycle	53	7.69231	2.78693	5.72761e-11	KIF23, ZAK, MLH1, FOXO4, WTAP, CD2AP, LATS2, RPS3, KIF13A, CCSAP, PIK3C3, CDCA2, BRD7, ZFP830, CABLES1, MTUS1, GOLGA2, CCAR1, SPECC1L, CDK1, DAB2IP, ARHGEF2, ZC3HC1, ECT2, MARK4, PRKCD, CDK2, RIF1, FANCD2, NEK9, PSME3, WASL, EIF2AK4, PARD3, STK11, LIN9, FOXM1, AHCTF1, CHEK1, CEP55, STARD13, NIPBL, MDC1, CLASP1, CEP131, PDS5B, BECN1, NASP, SMC5, BRCA1, SMC4, BABAM1, CIT	689	626	22680	1.62092e-08	8.53114e-10	7.58571e-08
UP_KEYWORDS	Acetylation	263	38.1713	2.77032	5.41742e-59	PRR14, RPL13, PDLIM5, CCT2, LUZP1, WTAP, VPS13C, CCSAP, ZFP830, AFDN, LUC7L3, AUP1, DBNL, ZC3HC1, CRYAB, ANKS1, MYH9, SCEL, CTDSPL2, SPAG9, PNKP, KRT18, HUWE1, CGN, NEK9, ZZZ3, FLII, CHORDC1, EIF2AK4, ADD1, MDH1, LMNB2, PFKFB2, CHCHD3, AHCTF1, PRRC2A, MYO9B, HSPA1B, PRRC2C, TMCC1, TCF20, MACF1, PBRM1, WDHD1, MEPCE, TUBB4B, ZC3H18, KANSL1, BECN1, MAP2K4, PPFIBP1, RPS6, LARP4B, GART, RPS7, CCT7, RA…	689	3125	22680	1.53313e-56	3.83282e-57	7.17488e-56
GOTERM_BP_DIRECT	GO:0006397~mRNA processing	31	4.49927	2.76759	9.8929e-07	SRSF1, SCAF1, NCBP1, RBM15B, TRA2A, HNRNPLL, WTAP, YBX1, PNN, SRRM2, HNRNPF, CDK12, SRRM1, PRKACA, ACIN1, ZRSR2, LUC7L3, NCBP3, CDK13, PDCD11, PAN3, YTHDC1, RNPS1, IWS1, HNRNPU, THRAP3, ZRANB2, THOC5, RBM39, CWC22, ALKBH5	629	322	18082	0.00262312	0.000291798	0.00175713
GOTERM_MF_DIRECT	GO:0016301~kinase activity	66	9.5791	2.75987	1.80124e-13	CDK17, ZAK, PIP5K1C, RPS6KB2, PI4K2B, LATS2, CAMKK2, PKM, PDPK1, SLK, PAK2, WNK4, PIK3C3, CDK12, GIT2, EEF2K, PRKACA, CDK16, SIK2, SIK3, CDK13, CDK1, MAGI3, TRPM7, WNK1, MARK3, MARK4, PRKCD, CDK2, STK3, PANK4, MAP4K4, PRKD2, PNKP, BC021891, MAP4K5, MAST2, BMP2K, TESK2, NEK9, RIPK2, EIF2AK4, FGFR2, STK11, CAMK2G, PFKFB2, AKAP12, BMPR2, MKNK1, CHEK1, MAP3K3, PIKFYVE, CAMK2D, MAP2K4, RAF1, TRIO, SMG…	619	674	17446	1.22093e-10	1.74418e-11	2.70406e-10
UP_KEYWORDS	Phosphoprotein	637	92.4528	2.75283	7.22355e-240	DLC1, SCAF1, SLC9A8, PLEKHM3, RPL13, RUSC1, RUSC2, RPL15, PNISR, WTAP, ITSN1, EPC1, CDCA7, MED26, PIK3C3, CDCA2, GIT2, LUC7L3, AUP1, CCAR1, MAGI3, ANKS1, CRYAB, EMG1, BTBD7, ESPL1, MED13, MARK3, MYH9, MARK4, RPTOR, CTDSPL2, SPAG9, PITPNM1, ARFGEF3, TRAPPC9, SIPA1L1, FLII, ZZZ3, CHORDC1, EIF2AK4, AI661453, TNRC18, CHCHD3, MYEF2, AHCTF1, CCDC91, PRRC2A, HSPA1B, PRRC2B, PRRC2C, ARFGEF1, VPS72, SH3BP…	689	7617	22680	2.04427e-237	2.04427e-237	9.56694e-237
UP_KEYWORDS	DNA damage	28	4.06386	2.74311	4.67849e-06	STK11, FOXM1, MLH1, CHEK1, RPS3, MUTYH, DDX11, MDC1, FBXO6, TRIP12, MSH6, EMSY, DTL, YY1, DDB1, DTX3L, SMC5, SMG1, WRN, BRCA1, CDK2, JMY, PNKP, HUWE1, RIF1, FANCD2, BABAM1, CLOCK	689	336	22680	0.00132314	4.13746e-05	0.00619606
GOTERM_BP_DIRECT	GO:0007067~mitotic nuclear division	26	3.77358	2.69829	1.36278e-05	KIF23, CDK1, ARHGEF2, PDS5B, ZC3HC1, SMC5, AHCTF1, ESPL1, CEP55, RPS6, MARK4, CD2AP, CDK2, LATS2, SMC4, RPS3, CCSAP, BABAM1, CDCA2, PPP1R12A, NEK9, CLASP1, ZFP830, WASL, CIT, GOLGA2	629	277	18082	0.0355354	0.0025811	0.0242026
GOTERM_MF_DIRECT	GO:0044822~poly(A) RNA binding	105	15.2395	2.65888	2.19761e-20	NCBP1, ZAK, RPL13, RBM3, RBM15B, SNIP1, RPL15, RBM7, PNISR, MRPS31, PNN, DDX17, SRRM2, DDX24, PUM1, SRRM1, ACIN1, DNAJC2, NCBP3, LUC7L3, CCAR1, PAN3, EMG1, MYH9, HNRNPU, KRT18, HUWE1, HSPB1, DSP, NOP9, AKAP1, ADD1, ZC3H4, MYEF2, PRRC2A, BICC1, PRRC2B, PRRC2C, EIF3A, TCF20, MACF1, DDX3X, RPL6, HNRNPF, RPL3, UBAP2L, MEPCE, EEF1A1, ZC3H18, SMG1, YTHDC1, RNPS1, RPS6, LARP4B, RPS7, EIF4B, PPIG, R3HDM2…	619	1113	17446	1.48998e-17	1.48998e-17	3.29997e-17
UP_KEYWORDS	Cell division	30	4.35414	2.65462	3.7933e-06	KIF23, PARD3, AHCTF1, CEP55, CD2AP, LATS2, RPS3, KIF13A, CCSAP, PIK3C3, CDCA2, CLASP1, ZFP830, CABLES1, GOLGA2, SPECC1L, CDK1, ARHGEF2, PDS5B, ZC3HC1, BECN1, SMC5, MARK4, ECT2, CDK2, SMC4, BABAM1, NEK9, WASL, CIT	689	372	22680	0.00107293	3.46286e-05	0.00502376
UP_KEYWORDS	Cell projection	54	7.83745	2.62173	3.42191e-10	DMTN, ENAH, SHTN1, RBM3, ADCY6, FERMT1, PIP5K1C, D1ERTD622E, MTSS1L, ITSN1, CD2AP, GLI3, RAB3IP, CAMKK2, TRIM3, CCSAP, PRKACA, CABLES1, DBNL, 2700049A03RIK, DAB2IP, SH3PXD2A, ANKS1, SLC9A3R1, PALLD, MARK4, ARHGAP31, PLEKHH2, CARMIL1, RAB13, COBL, ABI2, ABI1, FAM65B, MACF1, SLC4A7, NDRG2, TRIP10, APC, CEP131, PHACTR4, PTPN13, DOCK7, SAMD4, UBE2Q1, SHANK2, EPHA2, TRAF3IP1, PLCG1, EPS8, SVIL, NGDN, …	689	678	22680	9.684e-08	4.842e-09	4.53201e-07
GOTERM_CC_DIRECT	GO:0005654~nucleoplasm	167	24.238	2.61468	3.16207e-32	NCBP1, RBM15B, RBM3, SNIP1, FOXO1, RBM7, FOXO3, PNISR, FOXO4, CBX8, WTAP, PNN, MVB12A, EPC1, DDX17, CDCA7, DDX11, MIER1, MED26, CDCA2, GIT2, SRRM1, ZFP830, DEPDC1A, PRKACA, AFDN, ACIN1, LUC7L3, ARGLU1, ANKS1, DTL, MTA2, YY1, DTX3L, MED13, GRHL1, RPTOR, RUBCN, HNRNPU, CTDSPL2, TRIM33, HUWE1, BMP2K, FLII, TESK2, YME1L1, ADD1, FGFR2, BLM, TNRC18, SSH1, AHCTF1, MYEF2, CHEK1, CCDC91, CXXC5, COIL, ARFG…	649	1935	19662	1.68222e-29	8.4111e-30	4.59321e-29
UP_KEYWORDS	Coiled coil	243	35.2685	2.60042	1.5862e-48	RPL13, SNIP1, LUZP1, PNISR, ITSN1, WTAP, CD2AP, KIF13A, RNF219, GIT2, ZFP830, DEPDC1A, AFDN, ZRSR2, LUC7L3, CCAR1, DBNL, 2700049A03RIK, DAB2IP, PAN3, WNK1, MYH9, TRAPPC12, SPAG9, KRT19, KRT18, TRAPPC9, HUWE1, CGN, SIPA1L1, NEK9, EIF2AK4, ADD1, TNRC18, LMNB2, CHCHD3, AKAP12, PRRC2A, MYO9B, CCDC91, PRRC2B, PRRC2C, MYO9A, TMCC1, TMCC2, SH3BP5L, FAM65B, MACF1, CEP170, PBRM1, FCHO2, TUBB4B, ZC3H18, KA…	689	3076	22680	4.48895e-46	8.97789e-47	2.10078e-45
GOTERM_BP_DIRECT	GO:0007049~cell cycle	55	7.98258	2.57508	3.60456e-10	KIF23, ZAK, MLH1, FOXO4, WTAP, CD2AP, LATS2, RPS3, KIF13A, DDX11, CCSAP, PIK3C3, CDCA2, BRD7, ZFP830, CABLES1, MTUS1, GOLGA2, CCAR1, SPECC1L, CDK1, DAB2IP, ARHGEF2, ZC3HC1, ECT2, MARK4, PRKCD, CDK2, RIF1, FANCD2, NEK9, PSME3, WASL, EIF2AK4, PARD3, STK11, LIN9, FOXM1, AHCTF1, CHEK1, CEP55, STARD13, NIPBL, MDC1, CLASP1, DIXDC1, CEP131, PDS5B, BECN1, NASP, SMC5, BRCA1, SMC4, BABAM1, CIT	629	614	18082	9.57011e-07	2.39253e-07	6.40232e-07
UP_KEYWORDS	RNA-binding	47	6.82148	2.57423	1.00361e-08	SCAF1, SRSF1, CARHSP1, RBM12B1, RBM15B, RBM3, TRA2A, SYNJ1, MYEF2, RBM7, BICC1, HNRNPLL, PDCD4, YBX1, LARP1, RPS3, ANKRD17, DDX17, EIF3A, EIF3B, DDX11, DDX3X, METTL1, HNRNPF, DDX24, EDC3, PUM1, CSDE1, SRRM1, ZRSR2, NCBP3, EMG1, YTHDC1, RNPS1, LARP4B, HNRNPU, EIF4G1, EIF4B, LARP7, ZRANB2, NOP9, THOC5, RBM39, AKAP1, MATR3, EIF2AK4, DDX51	689	601	22680	2.84021e-06	1.23487e-07	1.32919e-05
UP_KEYWORDS	ATP-binding	104	15.0943	2.51166	3.97416e-18	ZAK, ADCY6, RPS6KB2, CCT2, PI4K2B, KIF13A, DDX17, DDX11, WNK4, AAK1, PIK3C3, DDX24, PRKACA, MAGI3, PAN3, WNK1, MYH9, MARK3, MARK4, HNRNPU, STK3, PNKP, MAP4K4, MAP4K5, BMP2K, RIPK2, TESK2, NEK9, YME1L1, EIF2AK4, FGFR2, BLM, STK11, PFKFB2, BMPR2, MYO9B, CHEK1, HSPA1B, MYO9A, DDX3X, MAP2K4, SMG1, TRIO, WRN, EPHA2, GART, CCT7, ULK1, HSPA14, MTOR, ABL2, MYLK, DDX51, HSP90AB1, KIF23, CDK17, PIP5K1C, HE…	689	1363	22680	1.12469e-15	9.37239e-17	5.26341e-15
GOTERM_CC_DIRECT	GO:0005813~centrosome	36	5.22496	2.50724	1.19952e-06	KIF23, CHEK1, CEP55, MVB12A, KIF13A, PRKAR2B, DDX11, CAMSAP2, CCSAP, CEP170, PPP1R12A, PRKACA, CLASP1, NDRG1, NDRG2, DYNC1H1, RAP1GAP2, APC, CEP112, CDK1, CEP131, 2700049A03RIK, CEP89, DTL, ESPL1, WRN, SLC9A3R1, MARK4, BRCA1, TRAF3IP1, PLEKHA7, GSK3B, SLAIN2, NEK9, MDM1, MDH1	649	435	19662	0.000637942	3.54519e-05	0.00174241
UP_KEYWORDS	Cytoplasm	334	48.4761	2.49645	3.98795e-68	DLC1, FAM110A, RUSC1, PDLIM5, RUSC2, CCT2, CD2AP, KIF13A, MVB12A, CDCA7, GAB2, DDX11, CCSAP, RAPGEF2, CCAR1, DBNL, 2700049A03RIK, DAB2IP, PAN3, CRYAB, ANKS1, YY1, WNK1, ESPL1, MYH9, MARK4, SCEL, RPTOR, DEPDC5, SPAG9, PITPNM1, KRT18, HUWE1, TRAPPC9, SIPA1L1, NEK9, FLII, EPS8L2, EIF2AK4, ADD1, MDH1, ADSS, STK11IP, RALGPS1, CHCHD3, AKAP12, AHCTF1, PRRC2A, CHEK1, MYO9B, RFFL, HSPA1B, ARFGEF1, FAM65B,…	689	4404	22680	1.12859e-65	3.76196e-66	5.28168e-65
GOTERM_MF_DIRECT	GO:0032403~protein complex binding	31	4.49927	2.44053	1.23145e-05	RTN4, YWHAZ, STX7, STK11, WASF1, SYNJ1, ABI2, ABI1, CD2AP, KRT8, EXOC4, GIT2, PRKACA, SHC1, GOLGA2, APC, CEP131, DAB2IP, YWHAB, WRN, SLC9A3R1, RPTOR, CDK2, FLNA, DEPDC5, KRT19, ULK1, SIPA1L1, CARMIL1, SPTBN1, NCOR2	619	358	17446	0.0083145	0.000439338	0.01849
GOTERM_CC_DIRECT	GO:0042995~cell projection	57	8.27286	2.42537	1.62755e-09	RTN4, DMTN, ENAH, SHTN1, RBM3, ADCY6, FERMT1, PIP5K1C, CAD, D1ERTD622E, MTSS1L, ITSN1, CD2AP, GLI3, RAB3IP, CAMKK2, PDPK1, CCSAP, PRKACA, CABLES1, DBNL, 2700049A03RIK, DAB2IP, SH3PXD2A, SLC9A3R1, PALLD, MARK4, ARHGAP31, PLEKHH2, CARMIL1, RAB13, COBL, SSH1, VIM, ABI2, ABI1, FAM65B, MACF1, SLC4A7, NDRG2, TRIP10, APC, CEP131, PHACTR4, PTPN13, DOCK7, SHANK2, SAMD4, UBE2Q1, EPHA2, TRAF3IP1, PLCG1, EPS…	649	712	19662	8.65856e-07	7.87142e-08	2.36417e-06
UP_KEYWORDS	Alternative splicing	352	51.0885	2.42454	9.55484e-70	DLC1, SCAF1, SLC9A8, PLEKHM3, RUSC1, PDLIM5, RUSC2, WTAP, ITSN1, EPC1, DDX17, VPS13C, RNF219, PIK3C3, CDCA2, DEPDC1A, AFDN, LUC7L3, CCAR1, OXR1, DBNL, MAGI3, DAB2IP, ZC3HC1, PAN3, ANKS1, BTBD7, WNK1, MARK3, MARK4, RPTOR, CTDSPL2, DEPDC5, SPAG9, PNKP, GAPVD1, HUWE1, TRAPPC9, CGN, SIPA1L1, ZZZ3, EPS8L2, EIF2AK4, ADD1, AI661453, RALGPS1, TNRC18, LMNB2, AKAP12, MYEF2, CCDC91, CHEK1, MYO9B, RFFL, PRRC…	689	4779	22680	2.70402e-67	1.35201e-67	1.26545e-66
GOTERM_CC_DIRECT	GO:0043234~protein complex	49	7.11176	2.36385	5.98451e-08	RTN4, YWHAZ, PARD3, STK11, SIPA1, SYNJ1, CAD, CIC, CD2AP, VPS72, ZNRF2, PLCB3, CHD8, AKT1S1, GAB2, PPP3CB, EXOC4, CAMK2D, PRKACA, RAPGEF2, GOLGA2, APC, DIXDC1, CCM2, ARHGEF2, IRS2, CNST, HSP90AA1, EPB41, HTT, BECN1, MTA2, NASP, YWHAB, MYL12B, PATJ, MBD3, MYH9, STK3, FLNA, BRCA1, EPB41L1, SIPA1L1, GSK3B, DNMT1, RIPK2, SPTBN1, EPS8L2, PLEKHA2	649	628	19662	3.18371e-05	2.27411e-06	8.69308e-05
UP_KEYWORDS	Apoptosis	34	4.93469	2.28873	1.77166e-05	FGFR2, STK11, FOXO1, RTKN, FOXO3, RFFL, PDCD4, KANK2, RPS3, CDCA7, PAK2, HTRA2, SLK, DDX3X, HMOX1, ACIN1, TRAF7, GAPDH, CCAR1, CDK1, DAB2IP, BECN1, MAP2K4, PEA15A, BAD, PRKCD, EPHA2, STK3, EPB41L3, RABEP1, RIPK2, PSME3, FAF1, PEG3	689	489	22680	0.00500129	0.0001355	0.0234615
GOTERM_CC_DIRECT	GO:0048471~perinuclear region of cytoplasm	52	7.54717	2.27657	7.35412e-08	DMTN, SHTN1, AP1G1, ALG2, CD2AP, RAB3IP, YBX1, PRKAR2B, SLK, PAK2, HMOX1, ANP32A, PRKACA, RAPGEF2, CCAR1, HSP90AA1, ZDHHC8, PATJ, SLC9A3R1, PRKCD, FLNA, DEPDC5, SPAG9, ADD1, PACS1, PTOV1, COBL, YWHAZ, STX7, VIM, MYO9B, ARFGEF1, PIKFYVE, CAMK2D, NDRG1, TRAF7, NDRG2, PLEC, APC, LMNA, YWHAB, SERHL, RPS6, DOCK6, UACA, GSK3B, PKP4, MAP7, MAP6, FAF1, NCOR1, SLC9A1	649	692	19662	3.91231e-05	2.60826e-06	0.000106826
GOTERM_MF_DIRECT	GO:0003682~chromatin binding	37	5.3701	2.2378	1.04941e-05	ING5, BMI1, TNRC18, KMT2A, MLH1, CIC, HDGFRP2, GLI3, YBX1, ANKRD17, CHD8, NIPBL, DDX11, PBRM1, YAP1, BRD4, WDHD1, DNAJC2, PHC1, MSH6, CDK1, BRD2, MTA2, MBD5, WHSC1, MBD3, WRN, BRCA1, TRPS1, ZFP143, NELFA, DNMT1, CUX1, URI1, NCOR1, NCOR2, RERE	619	466	17446	0.00708975	0.000418442	0.0157569
GOTERM_CC_DIRECT	GO:0005829~cytosol	128	18.5776	2.17369	2.08524e-17	DLC1, ENAH, CHMP4C, AP1G1, PDLIM5, RUSC2, FOXO1, FOXO3, ITSN1, FOXO4, CD2AP, MVB12A, HTRA2, VPS13C, GAB2, TIAM1, WNK4, PIK3C3, PRKACA, RAPGEF2, DNAJC2, DBNL, MCM3AP, IRS2, CRYAB, CEP89, WNK1, MYH9, IRS1, DEPDC5, SPAG9, RALGAPA2, ISCU, GAPVD1, RIPK2, MDH1, ADSS, SSH1, STK11, SNX3, RFFL, ARFGEF1, AKT1S1, NDRG4, NDRG1, TRAF7, DIXDC1, EEF1A1, FAM160A2, HTT, MAP2K4, LARP4B, TRAF3IP1, UACA, PLCG1, ULK1…	649	1784	19662	1.10935e-14	1.84891e-15	3.02902e-14
UP_KEYWORDS	Activator	41	5.95065	2.16283	7.96293e-06	ING5, PTOV1, ELF1, RAI1, GPBP1, KMT2C, FOXM1, FOXO1, FOXO3, TERF2IP, FOXO4, GLI3, YBX1, PNN, EPC1, TCF20, CHD8, DDX11, ZSCAN21, MED26, BCL9L, YAP1, DNAJC2, CCAR1, ZFP35, YY1, NCOA7, MED13, WWTR1, BRCA1, SENP2, SP1, SP2, ATF7, ZFP143, THRAP3, FLII, DNMT1, RBM39, EIF2AK4, CLOCK	689	624	22680	0.00225098	6.82861e-05	0.0105457
GOTERM_MF_DIRECT	GO:0003723~RNA binding	59	8.56313	2.13188	7.5476e-08	SRSF1, SCAF1, NCBP1, RPL13, RBM3, RBM15B, SYNJ1, RBM7, HNRNPLL, PDCD4, YBX1, RPS3, LARP1, ANKRD17, DDX17, DDX11, DDX24, EDC3, PUM1, SRRM1, ZRSR2, NCBP3, EMG1, YY1, HNRNPU, EIF4G1, LARP7, NOP9, RBM39, THOC5, AKAP1, EIF2AK4, MATR3, CARHSP1, 2410016O06RIK, RBM12B1, TRA2A, BICC1, NUFIP2, EIF3A, EIF3B, DDX3X, METTL1, HNRNPF, RPL9, CSDE1, HBP1, WDHD1, PDCD11, YTHDC1, RNPS1, SAMD4, LARP4B, BRCA1, EIF4B,…	619	780	17446	5.11714e-05	3.93636e-06	0.000113336
UP_KEYWORDS	Nucleotide-binding	111	16.1103	2.08313	1.76629e-13	ZAK, ADCY6, RPS6KB2, CCT2, PI4K2B, KIF13A, PRKAR2B, DDX17, DDX11, WNK4, AAK1, PIK3C3, DDX24, PRKACA, MAGI3, PAN3, WNK1, MYH9, MARK3, MARK4, HNRNPU, STK3, PNKP, MAP4K4, MAP4K5, BMP2K, RIPK2, TESK2, NEK9, YME1L1, RAB13, EIF2AK4, FGFR2, ADSS, BLM, STK11, PFKFB2, BMPR2, MYO9B, CHEK1, HSPA1B, MYO9A, DDX3X, TUBB4B, EEF1A1, MAP2K4, SMG1, TRIO, WRN, EPHA2, GART, CCT7, ULK1, HSPA14, MTOR, ABL2, MYLK, DDX5…	689	1754	22680	4.99881e-11	3.12428e-12	2.33935e-10
UP_KEYWORDS	Transferase	100	14.5138	1.99016	5.06121e-11	ZAK, RPS6KB2, PI4K2B, AAK1, WNK4, PIK3C3, GIT2, PRKACA, MAGI3, EMG1, WNK1, MARK3, MARK4, STK3, PNKP, MAP4K4, MAP4K5, HUWE1, BMP2K, TESK2, RIPK2, NEK9, EIF2AK4, FGFR2, STK11, PFKFB2, AKAP12, BMPR2, CHEK1, METTL22, METTL1, MEPCE, HECTD1, MAP2K4, SMG1, TRIO, WHSC1, EHMT2, BRCA1, EPHA2, GART, GGT7, ULK1, PARP8, DNMT1, MTOR, ABL2, MYLK, CDK17, ALG2, PIP5K1C, CAD, LATS2, CAMKK2, PKM, PDPK1, PAK2, SLK, …	689	1654	22680	1.43232e-08	7.95736e-10	6.70313e-08
GOTERM_MF_DIRECT	GO:0005524~ATP binding	106	15.3846	1.98243	9.22151e-12	ZAK, ADCY6, RPS6KB2, CCT2, PI4K2B, KIF13A, DDX17, DDX11, WNK4, AAK1, PIK3C3, DDX24, PRKACA, MAGI3, PAN3, WNK1, MYH9, MARK3, MARK4, HNRNPU, STK3, PNKP, MAP4K4, MAP4K5, BMP2K, RIPK2, TESK2, NEK9, YME1L1, CHORDC1, EIF2AK4, FGFR2, BLM, STK11, PFKFB2, BMPR2, MYO9B, CHEK1, HSPA1B, MYO9A, DDX3X, MAP2K4, SMG1, TRIO, WRN, EPHA2, GART, CCT7, ULK1, HSPA14, MTOR, ABL2, MYLK, DDX51, HSP90AB1, KIF23, CDK17, PI…	619	1507	17446	6.25219e-09	6.25219e-10	1.38472e-08
GOTERM_CC_DIRECT	GO:0005737~cytoplasm	431	62.5544	1.96916	1.07916e-66	DLC1, RUSC1, RUSC2, PNISR, CDCA7, CDCA2, CCAR1, AUP1, ANKS1, CRYAB, ESPL1, MYH9, MARK4, RPTOR, SPAG9, PITPNM1, TRAPPC9, SIPA1L1, FLII, EIF2AK4, ADSS, RALGPS1, TNRC18, CHCHD3, MYEF2, AHCTF1, PRRC2A, ARFGEF1, SH3BP5L, TUBB4B, ARHGEF38, CLCC1, MAP2K4, RPS6, RPS7, GART, SYNE2, RGS3, PKP4, MAP7, SYTL2, HSPA14, MAP6, SLC9A1, RTN4, SRSF1, TTC25, VIPAS39, SYNJ1, PHF23, PHF20, YBX1, LATS2, GTSE1, PKM, DDI…	649	6631	19662	5.74116e-64	5.74116e-64	1.56759e-63
UP_KEYWORDS	Nucleus	271	39.3324	1.96749	1.96101e-32	SCAF1, RUSC1, SNIP1, LUZP1, PNISR, WTAP, MVB12A, EPC1, DDX17, CDCA7, DDX11, MED26, CDCA2, ZFP830, DEPDC1A, ZRSR2, LUC7L3, OXR1, MAGI3, ZC3HC1, CRYAB, EMG1, YY1, BTBD7, ESPL1, MED13, TRAPPC12, PNKP, KRT18, A430005L14RIK, HUWE1, NEK9, FLII, ZZZ3, GPBP1L1, LMNB2, CHCHD3, AHCTF1, MYEF2, PRRC2A, CHEK1, ARFGEF1, COIL, VPS72, METTL22, TCF20, PBRM1, WDHD1, ZC3H18, KANSL1, BECN1, CLCC1, MAP2K4, PTPN14, YT…	689	4534	22680	5.54967e-30	7.92809e-31	2.59718e-29
GOTERM_MF_DIRECT	GO:0000166~nucleotide binding	130	18.8679	1.89253	5.33894e-13	ZAK, RBM15B, RBM3, ADCY6, RPS6KB2, CCT2, RBM7, PI4K2B, KIF13A, PRKAR2B, DDX17, DDX11, WNK4, PIK3C3, DDX24, PRKACA, ZRSR2, ACIN1, NCBP3, MCM3AP, MAGI3, PAN3, WNK1, MYH9, MARK3, MARK4, STK3, HNRNPU, PNKP, MAP4K4, MAP4K5, BMP2K, NEK9, RIPK2, TESK2, YME1L1, RAB13, EIF2AK4, FGFR2, ADSS, BLM, STK11, BMPR2, MYEF2, MYO9B, CHEK1, MYO9A, EIF3B, DDX3X, HNRNPF, TUBB4B, EEF1A1, MAP2K4, SMG1, TRIO, RNPS1, WRN,…	619	1936	17446	3.61988e-10	4.52486e-11	8.01725e-10
UP_KEYWORDS	Transcription regulation	100	14.5138	1.82975	4.5788e-09	RBM15B, FOXO1, FOXO3, CBX8, FOXO4, KANK2, PNN, EPC1, DDX17, CDCA7, DDX11, MIER1, MED26, DEPDC1A, DNAJC2, CCAR1, BEND3, YY1, MED13, GRHL1, TRIM33, ZZZ3, FLII, GPBP1L1, CHCHD3, VPS72, TCF20, DDX3X, PBRM1, TRAF7, TAF3, PTPN14, WHSC1, FOXP4, BRCA1, ETS1, GTF2F1, TRPS1, ATF7, ZFP143, NELFA, DNMT1, TCF12, NCOR1, RERE, NCOR2, BMI1, ELF1, GPBP1, VIPAS39, PHF20, TERF2IP, GLI3, YBX1, RPS3, PDPK1, LBH, PAX8…	689	1799	22680	1.2958e-06	5.89e-08	6.06421e-06
UP_KEYWORDS	Transcription	103	14.9492	1.82382	3.06521e-09	RBM15B, FOXO1, FOXO3, CBX8, FOXO4, KANK2, PNN, EPC1, DDX17, CDCA7, DDX11, MIER1, MED26, DEPDC1A, DNAJC2, CCAR1, BEND3, YY1, MED13, GRHL1, TRIM33, ZZZ3, FLII, GPBP1L1, CHCHD3, MYEF2, AHCTF1, VPS72, TCF20, DDX3X, PBRM1, TRAF7, TAF3, PTPN14, WHSC1, FOXP4, BRCA1, ETS1, GTF2F1, TRPS1, ATF7, ZFP143, NELFA, DNMT1, TCF12, NCOR1, RERE, NCOR2, BMI1, ELF1, GPBP1, VIPAS39, PHF20, TERF2IP, GLI3, YBX1, RPS3, P…	689	1859	22680	8.67454e-07	4.13073e-08	4.05959e-06
GOTERM_MF_DIRECT	GO:0016740~transferase activity	92	13.3527	1.76151	9.90913e-08	CDK17, ZAK, ALG2, RPS6KB2, PIP5K1C, CAD, PI4K2B, LATS2, CAMKK2, PKM, PDPK1, PAK2, SLK, WNK4, PIK3C3, CDK12, EEF2K, PRKACA, CDK16, ZCCHC6, SIK2, SIK3, CDK13, CDK1, ZCCHC11, EMG1, TRPM7, ZDHHC8, METTL6, WNK1, MARK3, PRKCD, MARK4, CDK2, STK3, PANK4, MAP4K4, PRKD2, PNKP, BC021891, MAP4K5, UMPS, MAST2, HUWE1, BMP2K, TESK2, RIPK2, NEK9, EIF2AK4, CLOCK, FGFR2, KMT2A, STK11, KMT2C, CAMK2G, BMPR2, MKNK1, …	619	1472	17446	6.71816e-05	4.79884e-06	0.000148797
GOTERM_CC_DIRECT	GO:0005634~nucleus	330	47.8955	1.66101	7.04143e-28	DLC1, SCAF1, RPL13, RUSC1, RPL15, SNIP1, LUZP1, PNISR, WTAP, MVB12A, EPC1, DDX17, CDCA7, DDX11, HTRA2, MED26, CDCA2, ZFP830, DEPDC1A, ZRSR2, LUC7L3, OXR1, MAGI3, ZC3HC1, CRYAB, EMG1, YY1, BTBD7, ESPL1, MED13, MYH9, CTDSPL2, TRAPPC12, PNKP, KRT18, A430005L14RIK, HUWE1, NEK9, ZZZ3, FLII, ADD1, TNRC18, GPBP1L1, LMNB2, CHCHD3, AHCTF1, MYEF2, PRRC2A, CHEK1, COIL, ARFGEF1, VPS72, METTL22, TCF20, PBRM1,…	649	6019	19662	3.74604e-25	9.3651e-26	1.02284e-24
GOTERM_MF_DIRECT	GO:0005515~protein binding	241	34.9782	1.65992	1.38617e-18	PDLIM5, SNIP1, ITSN1, WTAP, CD2AP, KIF13A, GAB2, MED26, PIK3C3, GIT2, AFDN, CCAR1, DBNL, MAGI3, 2700049A03RIK, DAB2IP, PAN3, ZC3HC1, CRYAB, YY1, WNK1, MYH9, SPAG9, KRT19, GAPVD1, KRT18, TRAPPC9, CGN, FLII, LRCH4, CHORDC1, EIF2AK4, CHCHD3, CHEK1, HSPA1B, COIL, FAM65B, TCF20, MACF1, FBXO6, PBRM1, WDHD1, BECN1, MAP2K4, PTPN13, RPS6, EPHA2, CCT7, EPS8, RABEP1, ETS1, TRPS1, MAP7, SYTL2, NCOR1, TCF12, …	619	4092	17446	9.39824e-16	4.69912e-16	2.08149e-15
GOTERM_BP_DIRECT	GO:0006351~transcription, DNA-templated	106	15.3846	1.61655	6.10515e-07	RBM15B, FOXO1, FOXO3, CBX8, FOXO4, KANK2, PNN, EPC1, DDX17, CDCA7, MIER1, MED26, DEPDC1A, DNAJC2, CCAR1, BEND3, YY1, MED13, GRHL1, TRIM33, ZZZ3, FLII, GPBP1L1, CHCHD3, MYEF2, AHCTF1, VPS72, TCF20, DDX3X, PBRM1, TRAF7, TAF3, PTPN14, WHSC1, FOXP4, BRCA1, ETS1, GTF2F1, TRPS1, ATF7, ZFP143, NELFA, DNMT1, TCF12, NCOR1, RERE, NCOR2, BMI1, ELF1, GPBP1, VIPAS39, PHF20, TERF2IP, GLI3, YBX1, RPS3, PDPK1, L…	629	1885	18082	0.00161961	0.000202594	0.00108437

## Sheet: IMAC Significantly Enriched
Category	Term	Count	%	Fold Enrichment	PValue	Genes	List Total	Pop Hits	Pop Total	Bonferroni	Benjamini	FDR
GOTERM_CC_DIRECT	GO:0043296~apical junction complex	7	1.30112	13.9844	6.50808e-06	CGNL1, SHROOM2, FRMD6, SHROOM3, CCDC85C, CGN, AFDN	518	19	19662	0.00318389	0.000177149	0.00934487
GOTERM_BP_DIRECT	GO:0032435~negative regulation of proteasomal ubiquitin-dependent protein catabolic process	7	1.30112	12.2258	1.50833e-05	HSP90AB1, UBXN1, BAG6, SDCBP, TAF9, WAC, PBK	493	21	18082	0.033995	0.00265694	0.0263436
GOTERM_BP_DIRECT	GO:0001578~microtubule bundle formation	8	1.48699	10.8674	5.85678e-06	NAV1, PSRC1, MAP1B, CLIP1, GAS2L1, CLASP1, MAP7, SPAST	493	27	18082	0.0133399	0.00111851	0.0102299
GOTERM_MF_DIRECT	GO:0071889~14-3-3 protein binding	7	1.30112	10.5569	3.7547e-05	SRPK2, IRS2, DAB2IP, PPP1R12A, BAD, TBC1D22A, HDAC7	482	24	17446	0.0227906	0.00127997	0.0556147
GOTERM_BP_DIRECT	GO:0043488~regulation of mRNA stability	7	1.30112	9.87471	5.70059e-05	ZC3H14, ZFP36L2, BRF1, PUM1, KHSRP, PUM2, SAMD4	493	26	18082	0.122535	0.00723582	0.0995289
GOTERM_MF_DIRECT	GO:0005080~protein kinase C binding	13	2.41636	8.40242	3.12245e-08	PKN1, PAWR, IRS1, SRC, FLNA, RACK1, SRSF2, SQSTM1, HSPB1, MARCKS, ABL1, ADD3, HDAC7	482	56	17446	1.91716e-05	2.73883e-06	4.62617e-05
GOTERM_BP_DIRECT	GO:2001237~negative regulation of extrinsic apoptotic signaling pathway	10	1.85874	8.33579	2.30801e-06	DAB2, CTTN, HTT, RB1CC1, RIPK1, LMNA, BIRC6, RPS6KB1, GCLM, SRC	493	44	18082	0.00527828	0.000480999	0.00403146
GOTERM_CC_DIRECT	GO:0000792~heterochromatin	7	1.30112	7.59151	0.000272402	SMARCAD1, UHRF1, TCP1, RRP1B, DAXX, CBX6, CBX5	518	35	19662	0.124968	0.00416304	0.390445
UP_KEYWORDS	GTPase activation	29	5.39033	7.50017	1.69436e-16	ARFGAP1, ARFGAP2, RABGAP1, SIPA1, ASAP2, MYO9A, TBC1D15, TBC1D17, ARHGAP5, TBC1D12, GIT2, TBC1D1, RAP1GAP2, AGAP1, GIT1, DAB2IP, TBC1D2B, ABR, BCR, RALBP1, TBC1D10A, ARHGAP27, TBC1D22A, ARHGAP32, SIPA1L1, ACAP2, RIN1, SH3BP1, SRGAP2	538	163	22680	5.70655e-14	5.21805e-15	2.88658e-13
GOTERM_CC_DIRECT	GO:0031252~cell leading edge	10	1.85874	6.77813	1.41403e-05	CCDC88A, SLK, SHTN1, SSH1, CARMIL1, EPB41L5, ABL1, PHLDB2, CD2AP, SCRIB	518	56	19662	0.00690487	0.000301208	0.0203029
UP_KEYWORDS	Endocytosis	18	3.34572	6.4306	2.76034e-09	STON2, PIK3C2A, SYNJ1, ARHGAP27, EPS15L1, ITSN2, ESYT2, MICALL1, SH3BP4, DAB2, FNBP1, CTTN, RABEP1, AP2A1, SH3KBP1, FKBP15, RIN1, ABL1	538	118	22680	7.09406e-07	3.94115e-08	3.60152e-06
GOTERM_MF_DIRECT	GO:0002039~p53 binding	12	2.23048	6.20486	3.11145e-06	TRP53BP1, TAF3, BLM, HTT, CDKN2AIP, NPM1, BRD7, TAF9, BRD4, RNF20, DAXX, YBX1	482	70	17446	0.00190861	0.00015919	0.00460978
GOTERM_CC_DIRECT	GO:0001725~stress fiber	10	1.85874	5.6653	6.17853e-05	MICALL2, LIMA1, PGM5, PDLIM7, SORBS1, PALLD, DST, FHOD1, MYLK, SYNPO	518	67	19662	0.029822	0.00112069	0.088684
GOTERM_CC_DIRECT	GO:0005913~cell-cell adherens junction	46	8.55019	5.52546	1.41669e-20	HSP90AB1, LIMA1, TLN1, SHROOM2, SHTN1, EPS15L1, PDLIM1, ESYT2, GPRC5A, CD2AP, SCRIB, SRC, RACK1, CTTN, PLCB3, SLK, SORBS1, SND1, BAG3, TGM1, PLIN3, AFDN, CC2D1A, FAM129B, PLEC, UNC45A, EGFR, COBLL1, DAB2IP, LAD1, TBC1D10A, BAIAP2L1, TRIM25, FLNA, MICALL1, RSL1D1, TNKS1BP1, PGM5, CGN, SERBP1, SDCBP, TMPO, DBN1, PHLDB2, GIGYF2, PARVA	518	316	19662	6.94177e-18	1.73544e-18	2.03429e-17
GOTERM_MF_DIRECT	GO:0098641~cadherin binding involved in cell-cell adhesion	42	7.80669	5.44871	1.13238e-18	HSP90AB1, LIMA1, TLN1, SHTN1, EPS15L1, PDLIM1, ESYT2, GPRC5A, CD2AP, SCRIB, SRC, RACK1, CTTN, PLCB3, SLK, SND1, BAG3, PLIN3, AFDN, FAM129B, CC2D1A, PLEC, UNC45A, EGFR, COBLL1, DAB2IP, LAD1, TBC1D10A, BAIAP2L1, TRIM25, FLNA, MICALL1, RSL1D1, TNKS1BP1, CGN, SERBP1, SDCBP, TMPO, DBN1, PHLDB2, GIGYF2, PARVA	482	279	17446	6.95282e-16	3.47641e-16	1.67772e-15
UP_KEYWORDS	DNA replication	12	2.23048	5.32499	1.53561e-05	MCM8, CCDC88A, BLM, RFC1, DTL, LIG1, RRM2, NFIX, CHAF1A, CHAF1B, CDT1, NFIB	538	95	22680	0.00393876	0.000119585	0.0200338
GOTERM_CC_DIRECT	GO:0016363~nuclear matrix	13	2.41636	5.08709	9.013e-06	LMNB1, BLM, LMNA, AHCTF1, CAD, SF3B1, UHRF1, PPIG, SORBS1, NPM1, SRRM1, TGFB1I1, PRPF40A	518	97	19662	0.00440665	0.000210282	0.0129414
UP_KEYWORDS	Tight junction	10	1.85874	5.07905	0.000151809	MICALL2, CGNL1, SHROOM2, OCLN, CCDC85C, CGN, ASH1L, AMOT, PARD3B, SYNPO	538	83	22680	0.0382665	0.000974973	0.19789
GOTERM_BP_DIRECT	GO:0090630~activation of GTPase activity	10	1.85874	5.02431	0.000157237	TBC1D15, TBC1D2B, RABGAP1, TBC1D12, TBC1D10A, SIPA1L1, DOCK7, TBC1D1, TBC1D22A, SCRIB	493	73	18082	0.302724	0.0170236	0.274301
UP_KEYWORDS	Actin-binding	30	5.57621	5.01859	2.34013e-12	COBL, LIMA1, SHROOM2, SHROOM3, SSH1, MARCKSL1, MYO9A, MACF1, PLEC, SYNPO, INF2, PPP1R18, EPB41, BAIAP2L1, CLMN, FLNC, MISP, PALLD, FLNA, SYNE2, SVIL, FHOD3, FKBP15, MARCKS, DBN1, ADD3, DST, MYLK, FHOD1, PARVA	538	252	22680	6.01413e-10	4.62625e-11	3.05326e-09
GOTERM_CC_DIRECT	GO:0005938~cell cortex	19	3.5316	5.00829	4.60371e-08	COBL, SHROOM2, NRBP1, FAM110C, MISP, NCL, DAXX, CD2AP, FLNA, CTTN, ARHGAP32, FNBP1, MACF1, GPSM2, CLASP1, MARCKS, ADD3, DST, DBN1	518	144	19662	2.25579e-05	1.73524e-06	6.6107e-05
GOTERM_BP_DIRECT	GO:0030036~actin cytoskeleton organization	19	3.5316	4.90755	6.09427e-08	FMNL1, INF2, ABR, SHROOM3, BCR, EPB41, SSH1, PDLIM7, ROCK2, SPECC1, SLC9A3R1, PALLD, SRF, FLNA, EPB41L5, AMOT, SDCBP, ABL1, PARVA	493	142	18082	0.000139732	4.65795e-05	0.000106452
GOTERM_BP_DIRECT	GO:0098609~cell-cell adhesion	25	4.64684	4.85152	3.68035e-10	TLN1, LIMA1, PDLIM1, EPS15L1, ESYT2, GPRC5A, SCRIB, PLCB3, SLK, BAG3, SND1, PLIN3, CC2D1A, FAM129B, UNC45A, PLEC, COBLL1, LAD1, TBC1D10A, TNKS1BP1, CGN, SERBP1, TMPO, GIGYF2, PARVA	493	189	18082	8.43903e-07	8.43903e-07	6.42868e-07
GOTERM_CC_DIRECT	GO:0001726~ruffle	12	2.23048	4.79464	3.97594e-05	ALS2, COBL, CTTN, TLN1, PDLIM7, ACAP2, CLIP1, AMOT, SLC9A3R1, ABL1, PALLD, CD2AP	518	95	19662	0.0192939	0.000749046	0.0570774
GOTERM_MF_DIRECT	GO:0005096~GTPase activator activity	31	5.76208	4.77466	2.67248e-12	ALS2, ARFGAP1, ARFGAP2, RABGAP1, SIPA1, ASAP2, MYO9A, TBC1D15, TBC1D17, ARHGAP5, TBC1D12, GIT2, TBC1D1, RAP1GAP2, AGAP1, GIT1, DAB2IP, TBC1D2B, ABR, BCR, RALBP1, TBC1D10A, ARHGAP27, TBC1D22A, ARHGAP32, RABEP1, SIPA1L1, ACAP2, RIN1, SH3BP1, SRGAP2	482	235	17446	1.64093e-09	4.10233e-10	3.95958e-09
UP_KEYWORDS	Guanine-nucleotide releasing factor	14	2.60223	4.43749	1.70534e-05	ALS2, ABR, BCR, MADD, TBC1D10A, SOS1, ARHGEF40, DOCK7, ARFGEF2, DOCK5, DOCK6, DOCK11, RIC1, BCAR3	538	133	22680	0.00437318	0.000125214	0.022248
GOTERM_MF_DIRECT	GO:0051015~actin filament binding	16	2.97398	4.38728	3.64413e-06	FMNL1, MICALL2, EGFR, SHROOM2, LIMA1, TLN1, SHROOM3, SHTN1, TMEM201, FLNC, FLNA, SYNE2, SVIL, SIPA1L1, ABL1, DBN1	482	132	17446	0.002235	0.000172101	0.00539896
GOTERM_CC_DIRECT	GO:0015629~actin cytoskeleton	23	4.27509	4.3434	1.77451e-08	CGNL1, LIMA1, EPB41, BAIAP2L2, PDLIM7, BAIAP2L1, PEAK1, ACACA, PAWR, IVNS1ABP, FLNC, PALLD, FLNA, ARHGAP32, MACF1, SVIL, PPP1R12A, FAM129B, ABL1, DBN1, DST, PARVA, SYNPO	518	201	19662	8.69508e-06	7.24593e-07	2.54811e-05
GOTERM_BP_DIRECT	GO:0051726~regulation of cell cycle	13	2.41636	4.25721	5.40417e-05	BCR, DTL, MADD, SIPA1, BIRC2, SRC, STAT3, RACK1, SON, NPM1, PUM1, GAS2L1, ABL1	493	112	18082	0.11655	0.00726297	0.094356
GOTERM_BP_DIRECT	GO:0006897~endocytosis	21	3.90335	4.2554	1.15584e-07	STON2, PIK3C2A, RALBP1, ARHGAP27, EPS15L1, DPYSL2, ITSN2, ESYT2, NCL, MICALL1, SH3BP4, DAB2, CTTN, FNBP1, RABEP1, AP2A1, RBSN, SH3KBP1, RIN1, FKBP15, ABL1	493	181	18082	0.000264999	6.62564e-05	0.000201898
GOTERM_BP_DIRECT	GO:0046777~protein autophosphorylation	21	3.90335	4.20889	1.38641e-07	PRKCA, EGFR, TNIK, BCR, PEAK1, WNK1, CAD, MAPKAPK2, CLK1, STK4, SRC, CSNK2A1, SLK, RIPK1, EEF2K, CDK12, STK39, BRD4, EIF2AK2, ABL1, EIF2AK4	493	183	18082	0.000317854	6.35788e-05	0.000242173
GOTERM_BP_DIRECT	GO:0000226~microtubule cytoskeleton organization	11	2.04461	4.20263	0.00028245	EML3, SON, CGN, SPECC1, MAP1B, NUSAP1, CLASP1, MAP7, DOCK7, MARK3, PHLDB2	493	96	18082	0.476778	0.0266286	0.492227
GOTERM_CC_DIRECT	GO:0030018~Z disc	13	2.41636	3.97942	0.000106133	PALLD, FLNC, STUB1, SYNE2, PGM5, ANK3, BAG3, FHOD3, PPP1R12A, HSPB1, DST, PARVA, SYNPO	518	124	19662	0.0506789	0.0017321	0.152294
UP_KEYWORDS	Methylation	89	16.5428	3.90822	2.32122e-28	ATL2, FOXK1, PDLIM7, SYNJ1, RBM7, PNN, TRIM47, CTTN, SMARCD2, SRRM2, BAG3, TUBB5, PUM1, ZFP687, SIK3, EGFR, IRS2, BCR, ZDHHC5, ZDHHC8, FLNC, CDS1, NCL, PURB, ARHGAP32, LARP4, NCOA3, NAV1, TRIM33, SERBP1, SIPA1L1, IGF2R, TANC2, NCOA6, EPB41L5, KHSRP, MGA, HSPB1, RIN1, GIGYF2, WIZ, SRGAP2, MAVS, FUS, AI661453, NACA, LMNB1, LMNB2, PRRC2A, NFIX, PRRC2C, PDAP1, SCRIB, PSMF1, TRP53BP1, TCF20, GORASP2, …	538	960	22680	5.96553e-26	7.45692e-27	3.02858e-25
UP_KEYWORDS	Chromatin regulator	25	4.64684	3.90335	3.2874e-08	SMARCAD1, BRD2, L3MBTL2, KANSL2, SETD1B, PKN1, HMGN5, DAXX, CBX6, UHRF1, BAG6, SMARCD2, JMJD6, ASH1L, KDM4B, CHD1, WAC, BRD4, RNF20, DNAJC2, RNF40, EP400, HDAC7, KDM5C, KAT6A	538	270	22680	8.44859e-06	4.02315e-07	4.2892e-05
GOTERM_CC_DIRECT	GO:0005925~focal adhesion	40	7.43494	3.88312	9.75552e-13	LIMA1, TLN1, PDLIM7, PEAK1, AKAP12, PDLIM1, SCARF2, CTTN, DAB2, CD44, SORBS1, MDC1, NPM1, GIT2, PPP1R12A, CLASP1, PLEC, EGFR, GIT1, DOCK7, FLNC, MISP, PALLD, FLNA, TNS3, DCAF6, HSP90B1, PGM5, SYNE2, SVIL, IGF2R, EPB41L5, SH3KBP1, HSPB1, SDCBP, MARCKS, TGFB1I1, DST, PHLDB2, PARVA	518	391	19662	4.78021e-10	6.82887e-11	1.40085e-09
GOTERM_BP_DIRECT	GO:0006260~DNA replication	13	2.41636	3.87648	0.00013443	MCM8, CCDC88A, BLM, RFC1, DTL, RRM2, LIG1, NFIX, CHAF1A, CHAF1B, DNAJC2, CDT1, NFIB	493	123	18082	0.265282	0.0152953	0.234557
GOTERM_MF_DIRECT	GO:0017137~Rab GTPase binding	14	2.60223	3.86817	6.81452e-05	MICALL2, ALS2, TBC1D15, TBC1D2B, RABGAP1, TBC1D12, TBC1D10A, RBSN, ACAP2, TBC1D1, RIMS2, TBC1D22A, RIC1, MICALL1	482	131	17446	0.0409793	0.00199052	0.100915
GOTERM_MF_DIRECT	GO:0003779~actin binding	36	6.69145	3.85509	1.78374e-11	COBL, LIMA1, TLN1, SHROOM2, SHROOM3, SSH1, MARCKSL1, PAWR, MYO9A, MACF1, PLEC, SYNPO, FMNL1, INF2, PPP1R18, CCDC88A, EPB41, BAIAP2L1, CLMN, MAP1B, FLNC, MISP, PALLD, FLNA, SYNE2, CGN, SVIL, FHOD3, FKBP15, MARCKS, DBN1, ADD3, DST, MYLK, FHOD1, PARVA	482	338	17446	1.09522e-08	2.19043e-09	2.64276e-08
UP_KEYWORDS	SH3 domain	19	3.5316	3.8508	2.51537e-06	BAIAP2L1, ASAP2, ARHGAP27, AHI1, ITSN2, DOCK5, CD2AP, SRC, SH3BP4, CTTN, ARHGAP32, FNBP1, SORBS1, MACF1, SH3KBP1, SH3D19, ABL1, DST, SRGAP2	538	208	22680	0.000646243	2.39424e-05	0.00328185
UP_KEYWORDS	Cytoskeleton	95	17.658	3.73237	8.24082e-29	FAM110A, SEPT4, DYNC1LI1, TLN1, LIMA1, SHTN1, PDLIM7, FAM110C, PDLIM1, PTPN21, CD2AP, GTSE1, HOOK3, CTTN, ANK3, TUBB5, TNIK, ROCK2, DTL, KIF15, NUSAP1, MTA1, FLNC, PALLD, CHAMP1, FLNA, EML3, PGM5, NAV1, RIF1, SIPA1L1, CARMIL1, FHOD3, SH3KBP1, RIN1, CLIP1, HSPB1, SDCBP, TGFB1I1, DST, ADD3, FHOD1, SPAST, PARVA, COBL, SHROOM2, SHROOM3, RABGAP1, SSH1, PEAK1, AKAP12, CEP55, ARFGEF2, IVNS1ABP, SRC, CYL…	538	1073	22680	2.11789e-26	3.02556e-27	1.07521e-25
GOTERM_CC_DIRECT	GO:0031965~nuclear membrane	22	4.08922	3.69498	6.08983e-07	EGFR, CEP131, ZC3HC1, TMEM201, LMNB1, DTL, DTX2, LMNA, SUN2, AHCTF1, YBX1, GCH1, SYNE2, POM121, PSEN1, RB1CC1, WDR3, PUM2, TMPO, RAP1GAP2, DNAJC2, SPAST	518	226	19662	0.000298357	1.86499e-05	0.000874466
KEGG_PATHWAY	mmu05160:Hepatitis C	12	2.23048	3.6682	0.000394629	MAVS, EGFR, IRF9, OCLN, MAPK12, RIPK1, SOS1, NFKB1, BAD, EIF2AK2, EIF2AK4, STAT3	185	136	7691	0.0707853	0.0241748	0.487648
GOTERM_CC_DIRECT	GO:0014069~postsynaptic density	23	4.27509	3.65282	3.86947e-07	ALS2, ARFGAP1, BCR, EPB41, HTT, MAP1B, TANC1, STRN, SRC, MTMR2, ARHGAP32, MACF1, SH2D5, SOS1, SIPA1L1, PKP4, EEF2K, MAP4, ADD3, DBN1, DST, SYNPO, SRGAP2	518	239	19662	0.000189586	1.26402e-05	0.000555636
GOTERM_MF_DIRECT	GO:0003713~transcription coactivator activity	18	3.34572	3.6195	1.04666e-05	FUS, BCL10, NACA, MTA1, PDLIM1, MED13, DAXX, BIRC2, RBPMS, NCOA3, NPM1, NCOA6, THRAP3, BRD7, TAF9, TGFB1I1, RNF20, KAT6A	482	180	17446	0.00640594	0.000428345	0.0155061
GOTERM_CC_DIRECT	GO:0015630~microtubule cytoskeleton	15	2.7881	3.60356	7.62763e-05	CEP131, SHTN1, PSRC1, RELL1, MYCBP2, EML3, NAV1, MACF1, CLIP1, MAP4, MAP7, TWISTNB, MAP9, DST, SPAST	518	158	19662	0.0366869	0.00133399	0.109473
UP_KEYWORDS	Microtubule	22	4.08922	3.51301	1.45672e-06	DYNC1LI1, SHROOM2, SHROOM3, FAM110C, MAP1B, KIF15, NUSAP1, GTSE1, HOOK3, EML3, CYLD, NAV1, MACF1, TUBB5, CLIP1, MAP4, CLASP1, MAP7, KIF21A, MAP9, DST, SPAST	538	264	22680	0.000374308	1.4975e-05	0.00190062
KEGG_PATHWAY	mmu05205:Proteoglycans in cancer	17	3.15985	3.48148	2.58845e-05	PRKCA, EGFR, ROCK2, RPS6KB1, ITPR3, RPS6, FLNC, SRC, STAT3, FLNA, EIF4B, CTTN, MAPK12, CD44, ANK3, SOS1, PPP1R12A	185	203	7691	0.00480302	0.00480302	0.032053
GOTERM_BP_DIRECT	GO:0016569~covalent chromatin modification	25	4.64684	3.44713	3.04025e-07	SMARCAD1, BRD2, L3MBTL2, KANSL2, SETD1B, PKN1, HMGN5, DAXX, CBX6, UHRF1, BAG6, SMARCD2, JMJD6, ASH1L, KDM4B, CHD1, WAC, BRD4, RNF20, DNAJC2, RNF40, EP400, HDAC7, KDM5C, KAT6A	493	266	18082	0.000696886	9.95849e-05	0.000531058
UP_KEYWORDS	Cell junction	53	9.8513	3.38014	3.54972e-14	TLN1, OCLN, CCDC85C, RPS6KB1, PNN, ZNRF2, MFF, CTTN, SH2D5, ANK3, AFDN, PARD3B, FAM129B, BCR, TANC1, PALLD, TNS3, ARHGAP32, PGM5, CGN, SIPA1L1, PI4K2A, EPB41L5, ASH1L, SH3KBP1, SDCBP, TGFB1I1, DBN1, DST, PARVA, SRGAP2, STON2, CGNL1, SHROOM2, SHROOM3, PEAK1, AFAP1L1, ARFGEF2, RIMS2, SCRIB, GPHN, SORBS1, PLEC, SYNPO, MICALL2, BAIAP2L2, MAP1B, AHI1, MISP, SAMD4, SVIL, PKP4, AMOT	538	661	22680	9.13047e-12	7.60836e-13	4.63518e-11
GOTERM_CC_DIRECT	GO:0005874~microtubule	29	5.39033	3.36626	4.78868e-08	DYNC1LI1, SHROOM2, SHROOM3, SHTN1, FAM110C, SYNJ1, DAXX, GTSE1, HOOK3, CYLD, EIF3A, MACF1, TUBB5, CLASP1, KIF21A, TCP1, MAP1B, KIF15, NUSAP1, MTA1, DPYSL2, EML3, NAV1, MAP4, CLIP1, MAP7, MAP9, DST, SPAST	518	327	19662	2.34642e-05	1.67603e-06	6.8763e-05
UP_KEYWORDS	Isopeptide bond	76	14.1264	3.36187	3.00708e-20	FOSL2, TCOF1, HMGN5, CD2AP, DAXX, YBX1, CBX5, SETX, PNN, CTTN, ANK3, BAG3, BRD7, TUBB5, SRRM1, BRD4, ZFP687, AI846148, EGFR, LIG1, MTA1, NCL, CHAMP1, FLNA, UHRF1, RFC1, TRIM33, SERBP1, CARMIL1, ASH1L, KHSRP, MGA, ZZZ3, ZFPM2, EIF2AK2, CUX1, AKAP2, DST, WIZ, SMARCAD1, BLM, LMNB1, LMNB2, AKAP12, MAPKAPK2, PRRC2C, STUB1, SF3B1, TRP53BP1, TCF20, MDC1, PLIN3, NPM1, GTF3C1, PRPF40A, ZC3H14, TAF3, SMCHD…	538	953	22680	7.72821e-18	7.72821e-19	3.92346e-17
GOTERM_CC_DIRECT	GO:0005856~cytoskeleton	98	18.2156	3.34217	2.94623e-26	FAM110A, SEPT4, DYNC1LI1, PDLIM7, SHTN1, FAM110C, PTPN21, PDLIM1, CD2AP, HOOK3, ANK3, STK39, TNIK, DTL, ROCK2, MTA1, PGM5, NAV1, SIPA1L1, CLIP1, HSPB1, SDCBP, TGFB1I1, ADD3, DST, COBL, SSH1, PEAK1, AKAP12, ARFGEF2, SRC, EIF3A, MACF1, NPM1, CLASP1, EPB41, PTPN14, PTPN13, SMEK1, MISP, TNKS1BP1, FNBP1, SYNE2, WDR62, PKP4, MAP4, MARCKS, MAP7, ABL1, MAP9, MYLK, TLN1, LIMA1, GTSE1, CTTN, FRMD6, TUBB5, …	518	1113	19662	1.44365e-23	7.21827e-24	4.23064e-23
GOTERM_CC_DIRECT	GO:0030426~growth cone	14	2.60223	3.34217	0.000303024	IGHMBP2, ALS2, CTTN, SSH1, SHTN1, PSEN1, MAP1B, FKBP15, DPYSL2, ABL1, PALLD, DBN1, FLNA, SETX	518	159	19662	0.138004	0.00449001	0.434247
GOTERM_CC_DIRECT	GO:0016607~nuclear speck	18	3.34572	3.33286	3.17279e-05	ZC3H14, SETD1B, PNN, TUT1, SRSF2, SON, PPIG, METTL3, SRRM2, NPM1, THRAP3, CDK12, SRRM1, WAC, EP400, DDX42, PRPF40A, IFI204	518	205	19662	0.0154267	0.000621683	0.04555
UP_KEYWORDS	Serine/threonine-protein kinase	32	5.94796	3.33086	1.16893e-08	ZAK, MAP4K2, RPS6KB1, MAPKAPK2, CLK1, CSNK2A1, SLK, EEF2K, CDK12, BUB1, STK39, SIK3, PRKCA, SRPK2, TNIK, BCR, ROCK2, WNK1, PKN1, PBK, MARK3, STK4, MAP4K3, MAP4K4, MAP4K5, MAPK12, RIPK1, NEK9, BUB1B, EIF2AK2, EIF2AK4, MYLK	538	405	22680	3.00415e-06	1.50208e-07	1.52515e-05
UP_KEYWORDS	Chaperone	15	2.7881	3.31069	0.000193857	HSP90AB1, TCP1, NACA, DAXX, HSP90B1, BAG6, BAG3, NPM1, HSPA4L, HSPB1, CHAF1A, CDC37L1, DNAJC2, DNAJA2, UNC45A	538	191	22680	0.048605	0.00118563	0.252637
GOTERM_MF_DIRECT	GO:0008017~microtubule binding	18	3.34572	3.25755	4.11024e-05	CCDC88A, MAP1B, PSRC1, KIF15, NUSAP1, DPYSL2, HOOK3, EML3, MACF1, CGN, TPT1, CLIP1, MAP4, GAS2L1, CLASP1, KIF21A, DST, SPAST	482	200	17446	0.0249216	0.0013274	0.0608794
GOTERM_CC_DIRECT	GO:0005911~cell-cell junction	17	3.15985	3.21034	8.68236e-05	MICALL2, SHROOM2, OCLN, PDLIM7, AHI1, CD2AP, SCRIB, FLNA, PNN, PKP4, PIKFYVE, SH3KBP1, AFDN, ADD3, DBN1, MYLK, CDCA3	518	201	19662	0.041653	0.00146601	0.124602
UP_KEYWORDS	Cell cycle	47	8.73606	3.16508	1.23171e-11	SEPT4, DYNC1LI1, NBN, RABGAP1, ZAK, AHCTF1, RPS6KB1, BCCIP, CEP55, CD2AP, SRC, CDT1, RACK1, NCAPH, MCM8, CSNK2A1, NIPBL, MDC1, RB1CC1, BRD7, BUB1, CLASP1, PARD3B, CDCA3, ANAPC1, CEP131, DAB2IP, ZC3HC1, LIG1, PSRC1, ARPP19, NUSAP1, BIRC6, MISP, FOXN3, UHRF1, SON, RIF1, MAPK12, KNL1, BUB1B, NEK9, CHAF1A, MAP9, CHAF1B, SPAST, EIF2AK4	538	626	22680	3.16551e-09	2.26108e-10	1.60707e-08
UP_KEYWORDS	Mitosis	19	3.5316	3.09253	5.00578e-05	ANAPC1, DYNC1LI1, ZC3HC1, PSRC1, ARPP19, AHCTF1, BIRC6, NUSAP1, CEP55, MISP, CD2AP, NCAPH, KNL1, BUB1, NEK9, BUB1B, CLASP1, MAP9, CDCA3	538	259	22680	0.0127828	0.000357302	0.0652927
GOTERM_CC_DIRECT	GO:0030054~cell junction	58	10.7807	3.06621	9.59407e-14	TLN1, OSBP, OCLN, CCDC85C, RPS6KB1, PNN, ZNRF2, MFF, CTTN, SH2D5, ANK3, AFDN, PARD3B, FAM129B, BCR, TANC1, PALLD, TNS3, ARHGAP32, PGM5, PSEN1, CGN, SIPA1L1, PI4K2A, EPB41L5, ASH1L, SH3KBP1, SDCBP, TGFB1I1, DBN1, DST, PARVA, SRGAP2, STON2, CGNL1, SHROOM2, SHROOM3, PEAK1, AFAP1L1, ARFGEF2, RIMS2, FAAP20, SCRIB, GPHN, SORBS1, PLEC, SYNPO, MICALL2, EPB41, BAIAP2L2, MAP1B, AHI1, MISP, SAMD4, GTF2F1, S…	518	718	19662	4.70024e-11	7.83373e-12	1.37745e-10
UP_KEYWORDS	Cell projection	49	9.10781	3.04668	1.58065e-11	COBL, TLN1, NRBP1, SHTN1, STRN, AFAP1L1, ARFGEF2, CD2AP, SCRIB, SETX, RACK1, IGHMBP2, FAM65B, CYLD, CTTN, GPHN, MACF1, ANK3, KIF21A, SYNPO, MICALL2, CEP131, DAB2IP, CCDC88A, ANKS1, TBC1D10A, MAP1B, PTPN13, AHI1, DOCK7, PDE4C, SLC9A3R1, PALLD, SAMD4, CAPRIN1, ELFN1, ARHGAP32, TULP3, CARMIL1, SVIL, PI4K2A, FKBP15, CLIP1, DBN1, DST, FHOD1, MYLK, SRGAP2, TPRN	538	678	22680	4.06226e-09	2.70817e-10	2.06233e-08
GOTERM_MF_DIRECT	GO:0019901~protein kinase binding	36	6.69145	3.00235	1.47686e-08	MAVS, HSP90AB1, DAXX, SRC, ATF2, CYLD, PRKAR2B, CD44, SORBS1, SQSTM1, RB1CC1, NPM1, PPP1R12A, CDK12, STK39, EGFR, SLC12A7, BCL10, IRS2, DAB2IP, ZC3HC1, SLC12A2, WNK1, DPYSL2, BAD, RICTOR, RPS6, IRS1, STAT3, AP2A1, SIPA1L1, NEK9, HSPB1, ABL1, LIPE, HDAC7	482	434	17446	9.06789e-06	1.51132e-06	2.1881e-05
UP_KEYWORDS	Acetylation	222	41.2639	2.99477	1.42122e-56	ALS2, PDLIM1, CMTR1, LUZP1, HOOK3, ZGPAT, AGPS, AFDN, ZC3HC1, BCR, ANKS1, LIG1, TANC1, SCEL, 2310035C23RIK, UHRF1, NAV1, CGN, SERBP1, NEK9, ZZZ3, TGFB1I1, EIF2AK2, ADD3, DBN1, MYBBP1A, GIGYF2, EIF2AK4, LMNB1, LMNB2, AHCTF1, PRRC2A, PRRC2C, ARFGEF2, PPAN, TCF20, MACF1, HTATSF1, UNC45A, PRPF40A, ZC3H14, ACACA, TPD52L2, RPS6, HN1L, SRSF2, FNBP1, RABEP1, WDR62, MAP4, MAP7, MAP9, CHAF1B, RERE, KAT6A, …	538	3125	22680	3.65254e-54	1.82627e-54	1.85432e-53
KEGG_PATHWAY	mmu04010:MAPK signaling pathway	18	3.34572	2.98133	9.95639e-05	PRKCA, EGFR, ZAK, MAP4K2, NFKB1, MAPKAPK2, FLNC, STK4, SRF, DAXX, FLNA, ATF2, MAP4K3, MAP4K4, MAPK12, SOS1, HSPB1, DUSP6	185	251	7691	0.0183494	0.00921716	0.123239
UP_KEYWORDS	Ubl conjugation	106	19.7026	2.96914	3.45323e-24	HMGN5, CD2AP, CBX5, PNN, SETX, SMARCD2, ANK3, SRRM1, ZFP687, CDCA3, EGFR, DTL, WNK1, MTA1, IRS1, UHRF1, RFC1, TRIM33, SIPA1L1, SERBP1, PI4K2A, ZZZ3, MGA, EIF2AK2, AKAP2, DST, ADD3, MAVS, LMNB1, BLM, LMNB2, AKAP12, MAP4K2, MAPKAPK2, PRRC2C, SRC, SCRIB, TCF20, TRP53BP1, NPM1, PRPF40A, ZC3H14, SMCHD1, TAF3, PTPN14, ZFP609, CDKN2AIP, MAP7, ABL1, ZFHX3, RERE, HSP90AB1, FOSL2, TCOF1, NFKB1, DAXX, YBX1,…	538	1505	22680	8.8748e-22	9.86088e-23	4.50556e-21
UP_KEYWORDS	WD repeat	18	3.34572	2.9641	0.000139689	DTL, LRBA, STRN, AHI1, EDC4, RIC1, RACK1, EML3, DCAF5, DMXL1, DCAF6, ZFP106, EIF3B, WDR62, WDR4, WDR3, KIF21A, CHAF1B	538	256	22680	0.0352656	0.000920152	0.182104
GOTERM_BP_DIRECT	GO:0007067~mitotic nuclear division	22	4.08922	2.91301	2.47353e-05	ANAPC1, DYNC1LI1, ZC3HC1, PSRC1, ARPP19, AHCTF1, BIRC6, NUSAP1, CEP55, RPS6, MISP, CD2AP, SRSF2, NCAPH, KNL1, PPP1R12A, BUB1, NEK9, BUB1B, CLASP1, MAP9, CDCA3	493	277	18082	0.0551403	0.00404315	0.0431979
GOTERM_MF_DIRECT	GO:0004674~protein serine/threonine kinase activity	34	6.3197	2.87531	1.11689e-07	NRBP1, ZAK, MAP4K2, RPS6KB1, MAPKAPK2, CLK1, CSNK2A1, SLK, EEF2K, CDK12, BUB1, STK39, BRD4, SIK3, PRKCA, SRPK2, BCR, TNIK, ROCK2, WNK1, PKN1, PBK, MARK3, STK4, MAP4K3, MAP4K4, MAP4K5, MAPK12, RIPK1, BUB1B, NEK9, EIF2AK2, EIF2AK4, MYLK	482	428	17446	6.85749e-05	8.57212e-06	0.000165477
GOTERM_CC_DIRECT	GO:0005694~chromosome	26	4.83271	2.86888	5.0354e-06	SMARCAD1, DYNC1LI1, NBN, SETD1B, AHCTF1, DAXX, FAAP20, SETX, CBX5, TRP53BP1, NCAPH, MDC1, BUB1, CLASP1, BRD4, MSH6, SMCHD1, DTL, NUSAP1, CHAMP1, TNKS1BP1, RIF1, KNL1, ASH1L, BUB1B, TMPO	518	344	19662	0.00246431	0.000145128	0.00723034
UP_KEYWORDS	Phosphoprotein	518	96.2825	2.86686	3.21494e-218	ALS2, PLEKHM1, STRN, CMTR1, ITSN2, CLK1, GIT2, ARHGEF40, CDCA3, D830031N03RIK, TNIK, ANKS1, ROCK2, LIG1, MED13, MARK3, TMEM131, DCAF5, DCAF6, GRB10, SIPA1L1, ZZZ3, EIF2AK2, MYBBP1A, EIF2AK4, AI661453, RHPN2, AHCTF1, PRRC2A, ARFGEF2, PRRC2C, SCRIB, RIC1, SH3BP5L, HEXIM1, GORASP2, PRPF40A, GIT1, ZC3H14, ACACA, RPS6, SRSF2, FNBP1, SYNE2, WDR62, PKP4, MAP4, MAP7, MARCKS, MAP9, RERE, LIMA1, MARCKSL1, …	538	7617	22680	8.2624e-216	8.2624e-216	4.19466e-215
UP_KEYWORDS	DNA damage	22	4.08922	2.76022	5.76928e-05	SMARCAD1, MSH6, NBN, RAD51AP1, GEN1, DTL, LIG1, BCCIP, MAPKAPK2, FAAP20, STUB1, ATF2, SETX, UHRF1, MCM8, TRP53BP1, RIF1, MDC1, TDP1, CHAF1A, ABL1, CHAF1B	538	336	22680	0.0147181	0.000400662	0.0752478
GOTERM_BP_DIRECT	GO:0035556~intracellular signal transduction	30	5.57621	2.75081	1.81632e-06	NRBP1, ZAK, PLEKHM1, MAP4K2, ARFGEF2, MYO9A, SRC, SH3BP5L, RACK1, PLCB3, PIKFYVE, STK39, PRKCA, EGFR, SRPK2, ABR, TNIK, BCR, ROCK2, WNK1, PKN1, STK4, MAP4K3, MAP4K4, TNS3, MAP4K5, PSEN1, POLR2M, HSPB1, SDCBP	493	400	18082	0.00415616	0.000416396	0.00317263
GOTERM_BP_DIRECT	GO:0007049~cell cycle	46	8.55019	2.74782	1.66563e-09	SEPT4, DYNC1LI1, NBN, RABGAP1, ZAK, AHCTF1, RPS6KB1, BCCIP, CEP55, CD2AP, SRC, CDT1, RACK1, NCAPH, MCM8, NIPBL, MDC1, RB1CC1, BRD7, BUB1, CLASP1, PARD3B, CDCA3, ANAPC1, CEP131, DAB2IP, ZC3HC1, LIG1, PSRC1, ARPP19, NUSAP1, BIRC6, MISP, FOXN3, UHRF1, SON, RIF1, MAPK12, KNL1, BUB1B, NEK9, CHAF1A, MAP9, CHAF1B, SPAST, EIF2AK4	493	614	18082	3.81928e-06	1.90964e-06	2.90946e-06
GOTERM_CC_DIRECT	GO:0048471~perinuclear region of cytoplasm	50	9.29368	2.7426	3.29091e-10	OSBP, NRBP1, SHTN1, RPS6KB1, TPD52, CD2AP, YBX1, IGHMBP2, PRKAR2B, DAB2, SLK, PUM2, PRKCA, EGFR, BCL10, TNIK, ZDHHC8, SLC9A3R1, FLNA, NCOA3, SERBP1, IGF2R, BUB1B, EIF2AK2, DST, DBN1, SPAST, FUS, COBL, RHPN2, ARFGEF2, SRC, RACK1, PSMF1, CYLD, PIKFYVE, PLEC, UNC45A, INF2, MAP1B, LMNA, TPD52L2, ITPR3, RPS6, DOCK6, ATXN2, HSP90B1, PKP4, MAP7, ABL1	518	692	19662	1.61255e-07	1.79172e-08	4.72559e-07
GOTERM_CC_DIRECT	GO:0042995~cell projection	51	9.47955	2.71887	2.83192e-10	SEPT4, TLN1, NRBP1, SHTN1, STRN, CAD, CD2AP, SETX, IGHMBP2, CTTN, ANK3, DAB2IP, CCDC88A, PDE4C, SLC9A3R1, PALLD, ARHGAP32, CARMIL1, PI4K2A, FKBP15, CLIP1, DST, DBN1, FHOD1, SRGAP2, COBL, SSH1, AFAP1L1, ARFGEF2, SCRIB, RACK1, FAM65B, CYLD, GPHN, MACF1, KIF21A, SYNPO, MICALL2, CEP131, TBC1D10A, MAP1B, PTPN13, AHI1, DOCK7, SAMD4, CAPRIN1, ELFN1, TULP3, SVIL, MYLK, TPRN	518	712	19662	1.38764e-07	1.73455e-08	4.0665e-07
UP_KEYWORDS	Chromosome	26	4.83271	2.67985	1.70416e-05	SMARCAD1, DYNC1LI1, NBN, SETD1B, AHCTF1, DAXX, FAAP20, SETX, CBX5, TRP53BP1, NCAPH, MDC1, BUB1, CLASP1, BRD4, MSH6, SMCHD1, DTL, NUSAP1, CHAMP1, TNKS1BP1, RIF1, KNL1, ASH1L, BUB1B, TMPO	538	409	22680	0.00437015	0.000128807	0.0222325
UP_KEYWORDS	Apoptosis	31	5.76208	2.67247	2.34021e-06	RBM5, NFKB1, RPS6KB1, PAWR, DAXX, RACK1, DAB2, CSNK2A1, BAG6, SLK, SQSTM1, BAG3, BUB1, PRKCA, BCL10, DAB2IP, MADD, DFFA, BIRC6, BAD, STK4, BIRC2, MEF2D, RABEP1, PSEN1, CASP12, SH3KBP1, BUB1B, AVEN, ABL1, TNFAIP3	538	489	22680	0.000601255	2.31319e-05	0.00305332
UP_KEYWORDS	Coiled coil	195	36.2454	2.67245	6.9912e-41	STRN, LUZP1, ITSN2, TPD52, CD2AP, HOOK3, ZGPAT, GIT2, ARHGEF40, VPS13A, AFDN, GLE1, DAB2IP, TNIK, ROCK2, WNK1, TANC1, 2310035C23RIK, DCAF6, BAZ1A, NAV1, CGN, TANC2, SIPA1L1, ACAP2, NEK9, DBN1, GIGYF2, EIF2AK4, LMNB1, LMNB2, EIF3J1, ASAP2, AKAP12, AFAP1L2, PRRC2A, AFAP1L1, PRRC2C, RIMS2, MYO9A, SCRIB, FAM65B, SH3BP5L, FAM65A, MACF1, HEXIM1, CDC37L1, PRPF40A, GIT1, PTPN13, TPD52L2, RPS6, FNBP1, SYN…	538	3076	22680	1.79674e-38	3.59348e-39	9.12169e-38
GOTERM_MF_DIRECT	GO:0008134~transcription factor binding	25	4.64684	2.64583	2.93308e-05	NBN, SRF, DAXX, YBX1, ATF2, IGHMBP2, TRP53BP1, SORBS1, NPM1, BRD7, TPT1, TAF9, BCL10, HTT, STK4, PURB, STAT3, FLNA, GTF2F1, NAB2, ZFPM2, MYBBP1A, HDAC7, KAT6A, IFI204	482	342	17446	0.0178482	0.00105881	0.0434473
GOTERM_CC_DIRECT	GO:0043005~neuron projection	29	5.39033	2.62088	7.13791e-06	STON2, ALS2, SYNJ1, NFKB1, RPS6KB1, PAWR, RIMS2, DAXX, SRC, RACK1, ANK3, BAG3, RAP1GAP2, PRKCA, GIT1, MICALL2, ANKS1, RALBP1, PTPN13, DPYSL2, SAMD4, PSEN1, SIPA1L1, PI4K2A, SH3KBP1, MAP4, CUX1, ABL1, RNF40	518	420	19662	0.00349148	0.000174864	0.0102492
UP_KEYWORDS	Cell division	23	4.27509	2.60643	8.80929e-05	ANAPC1, SEPT4, DYNC1LI1, ZC3HC1, LIG1, PSRC1, ARPP19, AHCTF1, BIRC6, NUSAP1, CEP55, MISP, CD2AP, NCAPH, KNL1, BUB1, NEK9, BUB1B, CLASP1, PARD3B, MAP9, SPAST, CDCA3	538	372	22680	0.0223865	0.000595635	0.114877
UP_KEYWORDS	RNA-binding	37	6.87732	2.5953	3.96037e-07	FUS, SETD1B, SYNJ1, RBM5, RBM7, YBX1, IGHMBP2, ZFP36L2, EIF3A, EIF3B, METTL3, HTATSF1, DDX24, NPM1, PUM1, SRRM1, PUM2, TNRC6B, DDX42, ZC3H14, RAD51AP1, CSTF2T, NCL, CAPRIN1, TUT1, EIF4B, SRSF2, SON, RBPMS, LARP4, JMJD6, SERBP1, CDKN2AIP, KHSRP, ZRANB2, EIF2AK2, EIF2AK4	538	601	22680	0.000101776	4.24089e-06	0.000516724
UP_KEYWORDS	Kinase	43	7.99257	2.56395	5.21395e-08	ZAK, PEAK1, AKAP12, MAP4K2, RPS6KB1, MAPKAPK2, ITPKC, CLK1, SRC, CSNK2A1, SLK, PIKFYVE, BUB1, CDK12, EEF2K, GIT2, STK39, SIK3, PRKCA, EGFR, SRPK2, BCR, TNIK, ROCK2, PIK3C2A, WNK1, PKN1, PBK, MARK3, STK4, TAB3, MAP4K3, MAP4K4, MAP4K5, MAPK12, RIPK1, PI4K2A, BUB1B, NEK9, ABL1, EIF2AK2, MYLK, EIF2AK4	538	707	22680	1.33997e-05	6.09083e-07	6.80283e-05
GOTERM_MF_DIRECT	GO:0044822~poly(A) RNA binding	78	14.4981	2.53658	4.99587e-14	HSP90AB1, DYNC1LI1, ZAK, TCOF1, RBM5, RBM7, HMGN5, YBX1, PNN, RRP1B, SRRM2, SND1, DDX24, TPT1, PUM1, PSIP1, SRRM1, PUM2, DNAJC2, SRPK2, ROCK2, NUSAP1, CSTF2T, NCL, PURB, FLNA, RSL1D1, RBPMS, LARP4, SERBP1, KHSRP, HSPB1, EIF2AK2, MYBBP1A, GIGYF2, FUS, PRRC2A, BCCIP, PRRC2C, PDAP1, RACK1, SF3B1, PPAN, ZFP36L2, EIF3A, TCF20, MACF1, HTATSF1, NPM1, UBAP2L, USP36, TNRC6B, PLEC, DDX42, PRPF40A, ZC3H14, …	482	1113	17446	3.06755e-11	1.02252e-11	7.40186e-11
GOTERM_MF_DIRECT	GO:0004672~protein kinase activity	37	6.87732	2.52206	6.88117e-07	NRBP1, ZAK, PEAK1, MAP4K2, RPS6KB1, CAD, MAPKAPK2, CLK1, SRC, CSNK2A1, SLK, BUB1, CDK12, STK39, BRD4, SIK3, PRKCA, EGFR, SRPK2, TNIK, ROCK2, WNK1, PKN1, PBK, MARK3, STK4, MAP4K3, MAP4K4, MAP4K5, MAPK12, RIPK1, BUB1B, NEK9, ABL1, EIF2AK2, EIF2AK4, MYLK	482	531	17446	0.000422414	4.69438e-05	0.0010195
UP_KEYWORDS	Cytoplasm	261	48.513	2.49835	3.2475e-53	FAM110A, DYNC1LI1, PDLIM7, PLEKHM1, FAM110C, STRN, PDLIM1, PTPN21, ITSN2, CD2AP, HOOK3, ARHGEF40, GLE1, CDCA3, DAB2IP, TNIK, ROCK2, ANKS1, WNK1, SCEL, GRB10, PGM5, NAV1, SIPA1L1, SERBP1, NEK9, CDCA7L, TGFB1I1, EIF2AK2, ADD3, DBN1, MYBBP1A, EIF2AK4, EIF3J1, RHPN2, ASAP2, AKAP12, AHCTF1, PRRC2A, AFAP1L2, AFAP1L1, ARFGEF2, SCRIB, RIC1, FAM65B, FAM65A, MACF1, HEXIM1, RAP1GAP2, CDC37L1, UNC45A, GIT1, …	538	4404	22680	8.34606e-51	2.78202e-51	4.23713e-50
GOTERM_CC_DIRECT	GO:0030425~dendrite	32	5.94796	2.47886	6.75219e-06	ALS2, FUS, COBL, YBX1, RACK1, MTMR2, PRKAR2B, GPHN, ANK3, PUM2, KIF21A, SYNPO, PRKCA, UBXN1, DAB2IP, HTT, ZDHHC5, MAP1B, DLGAP4, TANC1, DPYSL2, ITPR3, RPS6, SAMD4, CAPRIN1, EIF4B, ELFN1, PSEN1, PI4K2A, KHSRP, RIN1, HSPB1	518	490	19662	0.00330312	0.000174121	0.00969538
UP_KEYWORDS	Repressor	31	5.76208	2.44727	1.3231e-05	IRX3, FOXK1, NFIX, CBFA2T2, DAXX, YBX1, CBX6, ZGPAT, HEXIM1, CC2D1A, TCF25, KDM5C, MTA1, IRF2BP2, MED13, SAMD4, PURB, FOXN3, UHRF1, TRIM33, NAB2, MGA, CDCA7L, ZFPM2, CUX1, MYBBP1A, ZFHX3, RERE, HDAC7, KAT6A, IFI204	538	534	22680	0.00339461	0.00011334	0.0172616
UP_KEYWORDS	Activator	36	6.69145	2.43208	2.56073e-06	NACA, FOXK1, SETD1B, NFKB1, NFIX, SRF, YBX1, PNN, ATF2, IGHMBP2, TCF20, TRP53BP1, HTATSF1, DNAJC2, BRF1, MTA1, IRF2BP2, MED13, BIRC2, STAT3, IRF9, MEF2D, RBPMS, RFC1, NCOA3, NCOA6, THRAP3, ASH1L, ZFPM2, TGFB1I1, ZFHX3, MYBBP1A, EIF2AK4, NFIB, IFI204, KAT6A	538	624	22680	0.000657893	2.35036e-05	0.00334104
GOTERM_BP_DIRECT	GO:0006468~protein phosphorylation	38	7.0632	2.4197	1.30135e-06	NRBP1, ZAK, PEAK1, MAP4K2, RPS6KB1, MAPKAPK2, CLK1, SRC, CSNK2A1, SLK, BUB1, CDK12, EEF2K, STK39, BRD4, SIK3, PRKCA, EGFR, SRPK2, BCR, TNIK, ROCK2, WNK1, PKN1, PBK, MARK3, STK4, MAP4K3, MAP4K4, MAP4K5, MAPK12, RIPK1, BUB1B, NEK9, ABL1, EIF2AK2, MYLK, EIF2AK4	493	576	18082	0.00297956	0.000331501	0.00227313
GOTERM_BP_DIRECT	GO:0016310~phosphorylation	40	7.43494	2.39722	8.08236e-07	ZAK, PEAK1, MAP4K2, RPS6KB1, MAPKAPK2, ITPKC, CLK1, SRC, SLK, PIKFYVE, BUB1, CDK12, EEF2K, STK39, SIK3, PRKCA, EGFR, SRPK2, BCR, TNIK, PIK3C2A, ROCK2, WNK1, PKN1, PBK, MARK3, STK4, STAT3, MAP4K3, MAP4K4, MAP4K5, MAPK12, RIPK1, PI4K2A, BUB1B, NEK9, ABL1, EIF2AK2, MYLK, EIF2AK4	493	612	18082	0.00185157	0.000231634	0.00141179
GOTERM_CC_DIRECT	GO:0005730~nucleolus	53	9.8513	2.38925	1.04051e-08	NBN, OSBP, TCOF1, HMGN5, CD2AP, DAXX, CBX5, SETX, DAB2, AGPS, RRP1B, DDX24, CDK12, HIRIP3, FAM129B, BRD4, TWISTNB, SRPK2, DTL, NUSAP1, NCL, FLNA, TUT1, RSL1D1, RFC1, ZZZ3, CDCA7L, RNF20, MYBBP1A, WIZ, STON2, BLM, PPAN, EIF3A, NPM1, USP36, GTF3C1, ZC3H14, RRP15, ACACA, RPS6, ITPR3, ZFP106, TULP3, JMJD6, CDKN2AIP, WDR3, CHAF1A, ABL1, ZFHX3, NFIB, KAT6A, IFI204	518	842	19662	5.09848e-06	4.63499e-07	1.49412e-05
UP_KEYWORDS	Endosome	25	4.64684	2.37901	0.000165071	EGFR, MICALL2, TNIK, PLEKHM1, SUN2, PKN1, BIRC6, ARFGEF2, OCIAD1, MICALL1, ZNRF2, MTMR2, ARHGAP32, RABEP1, SQSTM1, RBSN, PI4K2A, PIKFYVE, PLIN3, ACAP2, FKBP15, OSBPL11, GGA2, SPAST, GGA3	538	443	22680	0.0415394	0.00103426	0.215161
GOTERM_BP_DIRECT	GO:0006974~cellular response to DNA damage stimulus	27	5.01859	2.35784	9.13285e-05	SMARCAD1, NBN, BLM, BCCIP, MAPKAPK2, FAAP20, STUB1, SETX, ATF2, TRP53BP1, MCM8, NIPBL, MDC1, WAC, MSH6, RAD51AP1, GEN1, DTL, LIG1, UHRF1, PSEN1, RIF1, CDKN2AIP, NCOA6, ABL1, CHAF1A, CHAF1B	493	420	18082	0.18895	0.0109619	0.159409
GOTERM_BP_DIRECT	GO:0051301~cell division	24	4.46097	2.35364	0.000252809	ANAPC1, SEPT4, DYNC1LI1, ZC3HC1, LIG1, PSRC1, ARPP19, AHCTF1, BIRC6, NUSAP1, CEP55, MISP, CD2AP, NCAPH, KNL1, BUB1, NEK9, MAP4, BUB1B, CLASP1, PARD3B, MAP9, SPAST, CDCA3	493	374	18082	0.439969	0.0248921	0.440678
GOTERM_CC_DIRECT	GO:0043025~neuronal cell body	33	6.13383	2.34569	1.44005e-05	FUS, ALS2, COBL, SHROOM2, STRN, CAD, PAWR, IGHMBP2, RACK1, PRKAR2B, GPHN, SOS1, PUM2, PRKCA, UBXN1, DAB2IP, HTT, DLGAP4, MAP1B, TANC1, DPYSL2, ITPR3, PALLD, FLNA, EIF4B, PSEN1, SIPA1L1, PI4K2A, POLR2M, KHSRP, RIN1, ABL1, DBN1	518	534	19662	0.00703144	0.000293968	0.0206763
GOTERM_MF_DIRECT	GO:0016301~kinase activity	43	7.99257	2.30918	7.47086e-07	ZAK, PEAK1, AKAP12, MAP4K2, RPS6KB1, MAPKAPK2, ITPKC, CLK1, SRC, CSNK2A1, SLK, PIKFYVE, BUB1, CDK12, EEF2K, GIT2, STK39, SIK3, PRKCA, EGFR, SRPK2, BCR, TNIK, ROCK2, PIK3C2A, WNK1, PKN1, PBK, MARK3, STK4, TAB3, MAP4K3, MAP4K4, MAP4K5, MAPK12, RIPK1, PI4K2A, BUB1B, NEK9, ABL1, EIF2AK2, MYLK, EIF2AK4	482	674	17446	0.000458606	4.587e-05	0.00110687
GOTERM_CC_DIRECT	GO:0005813~centrosome	26	4.83271	2.26873	0.000231879	ALS2, DYNC1LI1, MAPKAPK2, ITSN2, CEP55, HOOK3, CYLD, PRKAR2B, SORBS1, NPM1, PPP1R12A, CLASP1, RAP1GAP2, CEP131, TCP1, GEN1, DTL, ROCK2, AHI1, SLC9A3R1, PSEN1, WDR62, CLIP1, NEK9, MARCKS, SPAST	518	435	19662	0.107415	0.0036589	0.332452
GOTERM_MF_DIRECT	GO:0003682~chromatin binding	29	5.39033	2.25248	0.000103365	EGFR, MSH6, BRD2, FOSL2, MTA1, PKN1, NFKB1, HMGN5, HDGFRP2, SRF, YBX1, ATF2, CBX5, SF3B1, NIPBL, NCOA3, NCOA6, ASH1L, PSIP1, CHD1, WAC, BRD4, CUX1, RNF20, DNAJC2, HDAC7, EP400, RERE, KAT6A	482	466	17446	0.0614969	0.0028808	0.153034
UP_KEYWORDS	Alternative splicing	255	47.3978	2.24939	6.56805e-43	ALS2, PDLIM7, ITSN2, CLK1, TPD52, CD44, ARHGEF40, VPS13A, AFDN, CDCA3, SLC12A7, DAB2IP, TNIK, ZC3HC1, ROCK2, ANKS1, WNK1, TANC1, MARK3, 2310035C23RIK, UHRF1, GRB10, RFC1, NAV1, CGN, SIPA1L1, TANC2, SERBP1, ACAP2, ZZZ3, TGFB1I1, ADD3, DBN1, GIGYF2, EIF2AK4, AI661453, LMNB2, ASAP2, AKAP12, AFAP1L2, AFAP1L1, PRRC2C, RIMS2, MYO9A, SCRIB, RIC1, FAM65B, TRP53BP1, TCF20, MACF1, HTATSF1, GORASP2, RAP1GAP…	538	4779	22680	1.68799e-40	4.21997e-41	8.56958e-40
GOTERM_CC_DIRECT	GO:0043234~protein complex	37	6.87732	2.23635	1.12991e-05	ALS2, SYNJ1, SIPA1, STRN, NFKB1, CAD, RIMS2, CD2AP, RIC1, GCH1, ZNRF2, PLCB3, SMARCD2, CD44, TUBB5, PRKCA, BCL10, IRS2, BCR, EPB41, HTT, PKN1, DPYSL2, STK4, BIRC2, FLNA, RFC1, PSEN1, AP2A1, RIPK1, SIPA1L1, PI4K2A, CHAF1A, AKAP2, CHAF1B, RNF40, PARVA	518	628	19662	0.00552127	0.000251631	0.0162237
GOTERM_BP_DIRECT	GO:0043066~negative regulation of apoptotic process	34	6.3197	2.20324	3.51303e-05	HSP90AB1, IER3, NFKB1, RPS6KB1, HMGN5, DAXX, SRC, YBX1, SETX, DAB2, BAG6, CD44, RB1CC1, NPM1, EEF2K, TAF9, FAM129B, EGFR, HTT, BIRC6, AHI1, RPS6, BIRC2, NCL, FLNA, STAT3, MAP4K4, HSP90B1, SON, NCOA3, PSEN1, AVEN, EIF2AK2, CBS	493	566	18082	0.077396	0.00535595	0.0613465
GOTERM_CC_DIRECT	GO:0005654~nucleoplasm	112	20.8178	2.19702	1.38714e-15	DYNC1LI1, SEPT4, FAM110C, TGOLN1, RBM5, CMTR1, RBM7, RPS6KB1, ITPKC, HMGN5, SETX, PNN, SMARCD2, TPT1, GIT2, PSIP1, SRRM1, AFDN, TNIK, DTL, ANKS1, LIG1, MTA1, MED13, UHRF1, RBPMS, RFC1, TRIM33, PSMA5, MGA, RNF20, ADD3, FUS, SSH1, LMNB1, BLM, RHPN2, PEAK1, AHCTF1, MAPKAPK2, SCRIB, ATF2, TCF20, EIF3B, HEXIM1, HTATSF1, NPM1, PRPF40A, DDX42, ZC3H14, HTT, PTPN14, TNKS1BP1, SYNE2, PPIG, CDKN2AIP, WDR4, …	518	1935	19662	6.52811e-13	1.30562e-13	1.90958e-12
GOTERM_BP_DIRECT	GO:0006915~apoptotic process	34	6.3197	2.18778	3.95481e-05	RBM5, NFKB1, RPS6KB1, PAWR, DAXX, RACK1, DAB2, CSNK2A1, BAG6, SLK, SQSTM1, BAG3, BUB1, PRKCA, BCL10, DAB2IP, MADD, DFFA, HTT, BIRC6, BAD, STK4, BIRC2, PURB, MEF2D, RABEP1, PSEN1, RIPK1, CASP12, SH3KBP1, BUB1B, AVEN, ABL1, TNFAIP3	493	570	18082	0.0866951	0.00565181	0.0690586
UP_KEYWORDS	Nucleus	227	42.1933	2.1106	1.85146e-32	FAM110C, CMTR1, LUZP1, CLK1, HMGN5, ZGPAT, GLE1, TNIK, ZC3HC1, ROCK2, LIG1, MED13, UHRF1, DCAF6, BAZ1A, RFC1, SERBP1, NEK9, ZZZ3, CDCA7L, TGFB1I1, EIF2AK2, MYBBP1A, FUS, LMNB1, LMNB2, AHCTF1, PRRC2A, PPAN, TRP53BP1, TCF20, HEXIM1, HTATSF1, TCF25, UNC45A, PRPF40A, ZC3H14, KANSL2, PTPN14, PTPN13, HN1L, TNKS1BP1, SRSF2, SYNE2, TULP3, WDR62, CHAF1A, ZFHX3, CHAF1B, RERE, KAT6A, TCOF1, NFKB1, RLIM, DAX…	538	4534	22680	4.75824e-30	7.93041e-31	2.41567e-29
UP_KEYWORDS	ATP-binding	68	12.6394	2.10317	1.12465e-08	HSP90AB1, DYNC1LI1, ZAK, CAD, RPS6KB1, ITPKC, CLK1, SETX, IGHMBP2, MCM8, CSNK2A1, SLK, DDX24, CDK12, EEF2K, STK39, SIK3, EGFR, PRKCA, SRPK2, BCR, TNIK, ROCK2, PIK3C2A, LIG1, KIF15, WNK1, PKN1, PBK, MARK3, STK4, MAP4K3, TUT1, MAP4K4, MAP4K5, RFC1, RIPK1, PI4K2A, BUB1B, NEK9, EIF2AK2, EIF2AK4, EP400, SPAST, NMNAT1, SMARCAD1, BLM, PEAK1, MAP4K2, MAPKAPK2, MYO9A, SRC, GPHN, PIKFYVE, BUB1, CHD1, KIF21…	538	1363	22680	2.89036e-06	1.52124e-07	1.46738e-05
UP_KEYWORDS	Transcription	90	16.7286	2.04091	1.14506e-10	FOSL2, FOXK1, NFKB1, PAWR, RLIM, HMGN5, CBFA2T2, DAXX, YBX1, CBX6, PNN, IGHMBP2, ZGPAT, CSNK2A1, SMARCD2, SND1, PSIP1, BRD7, BRD4, ZFP687, TWISTNB, DNAJC2, KDM5C, BRF1, PKN1, MTA1, IRF2BP2, MED13, PURB, FOXN3, RBPMS, UHRF1, BAZ1A, NCOA3, TRIM33, RFC1, NAB2, ASH1L, NCOA6, KHSRP, MGA, ZZZ3, CDCA7L, ZFPM2, ZFP516, CUX1, EIF2AK2, MYBBP1A, IRX3, NACA, SETD1B, AHCTF1, NFIX, SRF, ATF2, MYCBP2, TCF20, TR…	538	1859	22680	2.94281e-08	1.83926e-09	1.49401e-07
UP_KEYWORDS	Transcription regulation	86	15.9851	2.01525	6.15348e-10	FOSL2, FOXK1, NFKB1, PAWR, RLIM, HMGN5, CBFA2T2, DAXX, YBX1, CBX6, PNN, IGHMBP2, ZGPAT, CSNK2A1, SMARCD2, SND1, PSIP1, BRD7, BRD4, ZFP687, DNAJC2, KDM5C, BRF1, PKN1, MTA1, IRF2BP2, MED13, PURB, FOXN3, RBPMS, UHRF1, BAZ1A, NCOA3, RFC1, TRIM33, NAB2, ASH1L, NCOA6, KHSRP, MGA, ZZZ3, CDCA7L, ZFPM2, ZFP516, CUX1, EIF2AK2, MYBBP1A, IRX3, NACA, SETD1B, NFIX, SRF, ATF2, MYCBP2, TRP53BP1, TCF20, HEXIM1, R…	538	1799	22680	1.58144e-07	9.30262e-09	8.02868e-07
GOTERM_MF_DIRECT	GO:0003723~RNA binding	43	7.99257	1.99537	2.78626e-05	SETD1B, SYNJ1, RBM5, RBM7, YBX1, IGHMBP2, ZFP36L2, EIF3A, EIF3B, METTL3, HTATSF1, DDX24, NPM1, PUM1, SRRM1, PUM2, TNRC6B, PRPF40A, DDX42, ZC3H14, RAD51AP1, SAMHD1, LRRC47, CSTF2T, SAMD4, NCL, CAPRIN1, PURB, TUT1, RSL1D1, EIF4B, SRSF2, HSP90B1, SON, RBPMS, LARP4, JMJD6, SERBP1, CDKN2AIP, KHSRP, ZRANB2, EIF2AK2, EIF2AK4	482	780	17446	0.0169624	0.00106867	0.0412729
GOTERM_CC_DIRECT	GO:0005829~cytosol	92	17.1004	1.95745	5.00586e-10	ALS2, HSP90AB1, OSBP, NRBP1, SYNJ1, TGOLN1, ACOT1, CAD, NFKB1, RPS6KB1, CD2AP, DAXX, HOOK3, PLCB3, CTTN, BAG6, TBC1D17, RRP1B, BAG3, TUBB5, RANBP3, STK39, FAM129B, AGAP1, DNAJC2, CDCA3, FMNL1, PRKCA, BCL10, IRS2, BCR, CCDC88A, CCDC88C, DFFA, MADD, WNK1, IRS1, FLNA, PSMA2, GRB10, PSMA5, KHSRP, SDCBP, FHOD1, SRGAP2, RABGAP1, SSH1, ARFGEF2, RIC1, SCRIB, SRC, GCH1, RACK1, MTMR2, CYLD, ZFP36L2, PSMF1,…	518	1784	19662	2.45287e-07	2.45287e-08	7.18816e-07
UP_KEYWORDS	Nucleotide-binding	78	14.4981	1.87467	1.00647e-07	HSP90AB1, DYNC1LI1, SEPT4, ATL2, ZAK, HBS1L, CAD, RPS6KB1, ITPKC, CLK1, SETX, IGHMBP2, PRKAR2B, MCM8, CSNK2A1, SLK, DDX24, CDK12, TUBB5, EEF2K, STK39, AGAP1, SIK3, EGFR, PRKCA, SRPK2, BCR, TNIK, RABL6, ROCK2, PIK3C2A, LIG1, KIF15, WNK1, PKN1, PBK, RASL12, MARK3, STK4, MAP4K3, TUT1, MAP4K4, MAP4K5, RFC1, RIPK1, PI4K2A, BUB1B, NEK9, EIF2AK2, EIF2AK4, EP400, SPAST, NMNAT1, SMARCAD1, BLM, PEAK1, MAP4…	538	1754	22680	2.58659e-05	1.12462e-06	0.000131318
GOTERM_MF_DIRECT	GO:0005515~protein binding	209	38.8476	1.84867	1.3363e-22	ALS2, PDLIM7, PLEKHM1, PDLIM1, ITSN2, TPD52, CD2AP, HOOK3, CD44, GIT2, AFDN, ANAPC1, SLC12A6, DAB2IP, TNIK, ZC3HC1, BCR, ROCK2, WNK1, UHRF1, GRB10, BAZ1A, PGM5, CGN, ACAP2, EIF2AK2, MYBBP1A, DBN1, GIGYF2, EIF2AK4, AFAP1L1, RIMS2, SCRIB, FAM65B, TRP53BP1, TCF20, MACF1, UNC45A, PRPF40A, GIT1, ACACA, PTPN13, RPS6, SRSF2, FNBP1, RABEP1, MAP4, MAP7, CHAF1A, CHAF1B, RERE, KAT6A, SCHIP1, LIMA1, SYNJ1, N…	482	4092	17446	8.2049e-20	8.2049e-20	1.97985e-19
GOTERM_CC_DIRECT	GO:0005737~cytoplasm	321	59.6654	1.83749	2.83533e-40	ALS2, FAM110A, DYNC1LI1, PDLIM7, PLEKHM1, FAM110C, STRN, PDLIM1, CMTR1, PTPN21, ITSN2, CLK1, TPD52, CD2AP, ZNRF2, HOOK3, CD44, ARHGEF40, AFDN, GLE1, CDCA3, DAB2IP, BCR, TNIK, ROCK2, ANKS1, WNK1, SCEL, GRB10, DCAF6, PGM5, NAV1, RFC1, SIPA1L1, SERBP1, NEK9, CDCA7L, LRCH3, TGFB1I1, EIF2AK2, ADD3, DBN1, MYBBP1A, EIF2AK4, FUS, LMNB1, RHPN2, ASAP2, AKAP12, AHCTF1, PRRC2A, AFAP1L2, AFAP1L1, ARFGEF2, SCR…	518	6631	19662	1.38931e-37	1.38931e-37	4.0714e-37
GOTERM_MF_DIRECT	GO:0008270~zinc ion binding	53	9.8513	1.7845	5.53755e-05	LIMA1, PDLIM7, RBM5, CAD, PDLIM1, RLIM, ZZEF1, ZNRF2, IGHMBP2, TRIM47, KDM5C, PRKCA, BRF1, ZC3HC1, ZDHHC5, ZDHHC8, MTA1, SCEL, TUT1, ZDHHC14, UHRF1, BAZ1A, TRIM33, ASH1L, CLIP1, ZZZ3, TGFB1I1, TNFAIP3, RNF20, MYBBP1A, FUS, MYCBP2, GCH1, CYLD, TCF20, SQSTM1, PIKFYVE, MICALL2, TAF3, L3MBTL2, DTX2, SAMHD1, TRIM25, BIRC2, TAB3, MICALL1, TRIM56, KDM4B, ZRANB2, ZFHX3, RNF40, RERE, KAT6A	482	1075	17446	0.0334299	0.00169863	0.0820121
UP_KEYWORDS	Transferase	69	12.8253	1.75863	6.06982e-06	ZAK, CMTR1, CAD, RPS6KB1, ITPKC, CLK1, DPY19L1, CSNK2A1, AGPS, SLK, CDK12, GIT2, EEF2K, STK39, SIK3, EGFR, PRKCA, SRPK2, BCR, TNIK, ROCK2, PIK3C2A, ZDHHC5, ZDHHC8, WNK1, PKN1, PBK, MARK3, CDS1, STK4, MAP4K3, TUT1, MAP4K4, ZDHHC14, MAP4K5, NCOA3, RIPK1, PI4K2A, ASH1L, BUB1B, NEK9, EIF2AK2, RNF20, EIF2AK4, NMNAT1, SETD1B, PEAK1, MAP4K2, AKAP12, MAPKAPK2, SRC, ATF2, GPHN, METTL3, PIKFYVE, TGM1, BUB1…	538	1654	22680	0.00155873	5.37899e-05	0.00791924
UP_KEYWORDS	Zinc-finger	65	12.0818	1.75089	1.38198e-05	PLEKHM1, RBM5, RLIM, ZZEF1, CBFA2T2, ZNRF2, IGHMBP2, TRIM47, ZGPAT, GIT2, ZFP687, AGAP1, KDM5C, PRKCA, BRF1, ZC3HC1, ROCK2, MTA1, IRF2BP2, CHAMP1, TUT1, UHRF1, BAZ1A, TRIM33, ACAP2, ASH1L, CLIP1, ZZZ3, ZFPM2, ZFP516, TNFAIP3, RNF20, WIZ, ARFGAP1, FUS, ARFGAP2, RIMS2, MYO9A, FAAP20, ATF2, MYCBP2, ZFP36L2, TCF20, SQSTM1, RBSN, PIKFYVE, DNAJA2, ZC3H14, GIT1, TAF3, L3MBTL2, DTX2, TRIM25, BIRC2, TAB3,…	538	1565	22680	0.00354542	0.000110985	0.0180298
GOTERM_BP_DIRECT	GO:0006351~transcription, DNA-templated	89	16.5428	1.73172	2.74237e-07	FOSL2, FOXK1, NFKB1, PAWR, RLIM, HMGN5, CBFA2T2, DAXX, YBX1, CBX6, PNN, IGHMBP2, ZGPAT, CSNK2A1, SMARCD2, SND1, PSIP1, BRD7, BRD4, ZFP687, TWISTNB, DNAJC2, KDM5C, BRF1, PKN1, MTA1, IRF2BP2, MED13, PURB, FOXN3, RBPMS, UHRF1, BAZ1A, NCOA3, TRIM33, RFC1, NAB2, ASH1L, NCOA6, KHSRP, MGA, ZZZ3, CDCA7L, ZFPM2, ZFP516, CUX1, EIF2AK2, MYBBP1A, IRX3, NACA, SETD1B, AHCTF1, NFIX, HDGFRP2, SRF, ATF2, MYCBP2, …	493	1885	18082	0.000628627	0.000104799	0.000479025
GOTERM_MF_DIRECT	GO:0005524~ATP binding	72	13.3829	1.72929	5.34517e-06	HSP90AB1, DYNC1LI1, NRBP1, ZAK, CAD, RPS6KB1, ITPKC, CLK1, SETX, IGHMBP2, MCM8, CSNK2A1, SLK, DDX24, CDK12, EEF2K, STK39, SIK3, EGFR, PRKCA, SRPK2, BCR, TNIK, ROCK2, PIK3C2A, LIG1, KIF15, WNK1, PKN1, PBK, MARK3, STK4, MAP4K3, TUT1, MAP4K4, MAP4K5, RFC1, RIPK1, PI4K2A, BUB1B, NEK9, EIF2AK2, EIF2AK4, EP400, SPAST, NMNAT1, SMARCAD1, BLM, PEAK1, MAP4K2, MAPKAPK2, MYO9A, SRC, GPHN, PIKFYVE, NPM1, BUB1…	482	1507	17446	0.00327656	0.000234397	0.00791903
GOTERM_CC_DIRECT	GO:0005634~nucleus	269	50	1.69639	1.22613e-24	ALS2, PDLIM7, FAM110C, CMTR1, LUZP1, CLK1, HMGN5, ZGPAT, CD44, GLE1, ANAPC1, TNIK, ZC3HC1, ROCK2, LIG1, MED13, UHRF1, DCAF6, BAZ1A, RFC1, SERBP1, NEK9, ZZZ3, CDCA7L, TGFB1I1, EIF2AK2, MYBBP1A, FUS, LMNB1, LMNB2, AHCTF1, PRRC2A, AFAP1L1, PPAN, TRP53BP1, TCF20, HEXIM1, HTATSF1, TCF25, PRPF40A, UNC45A, ZC3H14, KANSL2, PTPN14, PTPN13, RPS6, HN1L, TNKS1BP1, SRSF2, SYNE2, TULP3, WDR62, CHAF1A, ZFHX3, C…	518	6019	19662	6.00804e-22	2.00268e-22	1.76066e-21
GOTERM_MF_DIRECT	GO:0000166~nucleotide binding	89	16.5428	1.66392	1.43882e-06	HSP90AB1, DYNC1LI1, SEPT4, ATL2, ZAK, HBS1L, SYNJ1, RBM5, CAD, RBM7, RPS6KB1, ITPKC, CLK1, SETX, IGHMBP2, PRKAR2B, MCM8, SLK, DDX24, CDK12, TUBB5, EEF2K, STK39, AGAP1, SIK3, EGFR, PRKCA, SRPK2, BCR, TNIK, RABL6, ROCK2, PIK3C2A, LIG1, KIF15, WNK1, PKN1, PBK, RASL12, CSTF2T, MARK3, NCL, STK4, MAP4K3, TUT1, MAP4K4, MAP4K5, RBPMS, LARP4, RFC1, RIPK1, PI4K2A, BUB1B, NEK9, EIF2AK2, SPAST, EIF2AK4, EP40…	482	1936	17446	0.000883045	8.0309e-05	0.00213171
UP_KEYWORDS	Zinc	81	15.0558	1.6268	1.35979e-05	LIMA1, PDLIM7, PLEKHM1, RBM5, PDLIM1, CAD, RLIM, ZZEF1, CBFA2T2, ZNRF2, IGHMBP2, TRIM47, ZGPAT, GIT2, ZFP687, AGAP1, KDM5C, PRKCA, BRF1, ZC3HC1, ROCK2, MTA1, IRF2BP2, CHAMP1, SCEL, TUT1, TNS3, UHRF1, BAZ1A, TRIM33, ACAP2, ASH1L, CLIP1, ZZZ3, ZFPM2, TGFB1I1, ZFP516, TNFAIP3, RNF20, WIZ, NMNAT1, ARFGAP1, FUS, ARFGAP2, ASAP2, RIMS2, MYO9A, FAAP20, ATF2, MYCBP2, GCH1, CYLD, ZFP36L2, TCF20, SQSTM1, RB…	538	2099	22680	0.00348858	0.000112725	0.0177402
GOTERM_BP_DIRECT	GO:0006355~regulation of transcription, DNA-templated	90	16.7286	1.44843	0.000248098	FOSL2, FOXK1, PDLIM1, NFKB1, PAWR, RLIM, HMGN5, CBFA2T2, DAXX, YBX1, CBX6, PNN, IGHMBP2, ZGPAT, CSNK2A1, SMARCD2, SND1, PSIP1, BRD7, BRD4, ZFP687, DNAJC2, KDM5C, BRF1, PKN1, MTA1, IRF2BP2, MED13, PURB, FOXN3, RBPMS, UHRF1, BAZ1A, NCOA3, TRIM33, RFC1, NAB2, ASH1L, NCOA6, KHSRP, MGA, ZZZ3, CDCA7L, ZFPM2, ZFP516, CUX1, EIF2AK2, RNF20, MYBBP1A, IRX3, NACA, SETD1B, AHCTF1, NFIX, SRF, ATF2, MYCBP2, TRP…	493	2279	18082	0.433886	0.0255303	0.432484

## Sheet: IMAC Enriched
Category	Term	Count	%	Fold Enrichment	PValue	Genes	List Total	Pop Hits	Pop Total	Bonferroni	Benjamini	FDR
GOTERM_MF_DIRECT	GO:0035591~signaling adaptor activity	8	0.277104	6.10293	3.77812e-05	RACK1, DAB2IP, EPS8, SH2B3, SH2B2, AFAP1L2, SH2B1, LDLRAP1	2541	9	17446	0.0546326	0.000802273	0.0626902
GOTERM_CC_DIRECT	GO:0042405~nuclear inclusion body	11	0.381018	6.09417	5.00069e-07	PABPN1, ATXN1, NUP98, NBN, ATXN3, RAD18, NXF1, RANBP2, TPR, STUB1, IFI204	2730	13	19662	0.000491947	8.78688e-06	0.000788467
UP_KEYWORDS	Bromodomain	23	0.796675	5.47533	8.78734e-13	TAF1, BRD2, BRD3, KMT2A, CREBBP, TRIM28, ATAD2, TRIM24, PHIP, BRWD1, EP300, BAZ1A, TRIM33, BAZ1B, ASH1L, BRD7, PBRM1, BRD4, BAZ2A, SMARCA2, BRD9, BRD8, SMARCA4	2887	33	22680	3.69071e-10	7.38143e-12	1.23438e-09
GOTERM_BP_DIRECT	GO:0048025~negative regulation of mRNA splicing, via spliceosome	19	0.658123	5.24316	1.29916e-10	SRSF10, TRA2B, U2AF2, PTBP1, HNRNPA2B1, RNPS1, HNRNPL, SFSWAP, HNRNPK, SRSF4, SRSF7, SRSF6, SRSF9, NPM1, DYRK1A, RBMXL1, PTBP3, ACIN1, RBM10	2621	25	18082	7.45975e-07	2.57233e-08	2.50838e-07
GOTERM_MF_DIRECT	GO:0070577~lysine-acetylated histone binding	12	0.415656	5.14935	1.31107e-06	PHIP, TAF1, BRD2, BRD3, BAZ1B, KMT2A, BRD7, BRD4, TRIM24, BAZ2A, BRD9, SMARCA4	2541	16	17446	0.00194767	3.82261e-05	0.00217608
GOTERM_BP_DIRECT	GO:0043984~histone H4-K16 acetylation	10	0.34638	4.92778	2.782e-05	MSL2, MCRS1, KMT2A, KANSL1, KANSL2, MSL1, KANSL3, HCFC1, KANSL1L, PHF20	2621	14	18082	0.147639	0.00221622	0.0537005
GOTERM_CC_DIRECT	GO:0005721~pericentric heterochromatin	10	0.34638	4.80147	4.271e-05	ATRX, BAZ1B, CENPC1, INCENP, KDM4C, DNMT1, H2AFY, CBX1, HELLS, CBX5	2730	15	19662	0.0411566	0.000506227	0.0673205
GOTERM_BP_DIRECT	GO:0043044~ATP-dependent chromatin remodeling	17	0.588847	4.69125	2.00224e-08	SMARCAD1, ACTB, MTA2, ARID1A, MBD2, CHD8, HDAC2, SMARCD2, HDAC1, SMARCE1, SMARCC1, SMARCC2, SMARCA5, GATAD2B, HNRNPC, CHD4, SMARCA4	2621	25	18082	0.000114962	3.19357e-06	3.86588e-05
GOTERM_CC_DIRECT	GO:0090544~BAF-type complex	11	0.381018	4.66025	1.99237e-05	DPF2, SMARCE1, SMARCD2, SMARCD3, SMARCC1, SMARCC2, BRD7, PBRM1, ARID1A, SMARCA2, SMARCA4	2730	17	19662	0.0194142	0.000264899	0.0314096
GOTERM_BP_DIRECT	GO:0000281~mitotic cytokinesis	20	0.692761	4.59926	1.17968e-09	KIF23, SNX9, USP8, CHMP4B, NUSAP1, ANLN, CEP55, DAXX, SON, CENPA, ANK3, KIF4, CFL1, SPTBN1, STMN1, SEPT7, SPAST, KIF20A, MYH10, APC	2621	30	18082	6.7737e-06	2.18507e-07	2.2777e-06
GOTERM_BP_DIRECT	GO:0051056~regulation of small GTPase mediated signal transduction	12	0.415656	4.59926	6.86195e-06	GARNL3, RALGAPA2, RALGAPA1, RAP1GAP, SIPA1L1, TSC2, RALGAPB, SIPA1, CDC42BPA, SIPA1L2, AMOT, RAP1GAP2	2621	18	18082	0.0386353	0.000615458	0.0132481
GOTERM_MF_DIRECT	GO:0070064~proline-rich region binding	12	0.415656	4.5772	7.19376e-06	CYLD, CTTN, BAIAP2L1, NEDD4, BAIAP2, GAREM1, ABI2, YAP1, ITSN1, ABL1, WBP4, PRPF40A	2541	18	17446	0.0106402	0.000184417	0.0119394
GOTERM_CC_DIRECT	GO:0043296~apical junction complex	12	0.415656	4.54876	9.28417e-06	CGNL1, SHROOM2, TJP1, PARD3, FRMD6, SHROOM3, CCDC85C, CGN, PKN2, NECTIN2, AFDN, CTNNB1	2730	19	19662	0.00909407	0.000132392	0.0146376
GOTERM_CC_DIRECT	GO:0016581~NuRD complex	12	0.415656	4.54876	9.28417e-06	HDAC2, CSNK2A1, HDAC1, SALL1, MTA2, MTA3, GATAD2A, GATAD2B, MTA1, APPL1, RBBP7, CHD4	2730	19	19662	0.00909407	0.000132392	0.0146376
GOTERM_CC_DIRECT	GO:0000792~heterochromatin	22	0.762037	4.5271	2.95269e-10	SMARCAD1, TCP1, MECP2, CBX2, CBX8, MBD2, DAXX, CBX6, CBX5, ATRX, UHRF1, HDAC2, HSF1, RRP1B, HDAC1, UBA1, RNF2, SALL1, DNMT1, TOP2B, SMARCA4, PHC2	2730	35	19662	2.90545e-07	8.07069e-09	4.65558e-07
GOTERM_CC_DIRECT	GO:0031519~PcG protein complex	16	0.554209	4.43212	2.23161e-07	YY1, RYBP, CSNK2B, CBX4, CBX2, SKP1A, CBX8, CBX6, PHC3, KDM2B, CSNK2A1, RNF2, UBAP2L, BCOR, PHC1, PHC2	2730	26	19662	0.000219566	4.22288e-06	0.000351862
GOTERM_BP_DIRECT	GO:0071108~protein K48-linked deubiquitination	15	0.51957	4.31181	8.10054e-07	OTUD4, USP8, FAM188A, BAP1, FAM63A, USP19, ATXN3, OTUB1, OTUD7B, USP37, USP20, TNFAIP3, USP34, USP33, VCPIP1	2621	24	18082	0.00464053	8.94447e-05	0.00156402
GOTERM_MF_DIRECT	GO:0035257~nuclear hormone receptor binding	15	0.51957	4.29113	8.59298e-07	NCOA7, SNW1, STAT1, TCF7L2, SIRT1, TACC2, CTNNB1, NCOA2, EP300, NCOA3, SMARCD3, CRY1, BCAS3, NCOR1, MED1	2541	24	17446	0.00127696	2.60767e-05	0.00142624
GOTERM_BP_DIRECT	GO:0043488~regulation of mRNA stability	16	0.554209	4.24547	3.9564e-07	ZC3H14, CARHSP1, BRF1, MAPK11, YTHDF2, SAMD4, ZFP36L1, ZFP36L2, MAPK14, PUM1, HNRNPD, KHSRP, PUM2, APEX1, RC3H1, SAMD4B	2621	26	18082	0.00226919	4.63615e-05	0.000763889
GOTERM_CC_DIRECT	GO:0031252~cell leading edge	33	1.14306	4.24415	4.34812e-14	YWHAZ, SSH1, SHTN1, VIM, ABI1, CD2AP, SCRIB, PXN, IQGAP1, KDF1, SLK, ATN1, AAK1, ARHGAP1, CLASP2, BCAS3, CCDC88A, SRA1, PRKCI, MYH9, DCTN1, JMY, ATP7A, CDC42BPG, CARMIL1, EPB41L5, CFL1, CDC42BPA, WASL, ABL1, PHLDB2, HDAC6, CDC42BPB	2730	56	19662	4.28244e-11	1.78435e-12	6.86229e-11
GOTERM_MF_DIRECT	GO:0004407~histone deacetylase activity	15	0.51957	4.11948	1.69068e-06	MTA2, SIRT1, SIRT2, HDAC4, SAP30, SIN3B, ATXN3, SIN3A, HDAC2, HDAC1, SALL1, SAP30L, SUDS3, HDAC7, HDAC6	2541	25	17446	0.00251088	4.74336e-05	0.00280613
GOTERM_CC_DIRECT	GO:0071339~MLL1 complex	16	0.554209	4.11554	8.21145e-07	TAF1, MCRS1, KMT2A, TAF6, KANSL1, TAF7, HCFC1, PHF20, SENP3, CHD8, ASH2L, PELP1, RNF2, MGA, TAF9, INO80C	2730	28	19662	0.000807681	1.39311e-05	0.00129471
UP_KEYWORDS	mRNA transport	45	1.55871	4.11065	6.95448e-18	SRSF1, ZC3H3, XPO1, NCBP1, NUP98, NUP160, SUPT6, AHCTF1, NUP93, IGF2BP1, IGF2BP2, NUP188, IGF2BP3, ZFP36L1, NUP214, POM121, RBM8A, NUP210, RANBP2, GLE1, TPR, NUP35, NCBP3, NUP133, MCM3AP, NUP88, HNRNPA2B1, G3BP2, CASC3, NXF1, HNRNPA1, IWS1, SRSF3, SARNP, AAAS, SRSF7, POLDIP3, FYTTD1, KHSRP, ZC3H11A, THOC5, NUP107, THOC2, NUP43, THOC1	2887	86	22680	2.92088e-15	7.48944e-17	9.769e-15
GOTERM_CC_DIRECT	GO:0010494~cytoplasmic stress granule	21	0.727399	4.08773	9.68604e-09	G3BP1, DDX1, IGF2BP1, MBNL1, FAM195A, LARP4B, FAM195B, CAPRIN1, YBX1, NUFIP2, STAU2, STAU1, LSM14A, ATXN2, RBPMS, EIF2S1, PUM1, KHSRP, PUM2, GRB7, RC3H1	2730	37	19662	9.53102e-06	2.21653e-07	1.52722e-05
GOTERM_CC_DIRECT	GO:0008023~transcription elongation factor complex	13	0.450294	4.07081	1.51771e-05	IKBKAP, SUPT6, ELL, AFF4, CCNL1, NUFIP1, AFF1, ELL2, ZC3H8, EAF1, ICE1, TCEB3, MLLT3	2730	23	19662	0.0148235	0.000207401	0.0239275
UP_KEYWORDS	GTPase activation	84	2.90959	4.04844	2.98932e-32	DLC1, RAB3GAP2, RAB3GAP1, ARHGAP17, RANGAP1, ARHGAP12, ARHGAP21, GARNL3, TBC1D15, ARHGAP22, SMAP2, ARHGAP5, TBC1D17, TBC1D12, ARHGAP1, GIT2, RANBP1, DEPDC1B, ARHGAP11A, RAPGEF2, AGAP1, ALS2CL, DAB2IP, BCR, ARHGEF1, RALBP1, ARHGAP28, SIPA1L2, ARHGAP27, ARHGAP29, ARHGEF12, ARHGAP24, ARHGAP23, TBC1D22A, DEPDC5, ANKRD27, ARHGAP31, RALGAPA2, ARHGAP32, RALGAPA1, GAPVD1, SIPA1L1, TBCD, ACAP2, SRGAP3, RI…	2887	163	22680	1.25551e-29	5.23131e-31	4.19912e-29
GOTERM_MF_DIRECT	GO:0098641~cadherin binding involved in cell-cell adhesion	164	5.68064	4.03581	1.19677e-65	CAST, SEPT2, ZC3HAV1, SHTN1, VAPA, CHMP4B, PDLIM5, EIF5, PDLIM1, RANGAP1, CD2AP, IQGAP1, VCL, CTNNB1, PICALM, PACSIN2, SND1, AFDN, ARGLU1, EGFR, F11R, DBNL, TWF1, BSG, DAB2IP, LAD1, KIF5B, STK24, RAN, BAIAP2, EEF2, CTNNA1, MYH9, MARK2, JUP, RSL1D1, GAPVD1, KRT18, DHX29, CGN, SERBP1, USO1, SDCBP, ERC1, GIGYF2, SEPT7, EPS8L2, DBN1, SEPT9, ADD1, ALDOA, SNX9, HDLBP, SNX5, MRE11A, SNX2, ASAP1, SNX1, A…	2541	279	17446	1.7796e-62	5.93199e-63	1.98638e-62
GOTERM_CC_DIRECT	GO:0000123~histone acetyltransferase complex	14	0.484932	4.03323	6.97387e-06	IKBKAP, KAT7, MCRS1, KANSL1, KANSL2, KANSL3, CREBBP, HCFC1, KANSL1L, PHF20, TRRAP, JADE1, JADE3, EP300	2730	25	19662	0.00683882	0.000100911	0.0109953
GOTERM_BP_DIRECT	GO:0006446~regulation of translational initiation	19	0.658123	3.97209	8.71577e-08	NCBP1, EIF3J1, IMPACT, EIF5, EIF5B, CTIF, EIF4G1, EIF3C, EIF4G2, EIF3A, EIF4EBP1, EIF3B, EIF4EBP2, EIF3G, EIF3E, EIF4A1, EIF3F, GLE1, EIF2AK4	2621	33	18082	0.000500334	1.25114e-05	0.000168282
GOTERM_CC_DIRECT	GO:0005913~cell-cell adherens junction	173	5.99238	3.94298	6.80629e-66	CAST, SEPT2, ZC3HAV1, SHTN1, VAPA, CHMP4B, PDLIM5, EIF5, PDLIM1, RANGAP1, CD2AP, IQGAP1, VCL, CTNNB1, PICALM, PACSIN2, SND1, AFDN, ARGLU1, EGFR, F11R, DBNL, TWF1, BSG, DAB2IP, LAD1, KIF5B, RAN, STK24, BAIAP2, EEF2, CTNNA1, MYH9, MARK2, JUP, RSL1D1, GAPVD1, PGM5, KRT18, DHX29, CGN, SERBP1, USO1, SDCBP, ERC1, SEPT7, EPS8L2, GIGYF2, DBN1, SEPT9, ADD1, ALDOA, SNX9, HDLBP, SNX5, MRE11A, SNX2, ASAP1, S…	2730	316	19662	6.69739e-63	1.67435e-63	1.07316e-62
GOTERM_BP_DIRECT	GO:0006306~DNA methylation	13	0.450294	3.89937	2.36933e-05	KMT2E, ATF7IP, EHMT1, BEND3, KMT2A, MTA2, EZH2, EHMT2, GATAD2A, DNMT1, GATAD2B, BAZ2A, HELLS	2621	23	18082	0.1272	0.00191434	0.0457366
GOTERM_BP_DIRECT	GO:0048041~focal adhesion assembly	13	0.450294	3.89937	2.36933e-05	AJUBA, DLC1, PTPRK, CTTN, PDPK1, SORBS1, PTK2B, ARHGEF7, ITGAV, FERMT2, ACTN1, PIP5K1A, PXN	2621	23	18082	0.1272	0.00191434	0.0457366
GOTERM_BP_DIRECT	GO:0000381~regulation of alternative mRNA splicing, via spliceosome	22	0.762037	3.89168	9.89266e-09	RBFOX2, TRA2B, RBM15B, SREK1, PTBP1, RBM5, RNPS1, MBNL2, RBM7, MBNL1, WTAP, NSRP1, SF3A1, HNRNPL, SRSF2, SRSF6, RBM8A, THRAP3, DYRK1A, RBMXL1, RBM10, RBM25	2621	39	18082	5.6802e-05	1.62296e-06	1.91005e-05
GOTERM_BP_DIRECT	GO:0001731~formation of translation preinitiation complex	14	0.484932	3.86338	1.12861e-05	TICRR, EIF3J1, EIF5, DENR, RPS2, EIF2D, EIF4B, EIF3C, EIF3A, EIF3B, EIF3G, EIF3H, EIF3E, EIF3F	2621	25	18082	0.0627499	0.000981414	0.0217887
UP_KEYWORDS	mRNA splicing	118	4.08729	3.86249	1.78268e-42	SCAF1, RALY, NCBP1, PRPF4B, LSM8, U2AF2, RBM15B, RBM5, WTAP, NSRP1, SART3, CACTIN, SART1, PNN, NONO, DCPS, SFSWAP, RBM8A, SRRM2, TARDBP, SRRM1, PTBP3, DDX20, PTBP2, ACIN1, SREK1IP1, LUC7L3, CCAR2, RBFOX2, EFTUD2, ZFP326, PTBP1, HNRNPA2B1, HNRNPU, DDX39, SLU7, SCAF8, 1110037F02RIK, SRSF10, STRAP, ZCRB1, HNRNPA3, HNRNPK, HNRNPF, HNRNPC, ARL6IP4, DDX41, PRPF40A, SREK1, YTHDC1, RNPS1, SNW1, CASC3, HN…	2887	240	22680	7.48724e-40	4.15958e-41	2.50414e-39
GOTERM_MF_DIRECT	GO:0046966~thyroid hormone receptor binding	14	0.484932	3.84485	1.18999e-05	FUS, NCOA2, TAF7, THRAP3, NCOA6, MED12, MED24, GAS2L1, MED13, NCOR1, GTF2B, NSD1, TRIP12, MED1	2541	25	17446	0.0175396	0.000285367	0.0197495
GOTERM_BP_DIRECT	GO:0071364~cellular response to epidermal growth factor stimulus	20	0.692761	3.83272	7.7186e-08	EGFR, EEF1A1, DAB2IP, ERBB2, GAREM1, CAD, NCL, IQGAP1, PTPN12, AKT1, ZFP36L1, BAG4, ZFP36L2, PPP1R9B, DAB2, PDPK1, MCM7, PLCG1, ERRFI1, MED1	2621	36	18082	0.000443104	1.13641e-05	0.000149029
GOTERM_BP_DIRECT	GO:0031032~actomyosin structure organization	15	0.51957	3.83272	5.38857e-06	F11R, EPB41, CNN3, TRPM7, EPB41L4A, MYH9, EPB41L2, EPB41L1, FRMD6, LIMCH1, EPB41L5, CDC42BPA, MYO18A, CDC42BPB, MYH10	2621	27	18082	0.0304675	0.00049101	0.0104036
UP_KEYWORDS	mRNA processing	149	5.16107	3.8128	1.09845e-52	SCAF1, RALY, NCBP1, PRPF4B, RNMT, LSM8, RBM15B, U2AF2, RBM5, CMTR1, SART3, NSRP1, WTAP, CACTIN, SART1, PNN, NONO, DCPS, SFSWAP, RBM8A, SRRM2, TARDBP, SRRM1, PTBP3, FAM103A1, DDX20, PTBP2, ACIN1, SREK1IP1, LUC7L3, CCAR2, NCBP3, PAN2, PABPN1, RBFOX2, PAN3, ZFP326, EFTUD2, HNRNPA2B1, PTBP1, CSTF2T, HNRNPU, DDX39, SLU7, SCAF8, 1110037F02RIK, XRN2, FIP1L1, SRSF10, STRAP, ZCRB1, HNRNPA3, HNRNPK, CNOT6L…	2887	307	22680	4.61348e-50	2.88342e-51	1.543e-49
GOTERM_BP_DIRECT	GO:0008286~insulin receptor signaling pathway	28	0.969865	3.78763	1.28538e-10	CAV2, BCAR1, FOXO1, PHIP, AKT1, EIF4EBP1, EIF4EBP2, SORBS1, SH2B2, SHC1, SIK2, AKT2, IRS2, SOGA1, BAIAP2L2, PTPN2, BAIAP2L1, BAIAP2, PTPRA, STXBP4, APPL1, IRS1, SRSF3, ZFP106, GRB10, GSK3A, SMARCC1, PTPN1	2621	51	18082	7.38065e-07	2.63595e-08	2.48178e-07
GOTERM_MF_DIRECT	GO:0018024~histone-lysine N-methyltransferase activity	18	0.623485	3.74498	6.35013e-07	SETDB1, KMT2E, KMT2D, SETDB2, EHMT1, KMT2A, KMT2C, SETD1B, KMT2B, EZH2, WHSC1, EHMT2, ASH1L, WHSC1L1, SETD2, SETD3, NSD1, KMT5A	2541	33	17446	0.000943818	1.9672e-05	0.00105398
GOTERM_BP_DIRECT	GO:0030866~cortical actin cytoskeleton organization	13	0.450294	3.7369	4.11399e-05	EPB41L2, FMNL1, FMNL2, TLN1, EPB41L1, EPB41, STRIP1, ROCK1, ROCK2, IKBKB, EHD2, LLGL1, LLGL2	2621	24	18082	0.210401	0.00310347	0.0794021
GOTERM_CC_DIRECT	GO:0005720~nuclear heterochromatin	14	0.484932	3.73447	2.04965e-05	ALDOA, TCP1, HIST1H1E, BEND3, TRIM28, CBX3, SIRT1, SIRT2, CBX5, UHRF1, UHRF2, PSIP1, FOXC1, MPHOSPH8	2730	27	19662	0.0199668	0.000268881	0.0323124
UP_KEYWORDS	Chromatin regulator	128	4.43367	3.72428	7.07739e-44	CBX4, HIRA, CBX3, CBX2, VPRBP, HMGN5, CBX8, CBX6, KDM1A, EPC1, SMARCD2, SMARCD3, EED, H2AFY, TLK1, DNAJC2, MCRS1, BEND3, DTX3L, RCOR1, RBL1, HMG20A, ARID1A, RRP8, SUZ12, UHRF1, KDM2B, SMARCE1, KDM2A, SMARCA5, RNF20, EP400, SUDS3, SMARCA4, SETD1B, TRRAP, VPS72, PBRM1, RNF168, BCOR, ASF1B, ASF1A, SETDB1, AEBP2, KAT7, SETDB2, EHMT1, KANSL1, KANSL2, KANSL3, FOXA1, WHSC1, EHMT2, KAT5, UIMC1, HDAC4, PH…	2887	270	22680	2.9725e-41	1.74853e-42	9.94166e-41
UP_KEYWORDS	Coated pit	23	0.796675	3.68747	2.89983e-08	CLTA, DNM1L, AP4E1, REPS1, EPS15L1, ITSN1, CLTC, EPS15, SH3BP4, DAB2, CTTN, FNBP1, PICALM, LRP1, ARRB1, AP2A1, AAK1, INPP5F, TNK2, LRP2, FCHO2, EPN1, DNM2	2887	49	22680	1.21792e-05	2.06429e-07	4.07341e-05
GOTERM_BP_DIRECT	GO:0051028~mRNA transport	47	1.62799	3.68464	6.74068e-17	SRSF1, ZC3H3, XPO1, NCBP1, NUP98, NUP160, SUPT6, AHCTF1, NUP93, IGF2BP1, IGF2BP2, NUP188, IGF2BP3, HNRNPA3, ZFP36L1, NUP214, POM121, RBM8A, NUP210, RANBP2, GLE1, TPR, NUP35, NCBP3, NUP133, MCM3AP, NUP88, HTT, HNRNPA2B1, G3BP2, CASC3, NXF1, HNRNPA1, IWS1, SLBP, SRSF3, AAAS, SRSF7, POLDIP3, FYTTD1, KHSRP, ZC3H11A, THOC5, NUP107, THOC2, NUP43, THOC1	2621	88	18082	6.3749e-13	3.9857e-14	2.10942e-13
GOTERM_BP_DIRECT	GO:0006406~mRNA export from nucleus	20	0.692761	3.631	2.3696e-07	NCBP1, NUP133, SMG6, SRSF10, NUP160, NUP88, SMG7, HNRNPA2B1, NXF1, SARNP, DDX39, NUP214, FYTTD1, RBMX2, NUP107, GLE1, THOC5, THOC2, ALKBH5, THOC1	2621	38	18082	0.0013597	2.95784e-05	0.000457516
GOTERM_MF_DIRECT	GO:0002039~p53 binding	37	1.28161	3.62907	3.93637e-13	USP7, PTGES3, BLM, RFFL, DAXX, YBX1, KDM1A, CHD8, TRP53BP1, TRP53BP2, NPM1, BRD7, USP10, TAF9, BRD4, RNF34, KMT5A, TRP53, TAF1, EHMT1, TAF3, HTT, CREBBP, EEF2, BANP, TRIM24, EHMT2, SIRT1, NOC2L, EP300, CDKN2AIP, GSK3B, PPP1R13B, PSME3, HSPD1, RNF20, SMARCA4	2541	70	17446	5.8541e-10	2.92705e-11	6.53433e-10
GOTERM_MF_DIRECT	GO:0003730~mRNA 3'-UTR binding	28	0.969865	3.62722	4.50835e-10	CARHSP1, CPEB4, YBX3, IGF2BP1, IGF2BP2, IGF2BP3, LARP1, HNRNPL, ZFP36L1, ZFP36L2, HNRNPK, TARDBP, PCBP1, PUM1, RBMS3, HNRNPC, PUM2, RC3H1, HNRNPA2B1, ELAVL1, RNPS1, TUT1, SERBP1, KHSRP, MEX3D, RBM14, RNF20, RNF40	2541	53	17446	6.70391e-07	2.16255e-08	7.48289e-07
GOTERM_MF_DIRECT	GO:0051721~protein phosphatase 2A binding	19	0.658123	3.62362	5.29354e-07	TRP53, CTTNBP2NL, DAB2IP, STRN3, STRN4, SMG7, VIM, ARPP19, FOXO1, STRN, RPS6KB1, STAT1, ANKLE2, AKT1, EIF4EBP1, SHC1, MASTL, CPD, PTPN1	2541	36	17446	0.000786839	1.67477e-05	0.000878611
GOTERM_BP_DIRECT	GO:0098609~cell-cell adhesion	99	3.42917	3.61371	5.17654e-34	LIMA1, TLN1, SEPT2, ZC3HAV1, VAPA, PDLIM5, EIF5, WASF2, PDLIM1, EPS15L1, RPS2, LARP1, EFHD2, PLCB3, SLK, PACSIN2, SND1, BAG3, PAK4, ARHGAP1, LRRFIP1, FAM129B, MKL2, CLINT1, GOLGA3, GOLGA2, ARGLU1, FMNL2, DBNL, TWF1, BSG, LAD1, STK24, ARHGEF16, FLNB, VASP, MARK2, EIF4G1, EIF4G2, GAPVD1, EPB41L1, EVPL, DHX29, CGN, SERBP1, USO1, EEF1G, UBAP2, EEF1D, ERC1, GIGYF2, PARVA, EPN2, ADD1, ALDOA, SNX9, YWHA…	2621	189	18082	2.97237e-30	4.24624e-31	9.99473e-31
GOTERM_CC_DIRECT	GO:0001725~stress fiber	33	1.14306	3.54735	2.7939e-11	SEPT5, DLC1, ABLIM1, LIMA1, ENAH, SHROOM4, PDLIM7, FERMT2, PDLIM2, TPM1, PXN, VCL, SORBS1, SH2B2, ZYX, SYNPO, ACTB, MICALL2, ACTN1, MYL12B, MYH9, PALLD, FLNB, MPRIP, ANXA2, PGM5, MYH11, SEPT7, DST, MYLK, FHOD1, MYH10, SEPT9	2730	67	19662	2.7492e-08	8.59124e-10	4.4052e-08
GOTERM_BP_DIRECT	GO:0018107~peptidyl-threonine phosphorylation	22	0.762037	3.52967	9.27889e-08	PRKCA, CDK1, TAF1, CHEK1, CAD, CLK1, OXSR1, PBK, PRKCD, AKT1, MAPK1, PDPK1, GSK3B, DYRK1A, LMTK2, CAMK2D, PRKACA, MAPK8, STK39, MTOR, GRK2, AKT3	2621	43	18082	0.000532652	1.26855e-05	0.000179154
UP_KEYWORDS	Endocytosis	53	1.83582	3.5285	2.84084e-17	SYNJ1, PIP5K1C, EPS15L1, ITSN2, ITSN1, CTTN, DAB2, PICALM, PACSIN3, PACSIN2, AAK1, NECAP2, NECAP1, CLINT1, DBNL, SYNRG, PIK3C2A, ARHGAP27, LDLRAP1, RUBCN, GAPVD1, NME1, FNBP1L, SH3KBP1, RIN1, FKBP15, USP20, BIN1, EPN1, EPN2, STON2, SNX9, SNX5, ESYT2, TRIP10, USP33, FCHO2, LY75, UNC119, DNM3, DNM1L, MICALL1, EPS15, SH3BP4, FNBP1, LRP1, RABEP2, RABEP1, AP2A1, TNK2, ABL1, LRP2, DNM2	2887	118	22680	1.19315e-14	2.98289e-16	3.99055e-14
GOTERM_MF_DIRECT	GO:0048365~Rac GTPase binding	21	0.727399	3.51663	2.08171e-07	ALS2, DVL2, FMNL1, DVL3, ARHGEF2, NCF2, RALBP1, WASF1, PKN1, ABI2, DOCK7, SOD1, IQGAP1, FARP1, FLNA, ATP7A, EPS8, TIAM1, SRGAP3, MAP3K11, SRGAP2	2541	41	17446	0.000309502	7.37021e-06	0.000345519
GOTERM_CC_DIRECT	GO:0016607~nuclear speck	100	3.4638	3.51327	1.44704e-32	ZFP638, U2AF2, CBX4, CBX2, PNISR, WTAP, NSRP1, SART3, PNN, NONO, RBM8A, CLK2, SRRM2, TARDBP, SRRM1, LUC7L2, PRKACA, ZFP830, ACIN1, RNF34, LUC7L3, PABPN1, RREB1, EFTUD2, BASP1, PPP1CC, MECOM, SLU7, PIAS2, PIAS1, EP400, 1110037F02RIK, SRSF10, ELL, SETD1B, METTL3, NPM1, ARL6IP4, PRPF40A, DDX42, ZC3H14, FTO, YTHDC1, RNPS1, NXF1, CASC3, CTR9, SRSF3, SRSF2, SRSF4, PPIG, EAF1, SRSF6, DYRK1A, GPATCH2, RA…	2730	205	19662	1.42389e-29	1.5821e-30	2.28159e-29
UP_KEYWORDS	Translation regulation	45	1.55871	3.50016	1.52552e-14	NCBP1, IMPACT, CNOT3, CNOT2, IGF2BP1, RPS6KB1, IGF2BP2, IGF2BP3, CTIF, RPS3, PAIP2B, LSM14A, AKT1, RACK1, LSM14B, EIF4EBP1, EIF4EBP2, TNRC6C, RBM8A, CNOT6L, PUM1, AGO2, PUM2, UNK, TNRC6B, FAM129A, TNRC6A, AKT2, PAIP2, CASC3, SAMD4, LARP4B, DAPK1, SARNP, EIF4G1, EIF4G2, NCK2, PA2G4, EIF4G3, POLDIP3, NCK1, EIF2S1, NGDN, EIF2AK3, EIF2AK4	2887	101	22680	6.38822e-12	1.35891e-13	2.13607e-11
UP_KEYWORDS	Isopeptide bond	424	14.6865	3.49518	1.55108e-136	MEF2A, VPS50, VPRBP, RANGAP1, PNISR, XRCC1, NSRP1, SART1, MAP3K7, RPLP0, YEATS2, LUC7L3, CCAR2, CCAR1, BRAF, RREB1, LIG1, RXRA, MECOM, PTRF, HNF4A, ZFP280C, RPS17, NME1, ZZZ3, SCAF8, EIF2AK2, TNRC18, RAD23A, NIFK, PRRC2B, MYBL2, PRRC2C, RPS20, TCF3, PRPF40A, ZC3H14, ZC3H18, WDR70, KCNK1, VDAC2, RPS3A1, VDAC1, TRPS1, UBA2, D1PAS1, FNBP4, PKP4, RBMXL1, RAD54L2, MAP7, RERE, SRSF1, ELF2, U2SURP, TCOF…	2887	953	22680	6.51454e-134	8.14317e-135	2.17881e-133
GOTERM_BP_DIRECT	GO:0006378~mRNA polyadenylation	14	0.484932	3.44945	5.30463e-05	PABPN1, ZC3H3, SYMPK, FIP1L1, CSTF2, CSTF2T, TUT1, PAPOLA, LEO1, CPSF6, PAF1, PAPOLG, CPSF2, CPSF1	2621	28	18082	0.262582	0.00389751	0.102371
UP_KEYWORDS	Nuclear pore complex	18	0.623485	3.44893	4.18329e-06	MCM3AP, NUP133, NUP98, NUP160, NUP88, AHCTF1, NUP93, NUP188, NUP214, AAAS, POM121, NUP210, NUP107, GLE1, RANBP2, TPR, NUP35, NUP43	2887	41	22680	0.00175544	2.62233e-05	0.00587613
GOTERM_BP_DIRECT	GO:0008380~RNA splicing	120	4.15656	3.43513	2.69512e-38	SCAF1, RALY, NCBP1, PRPF4B, LSM8, ZFP638, U2AF2, RBM15B, RBM5, WTAP, NSRP1, SART3, CACTIN, SART1, PNN, NONO, DCPS, SFSWAP, RBM8A, SRRM2, TARDBP, SRRM1, PTBP3, DDX20, PTBP2, ACIN1, RBM10, SREK1IP1, LUC7L3, CCAR2, RBFOX2, EFTUD2, ZFP326, PTBP1, HNRNPA2B1, HNRNPU, DDX39, SLU7, SCAF8, 1110037F02RIK, SRSF10, STRAP, ZCRB1, HNRNPA3, HNRNPK, HNRNPF, HNRNPC, ARL6IP4, DDX41, PRPF40A, SREK1, YTHDC1, RNPS1, …	2621	241	18082	1.54754e-34	3.09508e-35	5.20368e-35
GOTERM_MF_DIRECT	GO:0017048~Rho GTPase binding	18	0.623485	3.4329	3.02257e-06	FMNL1, INF2, FMNL2, ARHGEF2, FMNL3, ROCK1, ROCK2, ARHGEF16, RTKN, MYO9B, ECT2, IQGAP1, FLNA, VCL, CIT, DOCK11, ARHGDIA, CDC42BPB	2541	36	17446	0.00448449	8.0257e-05	0.00501671
UP_KEYWORDS	Mitosis	113	3.9141	3.42748	1.33664e-34	DYNC1LI1, SEPT2, ANKLE2, CD2AP, CDCA8, INCENP, CDCA2, ZFP830, STAG2, STAG1, CDCA3, ANAPC1, ANAPC2, ZC3HC1, RAN, ANAPC4, TACC3, NCAPD3, WEE1, NCAPD2, TIMELESS, SPAG5, MCMBP, NEK9, NEK4, NUP43, SEPT7, SNX9, FZR1, NEK3, NEK1, KATNB1, AHCTF1, ANLN, CHEK2, SPC24, WAPL, VRK1, CENPC1, SKA3, CLASP1, CLASP2, HELLS, NUDC, ERCC6L, SETDB2, CKAP5, ARPP19, CDC23, SPDL1, CDC20, PMF1, MISP, CDC26, REEP3, REEP4, …	2887	259	22680	5.6139e-32	2.55177e-33	1.87759e-31
GOTERM_BP_DIRECT	GO:0006397~mRNA processing	159	5.50745	3.4066	4.23127e-50	SCAF1, RALY, NCBP1, RNMT, PRPF4B, LSM8, RBM15B, U2AF2, RBM5, CMTR1, SART3, NSRP1, WTAP, CACTIN, SART1, PNN, NONO, DCPS, SFSWAP, RBM8A, SRRM2, TARDBP, SRRM1, PRKACA, PTBP3, DDX20, PTBP2, ACIN1, SREK1IP1, LUC7L3, CCAR2, NCBP3, PAN2, PABPN1, RBFOX2, PHRF1, PAN3, ZFP326, EFTUD2, HNRNPA2B1, PTBP1, CSTF2T, HNRNPU, DDX39, SLU7, SCAF8, 1110037F02RIK, XRN2, FIP1L1, SRSF10, STRAP, ZCRB1, HNRNPA3, HNRNPL, H…	2621	322	18082	2.42959e-46	1.2148e-46	8.16963e-47
KEGG_PATHWAY	mmu04012:ErbB signaling pathway	41	1.42016	3.38106	3.95185e-13	ERBB2, CAMK2G, STAT5A, RPS6KB1, SRC, AKT1, EIF4EBP1, PAK2, PAK4, SOS1, GAB1, CAMK2D, SHC1, PAK1, AKT3, AKT2, PRKCA, EGFR, BRAF, MAP2K1, MAP2K2, MAP2K4, CBL, RAF1, BAD, MAPK1, NCK2, CBLB, CRKL, PLCG1, GSK3B, JUN, NCK1, MAPK3, ARAF, MAPK9, MAPK8, MTOR, ABL1, ABL2, CRK	1072	87	7691	1.03157e-10	5.15787e-11	5.16931e-10
GOTERM_CC_DIRECT	GO:0002102~podosome	15	0.51957	3.37603	3.81444e-05	SH3PXD2B, ACTB, DBNL, ARHGEF2, SH3PXD2A, ASAP1, AFAP1L1, PALLD, SRC, PTPN12, VCL, CTTN, HNRNPK, SVIL, MAPK8	2730	32	19662	0.0368391	0.000463286	0.0601263
GOTERM_CC_DIRECT	GO:0032587~ruffle membrane	37	1.28161	3.37318	9.27369e-12	DLC1, TLN1, FERMT1, WWC1, PIP5K1C, PIP5K1A, TPM1, SRC, CDC37, RPS3, MACF1, PACSIN2, TIAM1, ITGAV, AIF1L, TRPV4, PAK1, CLASP2, APC, AKT2, PTPRJ, EEF1A1, ARHGEF2, TWF1, HSP90AA1, C2CD5, EPHA2, PPP1R9B, EPS8, NME1, EPB41L5, CFL1, ADAM17, KSR1, EPS8L2, DNM2, PLEKHA1	2730	79	19662	9.12531e-09	2.94365e-10	1.4622e-08
GOTERM_CC_DIRECT	GO:0015030~Cajal body	22	0.762037	3.37124	2.96993e-07	XPO1, ELL, EFTUD2, PRPF3, SART3, COIL, SMN1, CDK2, SART1, ZC3H8, PHAX, TOE1, EAF1, DKC1, ICE1, SRRM2, WRAP53, NPAT, LSG1, NOP58, TGS1, DDX42	2730	47	19662	0.000292198	5.51397e-06	0.000468274
GOTERM_CC_DIRECT	GO:0017053~transcriptional repressor complex	27	0.935227	3.35275	1.07711e-08	LIN9, HDGF, REST, GLI3, CBX5, SIN3A, MIER1, DDX20, AKIRIN2, ETV3, CTBP2, RCOR3, RCOR2, RCOR1, SPEN, PHF12, RBBP8, HDAC4, HDAC2, HDAC1, SMARCE1, JUN, SP3, SMARCC2, LIN37, NCOR1, NCOR2	2730	58	19662	1.05987e-05	2.40881e-07	1.6983e-05
GOTERM_MF_DIRECT	GO:0017112~Rab guanyl-nucleotide exchange factor activity	15	0.51957	3.32216	4.24507e-05	ALS2, DENND6A, RAB3GAP2, DENND5A, MADD, RAB3GAP1, DENND1A, DENND2A, RIC1, RAB3IP, SBF1, DENND4C, ST5, ALS2CL, RIN3	2541	31	17446	0.0611744	0.000876359	0.0704358
GOTERM_BP_DIRECT	GO:0016569~covalent chromatin modification	128	4.43367	3.31977	7.63678e-39	CBX4, HIRA, CBX3, CBX2, VPRBP, HMGN5, CBX8, CBX6, KDM1A, EPC1, SMARCD2, SMARCD3, EED, H2AFY, TLK1, DNAJC2, MCRS1, BEND3, DTX3L, RCOR1, RBL1, HMG20A, ARID1A, RRP8, SUZ12, UHRF1, KDM2B, SMARCE1, KDM2A, SMARCA5, RNF20, EP400, SUDS3, SMARCA4, SETD1B, TRRAP, VPS72, PBRM1, RNF168, BCOR, ASF1B, ASF1A, SETDB1, AEBP2, KAT7, SETDB2, EHMT1, KANSL1, KANSL2, KANSL3, FOXA1, WHSC1, EHMT2, KAT5, UIMC1, HDAC4, PH…	2621	266	18082	4.38504e-35	1.09626e-35	1.47449e-35
UP_KEYWORDS	Tight junction	35	1.21233	3.31273	1.13548e-10	CGNL1, PARD3, SHROOM2, OCLN, MTDH, CCDC85C, VAPA, ARHGAP17, CXADR, CLDN12, TJAP1, NPHP4, USP53, WNK4, PARD3B, SYNPO, MICALL2, SYMPK, PARD6B, F11R, ARHGEF2, MAGI3, MAGI1, MPDZ, PATJ, ECT2, VASP, IGSF5, TJP1, CGN, TBCD, ASH1L, AMOT, TJP3, TJP2	2887	83	22680	4.769e-08	8.51608e-10	1.59501e-07
UP_KEYWORDS	Kinetochore	40	1.38552	3.30775	4.57726e-12	DYNC1LI1, SEPT2, AHCTF1, RANGAP1, SPC24, TRP53BP1, CENPA, CENPC1, INCENP, FBXO28, BUB1, SKA3, CLASP1, CLASP2, ZWILCH, TPR, ERCC6L, PINX1, ZW10, NUP133, SPOUT1, KANSL1, DSN1, CKAP5, CENPE, SPDL1, PMF1, PPP1CC, CENPK, CHAMP1, PHF2, KNL1, SPAG5, BUB1B, CFDP1, NUP107, CENPU, NUP43, SEPT7, PHF6	2887	95	22680	1.92244e-09	3.76948e-11	6.42966e-09
UP_KEYWORDS	RNA-binding	250	8.65951	3.26785	1.4859e-71	SCAF1, NAF1, LSM8, ZFP638, U2AF2, SART3, NSRP1, NONO, SFSWAP, TRMT1L, RBM8A, RAVER1, PTBP3, DDX10, RPL12, FAM103A1, PTBP2, EMG1, RRP7A, PTBP1, NOP2, PTRF, EIF2S1, SERBP1, EIF2AK2, SCAF8, EIF2AK4, FUS, FIP1L1, SRSF10, ARHGEF28, NIFK, ZCRB1, IGF2BP1, IGF2BP2, IGF2BP3, HNRNPA3, MOV10, HTATSF1, ZC3H14, DDX1, YTHDC1, NXF1, FXR2, HNRNPA1, LARP4B, LACTB2, SRSF3, SRSF2, SRSF4, SRSF7, SRSF6, SRSF9, D1PAS1…	2887	601	22680	6.24076e-69	5.20063e-70	2.08725e-68
GOTERM_MF_DIRECT	GO:0004702~receptor signaling protein serine/threonine kinase activity	27	0.935227	3.25222	1.87434e-08	STK10, NEK1, MAP4K2, BMPR2, PAK2, MAP3K3, SLK, MAP3K2, PAK4, STK39, PAK1, TNIK, MAP2K1, TAOK1, MAP2K2, STK24, TAOK3, MAP2K4, MINK1, OXSR1, STK4, STK3, MAP4K3, MAP4K4, MAP4K5, IKBKB, NEK4	2541	57	17446	2.78711e-05	7.33459e-07	3.11101e-05
UP_KEYWORDS	Guanine-nucleotide releasing factor	55	1.90509	3.24868	6.39595e-16	ALS2, DENND5A, RGL3, RAB3IP, RGL2, TIAM1, ARHGEF40, RAPGEF2, DOCK11, DENND6A, ARHGEF2, ARHGEF1, BCR, ARHGEF7, MADD, ARHGEF18, PSD3, ARHGEF16, ARHGEF17, ARHGEF12, ECT2, FARP1, ARHGEF10, FARP2, RIC8A, ANKRD27, GAPVD1, ARFGEF3, SBF1, MON1A, RALGPS2, ARHGEF28, DENND2A, ARFGEF2, ARFGEF1, RIC1, PLEKHG2, DOCK1, SOS1, CCZ1, FGD6, FGD3, IQSEC1, FGD4, ABR, TBC1D10A, DENND1A, TRIO, DOCK7, DOCK5, VAV2, DOCK6…	2887	133	22680	2.79776e-13	6.66134e-15	9.32587e-13
GOTERM_CC_DIRECT	GO:0072686~mitotic spindle	21	0.727399	3.218	1.47061e-06	KIF23, CDK1, KIF11, RANGAP1, ESPL1, GEM, ECT2, SIRT2, RPS3, EML4, MAPK1, SPAG5, PKP4, CAPG, YEATS2, PKD2, MAP4, CLASP2, MAP9, TPR, GOLGA2	2730	47	19662	0.00144603	2.45264e-05	0.00231871
GOTERM_CC_DIRECT	GO:0000932~cytoplasmic mRNA processing body	33	1.14306	3.21179	6.8835e-10	CARHSP1, CNOT3, CNOT2, EDC4, LSM14A, PATL1, ZFP36L1, DCPS, TOP1, MOV10, SQSTM1, EDC3, PUM1, AGO2, LIMD1, TNRC6B, TNRC6A, RC3H1, SAMD4B, PAN2, EIF4ENIF1, PAN3, MEX3B, YTHDF2, SAMD4, CAPRIN1, AJUBA, PSMA2, RBPMS, PSMC3, DCP1A, DIS3L2, XRN1	2730	74	19662	6.77336e-07	1.65204e-08	1.08534e-06
GOTERM_CC_DIRECT	GO:0000118~histone deacetylase complex	16	0.554209	3.20098	4.075e-05	MTA2, MECOM, MBD2, TRERF1, CBX5, HDAC4, SAP30, CIR1, HDAC2, HDAC1, SAP30L, NCOR1, NCOR2, HDAC7, RERE, HDAC6	2730	36	19662	0.0393055	0.000488891	0.0642322
KEGG_PATHWAY	mmu04520:Adherens junction	32	1.10842	3.18864	1.3575e-09	PARD3, WASF1, ERBB2, WASF2, CTNND1, TCF7L2, IQGAP1, SRC, CTNNB1, VCL, MAP3K7, CSNK2A1, SORBS1, AFDN, YES1, EGFR, ACTB, PTPRJ, BAIAP2, MET, CREBBP, CSNK2B, NECTIN2, ACTN1, CTNNA1, FARP2, MAPK1, TJP1, EP300, MAPK3, PTPN1, WASL	1072	72	7691	3.54308e-07	3.22098e-08	1.77547e-06
GOTERM_CC_DIRECT	GO:0000776~kinetochore	53	1.83582	3.18097	3.19089e-15	DYNC1LI1, XPO1, SEPT2, RANGAP1, WDR81, CBX5, SIN3A, INCENP, FBXO28, MTBP, TPR, ZW10, NUP133, DSN1, CHAMP1, DCTN1, TRAPPC12, PSEN1, SPAG5, BUB1B, NUP107, NUP43, SEPT7, WDR43, NUP98, NUP160, AHCTF1, SPC24, TRP53BP1, CENPA, CENPC1, PPP1R12A, BUB1, SKA3, PBRM1, CLASP1, CLASP2, ZWILCH, APC, PINX1, ERCC6L, SPOUT1, KANSL1, CKAP5, CENPE, SPDL1, PMF1, CENPK, PHF2, KNL1, CFDP1, CENPU, PHF6	2730	120	19662	3.16813e-12	1.66755e-13	5.07372e-12
KEGG_PATHWAY	mmu05213:Endometrial cancer	23	0.796675	3.17331	4.93575e-07	EGFR, TRP53, MAP2K1, BRAF, MAP2K2, ERBB2, MLH1, RAF1, BAD, FOXO3, CTNNA1, TCF7L2, CTNNB1, AKT1, MAPK1, PDPK1, SOS1, GSK3B, ARAF, MAPK3, AKT3, APC, AKT2	1072	52	7691	0.000128815	5.85558e-06	0.000645541
GOTERM_MF_DIRECT	GO:0003729~mRNA binding	65	2.25147	3.1428	1.57955e-18	SRSF1, RBM5, HNRNPLL, RPS2, NSRP1, YBX1, RPS3, RBM8A, PCBP1, EDC3, LUC7L2, PTBP2, SUPT5, TPR, NCBP3, RC3H1, LUC7L3, SAMD4B, RBFOX2, HSP90AA1, G3BP1, PTBP1, G3BP2, MECP2, CLUH, MBD2, CSTF2T, PURB, KHSRP, CPSF6, THOC5, THOC2, CPSF1, TRA2B, IGF2BP1, IGF2BP2, ZFP36L1, HNRNPA3, SF3B1, EIF3A, METTL3, RPL6, HNRNPD, AGO2, RPL5, HNRNPC, SNRNP70, RBM25, EIF4ENIF1, EEF1A1, CSTF3, CSTF2, PAIP2, ELAVL1, DENR,…	2541	142	17446	2.34879e-15	1.56586e-16	2.62172e-15
UP_KEYWORDS	DNA replication	38	1.31625	3.14236	1.00773e-10	BLM, DBF4, WRNIP1, POLA1, NFIX, POLA2, MCM10, DTD1, CDT1, CDC45, MCM8, MCM7, ORC1, RBMS1, SSRP1, KAT7, CCDC88A, DTL, NASP, LIG1, POLE, LIG3, MCM2, MCM3, RBBP7, MCM4, RBBP6, MCM6, POLD3, RFC1, RRM2, MCMBP, CHTF18, NFIC, CHAF1A, CHAF1B, NFIA, NFIB	2887	95	22680	4.23245e-08	7.69537e-10	1.41556e-07
UP_KEYWORDS	Stress response	30	1.03914	3.14236	1.25809e-08	HSP90AB1, IMPACT, MAP4K2, HSPA1B, MAP3K7, HSPH1, MAP3K5, HSF1, MAPKAP1, HSPA4, FAM129A, HSPA8, DAB2IP, HSP90AA1, MAP2K4, MAPK11, CASC3, RPS6KA3, HSP90B1, RPS6KA4, MAPK12, MAPK13, MAPK14, HSPB8, HSPA4L, HSPB1, DNAJB1, CHORDC1, EIF2AK3, EIF2AK4	2887	75	22680	5.28395e-06	9.11028e-08	1.76724e-05
UP_KEYWORDS	SH3-binding	24	0.831313	3.14236	4.76011e-07	KHDRBS1, ENAH, USP8, INPPL1, BCAR1, ARHGAP17, EVL, CD2AP, SHANK2, VASP, MVB12A, EPS15, CCDC6, DOCK1, TRP53BP2, ARHGAP1, SH3KBP1, ADAM17, NCKIPSD, CIT, SH3BP1, LRP2, AFAP1, SH3BP2	2887	60	22680	0.000199905	3.27745e-06	0.000668654
GOTERM_CC_DIRECT	GO:0005905~clathrin-coated pit	26	0.900589	3.12095	1.20987e-07	EPN3, CLTA, DNM1L, AP4E1, REPS1, EPS15L1, ITSN1, CLTC, EPS15, SH3BP4, CTTN, FNBP1, DAB2, LRP1, PICALM, ARRB1, AP2A1, AAK1, INPP5F, NECAP1, TNK2, HSPD1, LRP2, FCHO2, EPN1, DNM2	2730	60	19662	0.000119044	2.33434e-06	0.000190763
UP_KEYWORDS	Repressor	212	7.34326	3.11882	2.13594e-56	U2AF2, HIRA, REST, NONO, SFSWAP, ZGPAT, SIN3B, SIN3A, PTBP3, SAP30L, CRY1, CCAR2, CCAR1, RCOR3, RCOR2, RREB1, RCOR1, YY1, PTBP1, ZHX1, MECP2, MED12, ZHX3, MED13, HES1, UHRF1, CDCA7L, ATXN1L, MYBBP1A, SUDS3, HEXIM1, BCOR, TCF25, ASXL2, AEBP2, RYBP, GCFC2, SRSF4, SAP130, SRSF7, SRSF6, SRSF9, RNF2, TRPS1, NCOR1, ZFHX3, NCOR2, RERE, KAT6A, KLF3, BACH1, EZH2, YBX3, NFKB2, ZEB1, DMAP1, SLIRP, GLI3, DAX…	2887	534	22680	8.97094e-54	6.40781e-55	3.00037e-53
UP_KEYWORDS	Methylation	381	13.1971	3.11781	4.52123e-103	DYNC1LI2, SEC31A, PDLIM7, ZFP638, PTPN23, SART3, NONO, GOT2, CTTNBP2, USP54, RAB23, H2AFY, FAM103A1, CCAR2, EIF2B5, BCR, RCOR3, KIF5B, BRAF, RCOR2, CRYAB, MPDZ, BYSL, ZFP326, MECP2, MED12, TOX4, PITPNM1, KRT19, PITPNM2, KRT18, MED15, HUWE1, NAV1, DCAF8, SIPA1L1, TANC2, SERBP1, RAB14, RPS10, PIAS1, SCAF8, NEK4, GIGYF2, MDH1, FUS, AI661453, CRTC2, PALM, LMNB1, LMNB2, FAM122B, DMWD, PRRC2A, HSPA1B, …	2887	960	22680	1.89892e-100	2.10991e-101	6.351e-100
GOTERM_MF_DIRECT	GO:0001047~core promoter binding	34	1.17769	3.1125	7.50072e-10	E2F8, EZH2, KANSL1L, REST, FOXO3, CALCOCO1, POLR2A, NONO, SAFB, AGO2, KDM3A, RUNX1, CRY1, CCAR1, KANSL1, RELB, MTA1, RB1, HMGA2, GTF2B, HNRNPU, IRF9, HDAC4, HDAC2, EP300, HDAC1, SFPQ, PSPC1, ZFP281, RBMXL1, MYBBP1A, MED1, HDAC6, IFI204	2541	75	17446	1.11536e-06	3.48549e-08	1.24496e-06
GOTERM_CC_DIRECT	GO:0000785~chromatin	54	1.87045	3.08666	7.81253e-15	HMGN1, CBX3, CBX1, REST, HMGN5, ANKRD17, SIN3A, MTBP, PARG, H2AFY, STAG2, STAG1, RCOR2, RAN, HNRNPA2B1, MCM2, MBD2, TOX4, HMGA2, HMGA1, ESCO2, HES1, EP300, ARRB1, RAD18, JMJD1C, MED1, TNRC18, POLA1, AHCTF1, CHEK1, SF3B1, WAPL, NIPBL, KDM3A, KDM3B, ASF1B, TRP53, PDS5B, PDS5A, NUCKS1, CREB1, TRIM28, PPP1R10, SNW1, SIRT1, SMC3, HDAC2, ID2, HDAC1, NEDD4, SFPQ, TMPO, NCOR2	2730	126	19662	7.64722e-12	3.47611e-13	1.22569e-11
GOTERM_BP_DIRECT	GO:0051276~chromosome organization	17	0.588847	3.08635	3.33256e-05	TRP53, SMCHD1, BLM, YY1, MRE11A, ATR, GEM, RAD54L, CTC1, SMC3, SMC4, DCLRE1C, CDCA8, SFPQ, ZFP830, NCAPH2, APC	2621	38	18082	0.174164	0.00261792	0.0643247
UP_KEYWORDS	Initiation factor	25	0.865951	3.06871	4.34945e-07	EIF6, EIF3J1, EIF5, EIF5B, EIF2D, EIF3C, EIF3A, EIF3B, EIF3G, EIF3H, EIF3E, EIF3F, EIF2B5, BRF1, DENR, EIF4G1, EIF4B, EIF4G2, EIF4G3, DHX29, EIF2S1, EIF2S2, EIF4A1, EIF2AK2, EIF2AK3	2887	64	22680	0.00018266	3.04461e-06	0.000610969
GOTERM_BP_DIRECT	GO:0006413~translational initiation	24	0.831313	3.06617	5.20166e-07	ABCF1, EIF6, EIF5, EIF5B, DENR, EIF2D, LARP1, EIF4B, EIF4G1, EIF3C, EIF4G2, EIF3A, EIF4G3, EIF3B, DHX29, EIF3G, EIF3H, EIF2S1, EIF3E, EIF3F, D1PAS1, EIF4A1, EIF2S2, EIF2B5	2621	54	18082	0.00298234	5.97341e-05	0.00100432
GOTERM_MF_DIRECT	GO:0005080~protein kinase C binding	25	0.865951	3.06509	2.80534e-07	PARD3, PDLIM5, PAWR, SRC, AKT1, RACK1, COPB2, SQSTM1, ITGAV, TRPV4, TOP2B, TOP2A, AKT3, AKT2, PKN1, IRS1, FLNA, SRSF2, YWHAG, HSPB1, DSP, MARCKS, ABL1, ADD3, HDAC7	2541	56	17446	0.000417067	9.48074e-06	0.000465626
GOTERM_MF_DIRECT	GO:0005089~Rho guanyl-nucleotide exchange factor activity	33	1.14306	3.06178	2.30389e-09	ALS2, ARHGEF28, ITSN2, ITSN1, RGL2, PLEKHG3, PLEKHG2, TIAM1, SOS1, PLEKHG5, ARHGEF40, DOCK11, FGD6, FGD3, ALS2CL, FGD4, ARHGEF2, ARHGEF1, ABR, BCR, ARHGEF7, ARHGEF18, ARHGEF16, ARHGEF17, TRIO, VAV2, ARHGEF12, ECT2, ARHGEF10, FARP1, FARP2, DNMBP, EPS8L2	2541	74	17446	3.42589e-06	1.00762e-07	3.82397e-06
UP_KEYWORDS	Biological rhythms	49	1.69726	3.05507	4.63727e-13	RAI1, KMT2A, CRTC1, EZH2, PML, CBX3, NFYA, NFKB2, SETX, NONO, RACK1, TOP1, CSNK2A1, SIN3A, METTL3, HNRNPD, PRKAA1, PRKAA2, BHLHE40, CRY1, KDM5A, TOP2A, KDM5C, CCAR2, TRP53, ROCK2, CREB1, CREBBP, RELB, MTA1, PPP1CC, SIRT1, HNRNPU, NCOA2, HDAC2, EP300, HDAC1, SP1, TIMELESS, ID2, CSNK1E, GSK3B, GFPT1, SFPQ, THRAP3, PSPC1, MAPK9, MAPK8, MYBBP1A	2887	126	22680	1.94771e-10	3.97493e-12	6.51423e-10
GOTERM_CC_DIRECT	GO:0019898~extrinsic component of membrane	36	1.24697	3.05034	5.63141e-10	SNX9, SNX5, SNX8, SNX7, EPB41L4A, SNX2, SNX1, RDX, ATG2B, MTMR3, PACSIN2, ATG2A, VPS13A, STK39, MSN, TPR, EHD2, NBEAL2, WDFY3, ASPSCR1, EPB41, PTPN3, ANXA1, WIPI2, FARP1, FARP2, MICALL1, EPB41L2, NMT2, NMT1, EPB41L1, EPB41L5, SNX30, SNX12, SCP2, RNF40	2730	85	19662	5.54131e-07	1.38533e-08	8.87918e-07
GOTERM_BP_DIRECT	GO:0035023~regulation of Rho protein signal transduction	34	1.17769	3.04626	1.52358e-09	DLC1, ALS2, ARHGEF28, MYO9B, ITSN2, ITSN1, PLEKHG3, PLEKHG2, TIAM1, SOS1, PLEKHG5, ARHGEF40, FGD6, FGD3, ARHGDIA, ALS2CL, FGD4, ARHGEF2, ARHGEF1, ABR, BCR, ARHGEF7, ARHGEF18, ARHGEF16, ARHGEF17, TRIO, VAV2, ARHGEF12, ECT2, ARHGEF10, FARP1, FARP2, DNMBP, EPS8L2	2621	77	18082	8.74834e-06	2.65102e-07	2.94169e-06
KEGG_PATHWAY	mmu04150:mTOR signaling pathway	25	0.865951	3.04002	3.62405e-07	PRKCA, BRAF, RPS6KB1, RICTOR, RPS6, IRS1, RPTOR, RRAGC, EIF4B, AKT1, MAPK1, PDPK1, RPS6KA3, EIF4EBP1, AKT1S1, RPS6KA1, ULK1, TSC2, MAPK3, PRKAA1, MTOR, PRKAA2, IKBKB, AKT3, AKT2	1072	59	7691	9.45833e-05	4.50417e-06	0.000473986
GOTERM_BP_DIRECT	GO:0045727~positive regulation of translation	25	0.865951	3.02583	3.82613e-07	EIF6, ABCF1, ERBB2, RPS6KB1, HNRNPL, PTK2B, NPM1, HNRNPD, BCL3, RBMS3, FAM129A, EIF2B5, PTBP1, ELAVL1, EEF2, SAMD4, LARP4B, RPS3A1, EIF4G2, MAPK1, EIF4G3, EP300, POLDIP3, MAPK3, MTOR	2621	57	18082	0.00219455	4.67429e-05	0.000738738
GOTERM_BP_DIRECT	GO:0070301~cellular response to hydrogen peroxide	25	0.865951	3.02583	3.82613e-07	IMPACT, EZH2, BNIP3, FOXO1, CBX8, AQP1, SETX, RPS3, MAP3K5, HSF1, PRKAA1, APEX1, CDK1, ANXA1, PRKCD, SIRT1, ECT2, HDAC2, ETS1, AKR1B3, MAPK8, ABL1, TNFAIP3, HDAC6, PLEKHA1	2621	57	18082	0.00219455	4.67429e-05	0.000738738
KEGG_PATHWAY	mmu03008:Ribosome biogenesis in eukaryotes	35	1.21233	3.02537	1.07784e-09	EIF6, XPO1, UTP18, TCOF1, UTP15, NOB1, RIOK1, RIOK2, CSNK2A1, DKC1, REXO1, LSG1, GNL2, SPATA5, RBM28, NMD3, GNL3, EMG1, RAN, RRP7A, CSNK2B, MPHOSPH10, NXF1, PWP2, NVL, WDR3, NOP58, RPP25L, NOP56, UTP14A, POP5, WDR43, XRN1, XRN2, UTP14B	1072	83	7691	2.81315e-07	3.12572e-08	1.40969e-06
GOTERM_BP_DIRECT	GO:0090630~activation of GTPase activity	32	1.10842	3.02417	6.20977e-09	RABGAP1, EIF5, RALGAPB, RABGAP1L, PIP5K1A, SCRIB, TBC1D15, TBC1D12, EVI5, PTK2B, TIAM1, TBC1D5, TBC1D4, TBC1D1, BCAS3, AKT2, TBC1D2B, TBC1D10B, TBC1D10A, ARHGEF16, DOCK7, ARHGAP24, ECT2, TBC1D22A, EPHA2, ARHGEF10, USP6NL, RALGAPA2, RALGAPA1, SYDE1, SIPA1L1, TBC1D8B	2621	73	18082	3.56559e-05	1.04872e-06	1.19897e-05
UP_KEYWORDS	Helicase	50	1.7319	3.0215	4.25883e-13	SMARCAD1, IFIH1, HELQ, BLM, DICER1, HELZ, SETX, IGHMBP2, DDX27, CHD9, MOV10, CHD8, MCM8, MCM7, DDX24, CHD2, CHD1, DDX21, DDX20, DDX10, DDX41, CHD4, HELLS, DDX42, ERCC6L, G3BP1, DDX1, BRIP1, MCM2, MCM3, MCM4, RAD54L, TTF2, MCM6, ATRX, DDX39, DDX55, DHX29, HELB, EIF4A1, SNRNP200, DDX59, D1PAS1, SMARCA5, RAD54L2, DDX54, SMARCA2, EP400, SMARCA4, DDX51	2887	130	22680	1.7887e-10	3.72646e-12	5.98244e-10
UP_KEYWORDS	Spliceosome	45	1.55871	3.0215	7.19841e-12	SRSF1, RALY, PRPF4B, LSM8, CWC15, RBM5, ZCRB1, DGCR14, CACTIN, WBP4, SART1, PNN, HNRNPA3, SF3B1, HNRNPK, RBM8A, SRRM2, HNRNPF, SRRM1, HNRNPC, DDX41, RBM28, HSPA8, ZCCHC8, TFIP11, EFTUD2, SREK1, HNRNPA2B1, SF1, SNW1, PRPF3, CDC5L, SF3A1, HNRNPA1, TTF2, HNRNPU, SUGP1, SNRNP200, SLU7, CWC22, HNRNPH1, SCAF8, PRPF38B, PRPF38A, RBM17	2887	117	22680	3.02335e-09	5.81415e-11	1.01117e-08
GOTERM_CC_DIRECT	GO:0005681~spliceosomal complex	57	1.97437	3.01857	4.15121e-15	SRSF1, RALY, PRPF4B, LSM8, U2AF2, CWC15, RBM5, DGCR14, WBP4, CACTIN, SART1, PNN, SRRM2, SRRM1, PTBP2, API5, CCAR2, ZCCHC8, TFIP11, EFTUD2, ZFP326, HNRNPA2B1, SF1, PRPF3, CDC5L, TTF2, HNRNPU, DDX39, SNRNP200, SLU7, SCAF8, PRPF38B, PRPF38A, ZCRB1, WBP11, HNRNPA3, SF3B1, HNRNPK, HNRNPF, WAC, HNRNPC, SNRNP70, DDX41, RBM28, RBM25, HSPA8, GEMIN2, SREK1, SNW1, SF3A1, HNRNPA1, SRSF2, SUGP1, HELB, HNRNPH1…	2730	136	19662	4.0421e-12	2.02061e-13	6.4726e-12
UP_KEYWORDS	Ubl conjugation	578	20.0208	3.01709	4.83327e-153	XRCC4, MEF2A, RANGAP1, VPS50, PNISR, NSRP1, XRCC1, SART1, CTNNB1, MAP3K7, CDCA8, MAP3K5, RPLP0, YEATS2, CCAR2, LUC7L3, CCAR1, CDCA3, BRAF, RREB1, RXRA, SKP2, CTNNA1, MYH9, PCM1, MECOM, MAPK1, HNF4A, MED15, PTRF, ZFP280C, RPS17, NME1, JUN, SIPA1L1, ZZZ3, SCAF8, EIF2AK2, RAD23A, NIFK, MYBL2, PRRC2C, SCRIB, RPS20, TCF3, PRPF40A, ZC3H14, DVL3, ZC3H18, PAIP2, PCNP, WDR70, VDAC2, KCNK1, VDAC1, RPS3A1, …	2887	1505	22680	2.02997e-150	4.05994e-151	6.78932e-150
GOTERM_MF_DIRECT	GO:0031492~nucleosomal DNA binding	18	0.623485	3.01425	2.57742e-05	HMGN1, ACTB, MTA2, HMGA2, MBD2, HMGN5, HDAC2, SMARCD2, HDAC1, SMARCE1, CENPA, SMARCC1, SMARCC2, GATAD2B, H2AFY, HNRNPC, CHD4, SMARCA4	2541	41	17446	0.0376016	0.00058054	0.0427711
GOTERM_BP_DIRECT	GO:0030036~actin cytoskeleton organization	62	2.14756	3.01219	1.33047e-16	DLC1, MTSS1, ENAH, PDLIM7, BCAR1, WASF1, WASF2, PDLIM4, CTTNBP2, NISCH, PACSIN2, SHC1, MKL2, PAK1, CAP1, MKL1, SPECC1L, FMNL1, FMNL2, FMNL3, BCR, ROCK1, ROCK2, RAN, SPECC1, ARHGEF18, ARHGEF17, TMSB10, SLC9A3R1, PALLD, FLNB, VASP, FLNA, EPB41L2, EPB41L5, SDCBP, WASL, PARVA, SDAD1, SHROOM3, SSH1, SSH2, SRF, CDC42EP2, PRR5, SH2B2, TRIP10, EHD2, IQSEC1, INF2, ABR, PHACTR4, EPB41, NF1, CSRP1, PPP1R9B,…	2621	142	18082	6.3749e-13	3.75255e-14	2.10942e-13
GOTERM_CC_DIRECT	GO:0005925~focal adhesion	163	5.646	3.00245	8.29506e-42	RPL18, DLC1, ENAH, MPZL1, PDLIM7, PDLIM2, RPLP2, PDLIM1, IQGAP1, VCL, CTNNB1, PRKAR2A, DAB2, CD44, PACSIN2, RPLP0, AIF1L, GIT2, SLC4A2, RPL12, EGFR, TWF1, BSG, ACTN1, CTNNA1, MYH9, PPP1CC, JUP, ARPC1B, MAPK1, TNS3, TNS2, DCAF6, PGM5, RPS17, MAPK3, SDCBP, HSPB1, RPS10, TGFB1I1, DST, ADD1, CAV2, HACD3, PEAK1, SSH2, AKAP12, MME, PXN, CDC42EP1, HNRNPK, RPL6, ITGAV, NUMB, NPM1, STX16, CLASP1, RPL5, RP…	2730	391	19662	8.16234e-39	1.02029e-39	1.3079e-38
UP_KEYWORDS	Cell division	142	4.9186	2.99876	1.48775e-35	SEPT5, SEPT4, DYNC1LI1, CHMP3, SEPT2, PRC1, ANKLE2, CD2AP, KIF13A, CDCA8, INCENP, VPS4B, CDCA2, ZFP830, PARD3B, STAG2, STAG1, CDCA3, ANAPC1, ANAPC2, ZC3HC1, RAN, LIG1, ANAPC4, LIG3, TACC3, PPP1CC, NCAPD3, TACC1, WEE1, NCAPD2, TIMELESS, SPAG5, CNTROB, MCMBP, NEK9, NEK4, NUP43, SEPT7, SEPT9, SNX9, FZR1, NEK3, NEK1, KATNB1, AHCTF1, ANLN, CHEK2, LLGL2, SPC24, WAPL, VRK1, CENPC1, SKA3, CLASP1, CLASP2,…	2887	372	22680	6.24857e-33	2.97551e-34	2.08986e-32
GOTERM_MF_DIRECT	GO:0044822~poly(A) RNA binding	486	16.8341	2.998	1.19822e-131	NAF1, RPL17, LSM8, NAA15, PNISR, NSRP1, SART3, SART1, MAK16, CLK3, RPLP0, LUC7L2, PTBP3, PTBP2, RPL12, LUC7L3, CCAR2, CCAR1, ROCK2, EMG1, PTBP1, MECP2, MYH9, CTNNA1, MARK2, PTRF, DHX29, RPS17, NME1, JUN, EIF2S1, EIF2S2, RPS10, EIF2AK2, MYBBP1A, MYO18A, PUS1, NIFK, ZCRB1, PRRC2A, PRRC2B, PRRC2C, DIDO1, RPS20, CDC42EP4, SEC23IP, MEPCE, PRPF40A, ZC3H14, RPSA, CCDC86, SPOUT1, ZC3H18, NXF1, FXR2, RPS6…	2541	1113	17446	1.78175e-128	1.78175e-128	1.98879e-128
KEGG_PATHWAY	mmu05220:Chronic myeloid leukemia	30	1.03914	2.98935	2.87416e-08	STAT5A, NFKB1, AKT1, GAB2, SOS1, SHC1, RUNX1, AKT3, AKT2, TRP53, BCR, CTBP2, BRAF, MAP2K1, MAP2K2, CBL, RAF1, RB1, BAD, MECOM, MAPK1, CBLB, HDAC2, CRKL, HDAC1, MAPK3, ARAF, ABL1, IKBKB, CRK	1072	72	7691	7.50152e-06	5.00103e-07	3.75909e-05
GOTERM_MF_DIRECT	GO:0005096~GTPase activator activity	102	3.53308	2.98005	2.11263e-26	ALS2, DLC1, RAB3GAP2, RAB3GAP1, RANGAP1, TBC1D15, TBC1D17, TBC1D12, GIT2, DEPDC1B, RAPGEF2, DAB2IP, BCR, SIPA1L2, TBC1D22A, DEPDC5, RIC8A, RALGAPA2, RALGAPA1, GAPVD1, ARRB1, JUN, SIPA1L1, ACAP2, TBC1D8B, ARFGAP1, ARFGAP2, ARFGAP3, AGFG1, SIPA1, ASAP2, ASAP1, RABGAP1L, MYO9B, MYO9A, LLGL1, LLGL2, CDC42EP2, PRR5, DOCK1, CDC42EP1, GMIP, CDC42EP4, RAP1GAP2, ARHGDIA, GIT1, TBC1D2B, ABR, TBC1D10B, TBC1…	2541	235	17446	3.14148e-23	3.14148e-24	3.50651e-23
GOTERM_CC_DIRECT	GO:0016363~nuclear matrix	40	1.38552	2.96998	1.39918e-10	LMNB1, BLM, PML, POLA1, AHCTF1, NUFIP1, CAD, ARFGEF1, NONO, SF3B1, SORBS1, ATN1, KRT8, NPM1, ANP32A, SRRM1, PRPF40A, TRP53, ZFP326, YY1, ZFP703, LMNA, SNW1, PRKCD, SRPK1, SMC3, HES1, ATXN1, UHRF1, PPIG, KRT18, SFPQ, CFL1, PSPC1, AKAP8, TGFB1I1, SCAF8, MATR3, NCOR2, THOC1	2730	97	19662	1.37679e-07	4.04939e-09	2.20612e-07
GOTERM_BP_DIRECT	GO:0007067~mitotic nuclear division	119	4.12193	2.96378	2.24059e-30	DYNC1LI1, SEPT2, ANKLE2, CD2AP, CDCA8, INCENP, CDCA2, ZFP830, STAG2, STAG1, CDCA3, ANAPC1, ANAPC2, ZC3HC1, RAN, ANAPC4, ESPL1, GEM, NCAPD3, WEE1, NCAPD2, TIMELESS, SPAG5, MCMBP, NEK9, NEK4, NUP43, SEPT7, SNX9, FZR1, NEK3, NEK1, KATNB1, AHCTF1, ANLN, CHEK2, SPC24, WAPL, VRK1, CENPC1, SKA3, CLASP1, CLASP2, NUDC, HELLS, ERCC6L, SETDB2, MAP2K1, CKAP5, ARPP19, CDC23, SPDL1, CDC20, PMF1, RPS6, MISP, CD…	2621	277	18082	1.28655e-26	1.60819e-27	4.32609e-27
GOTERM_CC_DIRECT	GO:0001726~ruffle	39	1.35088	2.95669	2.87198e-10	MYO5A, ALS2, COBL, SNX9, TLN1, PDLIM7, SNX5, BCAR1, WASF2, RDX, MYO9B, CD2AP, IQGAP1, CTTN, ARHGAP1, INPP5E, SH2B2, PAK1, SH2B1, DBNL, ROCK1, ARHGEF7, TRPM7, BAIAP2, ACTN1, SLC9A3R1, MYH9, PALLD, ANXA2, NME2, MTMR14, PLCG1, FRMD4B, ACAP2, AMOT, CLIP1, ABL1, CIT, EPS8L2	2730	95	19662	2.82603e-07	8.07438e-09	4.52832e-07
GOTERM_BP_DIRECT	GO:0006302~double-strand break repair	27	0.935227	2.95667	2.04501e-07	BACH1, XRCC4, NBN, APLF, MRE11A, CHEK2, SETX, MARF1, RNF168, TRP53, LIG1, DTX3L, LIG3, DDX1, MTA1, KAT5, RAD54L, BRCA1, ESCO2, UIMC1, DCLRE1C, EYA3, VCP, BAZ1B, TDP1, SMARCA5, NHEJ1	2621	63	18082	0.00117356	2.66871e-05	0.000394846
KEGG_PATHWAY	mmu05221:Acute myeloid leukemia	23	0.796675	2.94665	2.24033e-06	BRAF, MAP2K1, MAP2K2, STAT5A, PML, RAF1, NFKB1, RPS6KB1, BAD, TCF7L2, STAT3, AKT1, JUP, MAPK1, EIF4EBP1, SOS1, ARAF, MAPK3, MTOR, IKBKB, RUNX1, AKT3, AKT2	1072	56	7691	0.000584555	2.08828e-05	0.00293007
KEGG_PATHWAY	mmu05223:Non-small cell lung cancer	23	0.796675	2.94665	2.24033e-06	PRKCA, EGFR, TRP53, BRAF, MAP2K1, MAP2K2, RXRA, ERBB2, RAF1, BAD, FOXO3, RB1, STK4, EML4, AKT1, MAPK1, PDPK1, PLCG1, SOS1, ARAF, MAPK3, AKT3, AKT2	1072	56	7691	0.000584555	2.08828e-05	0.00293007
KEGG_PATHWAY	mmu05132:Salmonella infection	32	1.10842	2.94336	1.39647e-08	DYNC1LI1, DYNC1LI2, WASF1, WASF2, KLC4, KLC3, NFKB1, KLC2, KLC1, DYNC1H1, IFNGR1, ACTB, ROCK1, ROCK2, PKN2, PKN1, MAPK11, FLNC, FLNB, FLNA, MAPK1, ARPC1B, TJP1, MAPK12, MAPK13, MAPK14, JUN, MAPK3, MAPK9, MAPK8, WASL, DYNC1I2	1072	78	7691	3.64478e-06	2.80368e-07	1.82643e-05
GOTERM_MF_DIRECT	GO:0004402~histone acetyltransferase activity	18	0.623485	2.94249	3.74568e-05	TAF1, KAT7, CREBBP, MED24, KAT5, ATF2, EPC1, EP300, CDYL, TAF12, NCOA2, SAP130, NCOA3, MGEA5, TAF9, SUPT7L, GTF3C4, KAT6A	2541	42	17446	0.0541765	0.000818773	0.0621522
GOTERM_CC_DIRECT	GO:0030496~midbody	53	1.83582	2.93628	1.59315e-13	KIF23, LZTS2, SEPT2, CHMP3, FAM175B, CHMP4C, PRC1, CHMP4B, FLCN, IQGAP1, KIF13A, CDCA8, ZFYVE19, INCENP, SPG20, ZFP330, CDK1, RAN, PKN2, PKN1, GEM, PPP1CC, ECT2, TACC1, PITPNM1, SPAG5, SEPT7, CTDP1, SPAST, TRIOBP, USP8, SSH1, KATNB1, CTNND1, RDX, CEP55, RACK1, CYLD, KIF4, MTCL1, PSRC1, PTPN13, BIRC6, CENPE, SIRT2, ANXA2, HSP90B1, SVIL, PKP4, KIF20B, MYH10, KIF20A, DNM2	2730	130	19662	1.56768e-10	6.02951e-12	2.51199e-10
GOTERM_CC_DIRECT	GO:0005643~nuclear pore	26	0.900589	2.92589	5.32246e-07	NUP98, NUP160, XPO4, AHCTF1, NUP93, NUP188, RANGAP1, NUP214, POM121, NUP210, GLE1, RANBP2, TPR, PIK3R4, LBR, MCM3AP, NUP133, RAN, NUP88, NXF1, AAAS, KPNA4, NUP107, KPNA3, KPNA2, NUP43	2730	64	19662	0.000523593	9.1882e-06	0.000839201
UP_KEYWORDS	Cell cycle	233	8.07066	2.924	4.69783e-56	DYNC1LI1, CHMP3, ANKLE2, WTAP, CD2AP, KIF13A, CDCA8, INCENP, CDCA2, VPS4B, ZFP830, TLK1, STAG2, CCAR2, CCAR1, CDCA3, STAG1, ANAPC1, ANAPC2, DAB2IP, ZC3HC1, RAN, LIG1, ANAPC4, LIG3, ESCO2, NCAPD3, NCAPD2, MAPK1, UHRF1, UHRF2, SPAG5, CNTROB, MAPK3, NEK9, NEK4, NUP43, EIF2AK4, NEK3, TICRR, NEK1, A730008H23RIK, AHCTF1, CHEK1, CHEK2, VRK1, TRP53BP2, SKA3, NUDC, SPOUT1, CDC23, SPDL1, CDC20, PCNP, PMF1,…	2887	626	22680	1.97309e-53	1.31539e-54	6.59907e-53
GOTERM_BP_DIRECT	GO:0010923~negative regulation of phosphatase activity	22	0.762037	2.91876	4.53618e-06	PCIF1, ELL, PPP1R35, MPHOSPH10, WNK1, NIFK, CAMSAP3, WDR81, FARP1, SH2D4A, ELFN1, ARFGEF3, RRP1B, KNL1, CD2BP2, MARF1, GPATCH2, FKBP15, SYTL2, SPRED1, URI1, RBM26	2621	52	18082	0.0257105	0.000420022	0.00875799
GOTERM_BP_DIRECT	GO:0031532~actin cytoskeleton reorganization	22	0.762037	2.91876	4.53618e-06	MICALL2, TNIK, ANXA1, MINK1, PIP5K1A, RICTOR, CXADR, MYH9, FLNA, FARP2, CTTN, CDC42BPG, EPS8, SIPA1L1, CDC42BPA, TRPV4, SHC1, PAK1, PTPN1, SPTAN1, PARVA, CDC42BPB	2621	52	18082	0.0257105	0.000420022	0.00875799
GOTERM_CC_DIRECT	GO:0005871~kinesin complex	21	0.727399	2.90858	9.46244e-06	KIF23, KIF11, KIF5B, KIF15, KIF18B, KLC4, KLC3, CENPE, KLC2, KIF16B, YWHAE, KIF1C, KIF13A, KIF1B, KLC1, KIF4, KIF20B, KIF21A, KIF21B, KIF20A, KIF2A	2730	52	19662	0.00926787	0.000133007	0.0149186
UP_KEYWORDS	SH3 domain	77	2.66713	2.9082	1.00037e-18	SH3RF1, BCAR1, RUSC2, ITSN2, ITSN1, CD2AP, ARHGAP12, CTTN, PACSIN3, PACSIN2, NCKIPSD, SH3PXD2B, DBNL, CASKIN2, SH3PXD2A, LYN, NCF2, MPP1, ARHGEF7, BAIAP2, ARHGEF16, ARHGAP27, NCK2, BC021891, ARHGAP32, CRKL, FNBP1L, NCK1, SRGAP3, FCHSD2, SH3KBP1, BIN1, DST, EPS8L2, MAP3K11, SRGAP2, SNX9, ASAP2, ABI2, ASAP1, ABI1, SRC, MIA2, SORBS3, MIA3, DOCK1, SORBS1, MACF1, TRP53BP2, YES1, TRIP10, SASH1, BAIAP2L…	2887	208	22680	4.20156e-16	1.13556e-17	1.40523e-15
KEGG_PATHWAY	mmu04666:Fc gamma R-mediated phagocytosis	34	1.17769	2.90394	6.73355e-09	MARCKSL1, WASF1, WASF2, ASAP2, ASAP1, PIP5K1C, RPS6KB1, PIP5K1A, PLPP3, PLPP2, AKT1, GAB2, PAK1, AKT3, AKT2, PRKCA, SPHK2, MAP2K1, LYN, INPPL1, RAF1, VAV2, PRKCD, VASP, MAPK1, ARPC1B, CRKL, PLCG1, MAPK3, CFL1, MARCKS, WASL, BIN1, CRK	1072	84	7691	1.75746e-06	1.46455e-07	8.80676e-06
GOTERM_CC_DIRECT	GO:0005938~cell cortex	58	2.00901	2.90089	1.8846e-14	SEPT5, NRBP1, SEPT2, FAM110C, FERMT2, CD2AP, DAXX, WDR81, CTNNB1, CTTNBP2, CTTN, KDF1, AKT2, EPN3, DBNL, ARHGEF7, C2CD5, ZHX3, RAI14, MYH9, NCL, FLNB, FLNA, FRY, ARHGAP32, FNBP1L, DBN1, DST, ADD3, SEPT7, WDR43, MELK, COBL, PARD3, SHROOM2, MYO9B, PXN, HNRNPK, MACF1, PTK2B, GPSM2, CLASP1, CLASP2, TRIP10, APC, DVL2, PARD6B, MAP2K1, MAP2K2, MISP, ANXA2, ITPR2, FNBP1, EPS8, NEDD4, MARCKS, PLEKHA2, MYH…	2730	144	19662	1.85718e-11	8.07465e-13	2.9754e-11
KEGG_PATHWAY	mmu04919:Thyroid hormone signaling pathway	46	1.59335	2.89495	9.79031e-12	PFKFB2, FOXO1, MED24, SRC, CTNNB1, AKT1, PDPK1, PLCB3, SIN3A, ITGAV, PLCD3, TBC1D4, PRKACA, PLCD1, AKT3, AKT2, PRKCA, ACTB, TRP53, MAP2K1, MAP2K2, RXRA, CREBBP, MED12, RAF1, ATP1A1, MED14, MED13, BAD, MED13L, STAT1, NOTCH2, MAPK1, HDAC2, NCOA2, EP300, PLCG1, HDAC1, NCOA3, GSK3B, MAPK3, TSC2, MTOR, NCOR1, MED1, SLC9A1	1072	114	7691	2.55526e-09	8.51754e-10	1.28046e-08
GOTERM_MF_DIRECT	GO:0003712~transcription cofactor activity	24	0.831313	2.89086	1.77908e-06	RALY, SRA1, CREBBP, MED12, DDX1, PTPN14, MED24, MED14, PHF12, MED13, TRRAP, CBFB, CALCOCO1, SAP30, EP300, MEIS2, SQSTM1, THRAP3, SUPT20, RAD54L2, SAP30L, NSD1, IFI204, MED1	2541	57	17446	0.00264199	4.89893e-05	0.00295285
GOTERM_MF_DIRECT	GO:0003713~transcription coactivator activity	75	2.59785	2.86075	2.12031e-18	WWC1, MED24, PDLIM1, DAXX, CBFB, CTNNB1, MED26, BRD7, YAP1, MKL2, MKL1, KDM5A, USP16, CCAR1, PSMD9, BCL10, CTBP2, GMEB2, MED12, MTA1, MED14, MED13, LPIN2, JUNB, LPIN3, JMY, JUP, MED7, RBPMS, NCOA2, EP300, NCOA3, JUN, NCOA6, TGFB1I1, RBM39, RNF20, MED1, SMARCA4, KMT2E, FUS, NACA, MTDH, PML, HCFC1, TRRAP, NR3C1, CALCOCO1, ARNT, JUND, NPM1, NPAT, TAF9, SUPT7L, APEX1, TCF3, TFDP1, TAF1, NRBF2, SRA1, …	2541	180	17446	3.15291e-15	1.97057e-16	3.51927e-15
GOTERM_MF_DIRECT	GO:0036459~thiol-dependent ubiquitinyl hydrolase activity	32	1.10842	2.85332	3.17456e-08	USP7, OTUD4, USP8, USP9X, USP4, BAP1, FAM63A, USP19, CYLD, USP53, USP54, EIF3F, OTUD7B, USP37, USP10, USP36, USP16, USP34, USP15, USP33, USP14, VCPIP1, USP1, FAM188B, FAM188A, ATXN3, OTUB1, USP47, USP20, TNFAIP3, USP24, USP42	2541	77	17446	4.72046e-05	1.2104e-06	5.26909e-05
GOTERM_BP_DIRECT	GO:0006417~regulation of translation	50	1.7319	2.85078	2.28534e-12	NCBP1, IMPACT, CNOT3, CNOT2, RPS6KB1, FOXO3, RPS3, LSM14A, AKT1, RBM4B, LSM14B, EIF4EBP1, EIF4EBP2, RBM8A, RPLP1, PUM1, PUM2, FAM129A, AKT2, DAPK1, EIF4G1, SARNP, EIF4G2, NCK2, PA2G4, EIF4G3, EIF2S1, NCK1, EIF2AK3, EIF2AK4, IGF2BP1, IGF2BP2, IGF2BP3, CTIF, PAIP2B, RACK1, ZFP36L1, TNRC6C, CNOT6L, AGO2, UNK, TNRC6B, TNRC6A, PAIP2, ELAVL1, CASC3, SAMD4, LARP4B, POLDIP3, NGDN	2621	121	18082	1.31227e-08	5.46781e-10	4.41258e-09
GOTERM_CC_DIRECT	GO:0015629~actin cytoskeleton	79	2.7364	2.83071	9.01793e-19	CTTNBP2NL, MTSS1, ENAH, LIMA1, SEPT2, PDLIM7, SGPP1, PDLIM5, BCAR1, PDLIM2, PAWR, IQGAP1, VCL, PHC3, CTTNBP2, AIF1L, FAM129B, STAG2, SPECC1L, MCRS1, TWF1, BAIAP2, RAI14, TOPBP1, FLNC, PALLD, CTNNA1, MYH9, FLNA, DAPK1, PGM2, JUP, EPB41L2, ARPC1B, ARHGAP32, SMTN, NCOA5, CFL1, ADAM17, DBN1, DST, SEPT7, CTDP1, SEPT9, PARVA, ABLIM1, ALDOA, CGNL1, TRIOBP, SHROOM4, CNN3, ELL, PEAK1, ARHGAP35, ANLN, DENN…	2730	201	19662	8.87364e-16	5.54602e-17	1.42188e-15
GOTERM_CC_DIRECT	GO:0000777~condensed chromosome kinetochore	33	1.14306	2.82943	2.90162e-08	DYNC1LI1, SEPT2, A730008H23RIK, AHCTF1, RANGAP1, SPC24, TRP53BP1, CENPC1, INCENP, FBXO28, BUB1, CLASP1, CLASP2, ZWILCH, ERCC6L, PINX1, ZW10, NUP133, SPOUT1, KANSL1, CENPK, PPP1CC, CHAMP1, PHF2, KNL1, SPAG5, BUB1B, CFDP1, NUP107, CENPU, NUP43, SEPT7, PHF6	2730	84	19662	2.85515e-05	5.71038e-07	4.57505e-05
UP_KEYWORDS	Phosphoprotein	2737	94.8043	2.82285	0	MEF2A, RPLP2, VPS53, VPS50, VPRBP, SART3, WTAP, AMOTL2, SART1, MAP3K7, MAP3K5, USP54, MAK16, RPLP0, RPLP1, VPS4B, ARHGEF40, PTBP3, PDHA1, PTBP2, CCAR2, CCAR1, D830031N03RIK, IKBKAP, BSG, MCRS1, TFPT, BRAF, ANKS1, PTBP1, ANKS3, SIPA1L2, UBE2J1, GEM, SCYL3, MARK3, BRAP, MARK2, JUP, DCAF5, DCAF6, PTRF, DCAF8, DHX29, ASCC2, SIPA1L1, JUN, EIF2AK2, MYBBP1A, EIF2AK3, EIF2AK4, AI661453, RALGPS2, SDAD1, A…	2887	7617	22680	0	0	0
GOTERM_BP_DIRECT	GO:0006897~endocytosis	74	2.56321	2.82054	9.85161e-18	CLTA, WASF2, PIP5K1C, EPS15L1, ITSN2, ITSN1, DAB2, CTTN, PICALM, PACSIN3, PACSIN2, AAK1, NECAP2, NECAP1, CLINT1, DBNL, SYNRG, RALBP1, PIK3C2A, INPPL1, ARHGAP27, NCL, LDLRAP1, RUBCN, GAPVD1, ARRB1, FNBP1L, NME1, SH3KBP1, USP20, FKBP15, RIN1, CSNK1G3, SNX12, BIN1, STEAP2, EPN1, EPN2, STON2, SNX9, CAV2, SNX5, SNX8, SNX7, SNX2, SNX1, ESYT2, RBSN, WIPF2, EHD1, TRIP10, EHD2, USP33, FCHO2, LY75, UNC119,…	2621	181	18082	5.6568e-14	3.7712e-15	1.90213e-14
UP_KEYWORDS	Centromere	48	1.66263	2.81406	2.47829e-11	DYNC1LI1, SEPT2, A730008H23RIK, AHCTF1, RANGAP1, DAXX, CBX5, SPC24, TRP53BP1, CDCA8, CENPA, CENPC1, INCENP, FBXO28, BUB1, SKA3, ZFP330, CLASP1, CLASP2, ZWILCH, TPR, STAG2, PINX1, ZW10, ERCC6L, NUP133, SPOUT1, KANSL1, DSN1, CKAP5, CENPE, SPDL1, PMF1, PPP1CC, CENPK, CHAMP1, SMC3, PHF2, KNL1, SPAG5, NGDN, BUB1B, CFDP1, NUP107, CENPU, NUP43, SEPT7, PHF6	2887	134	22680	1.04088e-08	1.92755e-10	3.48126e-08
UP_KEYWORDS	Serine/threonine-protein kinase	145	5.02251	2.81261	9.63287e-33	PRPF4B, ZAK, PASK, RPS6KB1, VPRBP, CLK1, TTN, MAP3K7, MAP3K5, CSNK2A1, CLK3, CLK2, WNK4, AAK1, CLK4, TLK1, PRKACA, STK39, BCR, TNIK, ROCK1, BRAF, ROCK2, STK24, WNK1, RPS6KC1, MARK3, STK4, STK3, MARK2, MAP4K3, MAP4K4, MAPK1, MAP4K5, MAPK3, BMP2K, NEK9, MAPK9, MAPK8, CSNK1G3, NEK4, EIF2AK2, EIF2AK3, EIF2AK4, NEK3, NEK1, STK10, BMPR2, MAP4K2, CHEK1, MAPKAPK2, CHEK2, RIOK1, RIOK2, VRK1, LMTK2, TAF1, …	2887	405	22680	4.04581e-30	1.75905e-31	1.35314e-29
GOTERM_CC_DIRECT	GO:0030027~lamellipodium	64	2.21683	2.81061	4.37417e-15	ALS2, SH3RF1, ENAH, NRBP1, SHTN1, WASF1, BCAR1, WASF2, PIP5K1A, ITSN1, RAB3IP, CTNNB1, CTTN, TRPV4, PAK1, DBNL, CCDC88A, ROCK1, ARHGEF7, INPPL1, PKN2, SCYL3, PALLD, CTNNA1, VASP, ARHGAP31, NME2, PLEKHH2, CARMIL1, CFL1, WASL, DBN1, SRGAP2, PARVA, ABLIM1, STX4A, SNX2, IGF2BP1, CTNND1, SNX1, ABI2, MYO9B, ABI1, RDX, APBB1IP, PXN, SCRIB, PTK2B, PLEKHG5, PKD2, FGD4, APC, PHACTR4, PTPN13, EVL, EPHA2, AJ…	2730	164	19662	4.26059e-12	2.02838e-13	6.82787e-12
GOTERM_CC_DIRECT	GO:0032154~cleavage furrow	19	0.658123	2.79269	5.38544e-05	SEPT5, LIMA1, SEPT2, SSH1, PKN2, PKN1, RDX, CEP55, MYH9, PPP1CC, ECT2, PITPNM1, ZFYVE19, SVIL, PLCD3, MASTL, SEPT7, MYLK, MYH10	2730	49	19662	0.0516144	0.000623266	0.0848797
GOTERM_CC_DIRECT	GO:0045111~intermediate filament cytoskeleton	20	0.692761	2.77008	3.66896e-05	SMG7, NSFL1C, VIM, PKN2, SAP30BP, STXBP4, STUB1, SEC62, TACC1, SYNE2, EVPL, CLK3, CARMIL1, BCAS3, NUP35, XRN1, PHLDB2, SMARCA2, STAG2, PLEC	2730	52	19662	0.0354593	0.000456899	0.0578337
KEGG_PATHWAY	mmu00562:Inositol phosphate metabolism	27	0.935227	2.76728	9.78717e-07	IMPA1, SYNJ1, PIP5K1C, PIP5K1A, ITPKC, PI4K2B, MTMR2, MTMR3, TPI1, ISYNA1, PLCB3, MTMR1, PIKFYVE, PLCH1, PLCD3, PLCD1, INPP5E, MTMR6, IPMK, MTMR4, PIK3C2A, INPPL1, MTMR14, PLCG1, PI4K2A, PIP4K2C, PIP4K2B	1072	70	7691	0.000255413	1.02178e-05	0.00128005
KEGG_PATHWAY	mmu04722:Neurotrophin signaling pathway	47	1.62799	2.76392	3.75723e-11	CAMK2G, NFKB1, MAPKAPK2, FOXO3, AKT1, PDPK1, MAP3K5, MAP3K3, MAP3K1, SOS1, GAB1, CAMK2D, SH2B3, SHC1, SH2B2, SH2B1, FRS2, AKT3, ARHGDIA, AKT2, TRP53, BRAF, MAP2K1, MAP2K2, RAF1, MAPK11, BAD, IRS1, PRKCD, YWHAE, MAPK1, RPS6KA3, CRKL, RPS6KA1, PLCG1, PSEN1, MAPK12, MAPK13, JUN, MAPK14, GSK3B, MAPK3, MAPK9, MAPK8, IKBKB, ABL1, CRK	1072	122	7691	9.80636e-09	1.63439e-09	4.91405e-08
UP_KEYWORDS	WD repeat	90	3.11742	2.76184	5.1099e-20	SEC31A, UTP18, HIRA, UTP15, STRN, EDC4, NBEA, VPRBP, TTN, WDR81, COPB2, MIOS, DMXL1, DCAF11, GRWD1, WDR76, EED, WDR33, PAN2, DTL, STRN3, ANAPC4, STRN4, TLE3, TLE4, CORO7, RRP9, RBBP7, WDR91, WDR90, RPTOR, SCAP, EML4, WDR48, DCAF5, WDR47, ARPC1B, EML3, BRWD1, DCAF6, AAAS, DCAF8, STXBP5, LYST, WRAP53, WDR44, WDR43, NUP43, DYNC1I2, FZR1, STRAP, KATNB1, LRBA, DMWD, BOP1, RIC1, LLGL1, LLGL2, PHIP, RAC…	2887	256	22680	2.14616e-17	6.31223e-19	7.17791e-17
GOTERM_CC_DIRECT	GO:0005912~adherens junction	21	0.727399	2.74993	2.50018e-05	MTSS1, PARD3, SHROOM3, MAGI1, CTNND2, AHI1, 9430020K01RIK, CXADR, CTNNA1, VCL, CTNNB1, PPP1R9B, TJP1, TBCD, EPB41L5, TRPV4, AFDN, LIMD1, TNK2, FAM129B, APC	2730	55	19662	0.0243019	0.000319456	0.0394136
GOTERM_MF_DIRECT	GO:0017124~SH3 domain binding	47	1.62799	2.73468	5.95017e-11	ENAH, USP8, REPS1, BCAR1, SYNJ1, GJA1, ASAP1, ABI2, AFAP1L2, ARHGAP17, CD2AP, MVB12A, SH3BP5L, CTTNBP2, PICALM, DOCK1, TRP53BP2, SOS1, ARHGAP1, NCKIPSD, ERRFI1, AFAP1, KHDRBS1, DAB2IP, LYN, INPPL1, CBL, DENND1A, ARHGAP27, RAD9A, EVL, SHANK2, VASP, PTPN12, EPS15, ARHGAP31, CCDC6, ZFP106, CBLB, SH3KBP1, ADAM17, LRP2, ABL1, SH3BP1, CIT, SH3BP2, DNM2	2541	118	17446	8.84791e-08	3.15997e-09	9.87602e-08
GOTERM_MF_DIRECT	GO:0008092~cytoskeletal protein binding	27	0.935227	2.72613	1.31265e-06	ALDOA, EPB41L4A, RDX, GPHN, PACSIN3, PACSIN2, ANK3, MAP3K1, PKD2, MSN, PLEC, EPB41, PTPN3, CRYAB, TOR1AIP1, PALLD, FLNC, FARP1, ANXA2, ABCG2, FARP2, EPB41L2, EPB41L1, EPB41L5, WASL, DST, DBN1	2541	68	17446	0.00195001	3.75361e-05	0.0021787
GOTERM_MF_DIRECT	GO:0017137~Rab GTPase binding	52	1.80118	2.72536	5.81841e-12	ALS2, RAB3GAP2, DENND5A, RAB3GAP1, RUSC2, TBC1D15, EVI5, TBC1D12, PRKACA, GOLGA5, ALS2CL, MICAL3, OPTN, KIF16B, BICD2, TBC1D22A, BICD1, ANKRD27, RAB11FIP5, RAB11FIP2, STXBP5, ACAP2, ERC1, WDR44, RAB11FIP1, TBC1D8B, RIN3, MYO5A, RABGAP1, STX4A, RABGAP1L, RIMS2, LLGL1, RIC1, LLGL2, RBSN, TBC1D5, TBC1D4, NDRG1, TBC1D1, EHD1, MICALL2, TBC1D2B, DNM1L, TBC1D10B, TBC1D10A, DENND1A, MICALL1, USP6NL, ANXA…	2541	131	17446	8.65205e-09	3.76176e-10	9.6574e-09
UP_KEYWORDS	Acetylation	1084	37.5476	2.72506	2.53604e-268	MEF2A, PGAM1, VPS53, RPLP2, VPRBP, VPS50, SART3, WTAP, MAK16, GM38495, RPLP1, VPS4B, PTBP3, PTBP2, PDHA1, CCAR2, STAG2, MCRS1, KIF5B, BRAF, ANKS1, LIG1, PTBP1, MECP2, MED12, MYH9, MECOM, JUP, MAPK1, PTRF, JUN, MAPK3, CHORDC1, EIF2AK2, MYBBP1A, EIF2AK4, CRTC2, RER1, AHCTF1, ARFGEF2, ATN1, ZC3H14, SSSCA1, FRA10AC1, ZC3H18, TAOK3, ACACA, SZRD1, NXF1, VDAC2, PRPSAP1, VDAC1, PRPSAP2, SRSF3, SRSF2, SRS…	2887	3125	22680	1.06514e-265	5.32568e-266	3.56239e-265
KEGG_PATHWAY	mmu04914:Progesterone-mediated oocyte maturation	33	1.14306	2.72134	7.27089e-08	HSP90AB1, FZR1, CPEB4, ADCY6, PDE3B, AKT1, BUB1, PRKACA, AKT3, AKT2, ANAPC1, ANAPC2, CDK1, HSP90AA1, MAP2K1, BRAF, ANAPC4, RAF1, CDC23, MAPK11, CDC26, CDC27, CDK2, MAPK1, RPS6KA3, RPS6KA1, MAPK12, MAPK13, MAPK14, MAPK3, ARAF, MAPK9, MAPK8	1072	87	7691	1.89768e-05	1.18606e-06	9.50954e-05
GOTERM_MF_DIRECT	GO:0004386~helicase activity	51	1.76654	2.71439	1.13488e-11	HELQ, DICER1, HELZ, SETX, DDX27, IGHMBP2, MCM8, MCM7, DDX24, DDX21, DDX10, DDX20, G3BP1, MCM2, MCM3, MCM4, TTF2, MCM6, DDX39, DHX29, SNRNP200, EIF4A1, SMARCA5, SMARCA2, EP400, SMARCA4, SMARCAD1, IFIH1, BLM, CHD9, CHD8, MOV10, CHD2, CHD1, DDX41, HELLS, CHD4, ERCC6L, DDX42, DDX1, ANXA1, BRIP1, RAD54L, ATRX, DDX55, HELB, D1PAS1, DDX59, RAD54L2, DDX54, DDX51	2541	129	17446	1.68757e-08	6.49065e-10	1.88366e-08
GOTERM_BP_DIRECT	GO:0006338~chromatin remodeling	31	1.07378	2.70716	2.21033e-07	2410016O06RIK, DEK, NR3C1, DMAP1, DAXX, VPS72, TOP1, SMARCD2, SMARCD3, CHD1, BAZ2A, INO80C, INO80B, MTA2, FOXA1, NUDT5, TTF1, ARID1A, RBBP7, ATRX, CHRAC1, HDAC4, BAZ1A, SMARCE1, BAZ1B, SMARCC1, SMARCC2, SMARCA5, SMARCA2, RERE, SMARCA4	2621	79	18082	0.00126837	2.82034e-05	0.000426764
GOTERM_BP_DIRECT	GO:0006260~DNA replication	48	1.66263	2.69225	7.10108e-11	ING5, NUP98, BLM, TICRR, DBF4, WRNIP1, POLA1, NFIX, POLA2, MCM10, DTD1, CDT1, SLX4, TOP1, CDC45, MCM8, MCM7, SIN3A, ORC1, DNAJC2, RBMS1, SSRP1, KAT7, CCDC88A, DTL, NOL8, LIG1, NASP, POLE, LIG3, MCM2, MCM3, RBBP7, MCM4, RBBP6, BRCA1, MCM6, POLD3, RFC1, HELB, RRM2, MCMBP, CHTF18, NFIC, CHAF1A, CHAF1B, NFIA, NFIB	2621	123	18082	4.07744e-07	1.51016e-08	1.37106e-07
UP_KEYWORDS	Actin-binding	86	2.97887	2.68098	2.93963e-18	MTSS1, ENAH, LIMA1, MARCKSL1, WASF1, IMPACT, WASF2, VCL, AIF1L, SNTB2, CAP1, MKL1, DBNL, TWF1, CLMN, INPPL1, MICAL3, ACTN1, CORO7, TMSB10, FLNC, MYH9, PALLD, FLNB, VASP, FLNA, JMY, EPB41L2, ARPC1B, EPB41L1, CFL1, FHOD3, FKBP15, WASL, DBN1, DST, ADD3, ADD2, FHOD1, ADD1, PARVA, ABLIM1, MYO5A, COBL, TRIOBP, SHROOM2, SHROOM3, SSH1, SHROOM4, CNN3, SSH2, MYO9B, ANLN, RDX, MYO9A, TPM1, MACF1, DMD, WIPF2…	2887	252	22680	1.23465e-15	3.24907e-17	4.12932e-15
UP_KEYWORDS	DNA repair	95	3.29061	2.67495	5.42173e-20	XRCC4, CLSPN, NBN, APLF, MLH1, INTS3, XRCC1, RPS3, SETX, NONO, MCM8, PMS2, USP10, INO80C, INO80B, MCRS1, EMSY, TFPT, GEN1, DTX3L, LIG1, YY1, USP1, POLE, LIG3, TOPBP1, HERC2, CDC5L, CDK2, JMY, RBBP8, EYA3, DCLRE1C, UHRF1, XPC, HUWE1, FANCD2, UBR5, RAD18, NHEJ1, USP7, SMARCAD1, RAD23B, FZR1, TICRR, FOXM1, RAD23A, MRE11A, UNG, CETN2, BCCIP, CHEK1, CHEK2, FAAP20, STUB1, SLX4, ERCC5, SFR1, TRP53BP1, M…	2887	279	22680	2.27713e-17	6.50607e-19	7.61594e-17
KEGG_PATHWAY	mmu05100:Bacterial invasion of epithelial cells	29	1.0045	2.66742	8.47041e-07	CAV2, CLTA, SEPT2, BCAR1, WASF1, WASF2, CLTC, CD2AP, PXN, SRC, CTNNB1, VCL, CTTN, DOCK1, GAB1, SHC1, ACTB, DNM3, MET, CBL, CTNNA1, ARPC1B, CBLB, CRKL, WASL, CRK, ARHGAP10, DNM2, SEPT9	1072	78	7691	0.000221053	9.21153e-06	0.00110783
KEGG_PATHWAY	mmu04910:Insulin signaling pathway	52	1.80118	2.66479	1.45054e-11	FOXO1, PDE3B, RPS6KB1, AKT1, PRKAR2B, PDPK1, PRKAR2A, EIF4EBP1, SHC1, PRKACA, AKT3, AKT2, IRS2, BRAF, INPPL1, PRKAB2, PRKAB1, PRKCI, PPP1CC, IRS1, RPTOR, MAPK1, CRKL, MAPK3, MAPK9, MAPK8, EXOC7, SORBS1, SOS1, FASN, GYS1, SH2B2, PRKAA1, PRKAA2, TRIP10, MAP2K1, MAP2K2, CBL, ACACA, RAF1, BAD, RPS6, CBLB, GSK3B, ARAF, TSC2, PRKAR1A, PTPN1, MTOR, IKBKB, CRK, LIPE	1072	140	7691	3.78591e-09	9.46477e-10	1.89715e-08
KEGG_PATHWAY	mmu04110:Cell cycle	46	1.59335	2.66149	2.70447e-10	FZR1, YWHAZ, E2F4, DBF4, CHEK1, CHEK2, SKP1A, CCNE2, CDC45, MCM7, BUB1, ORC1, STAG2, TFDP1, STAG1, ANAPC1, TRP53, ANAPC2, CDK1, CREBBP, ANAPC4, RBL1, SKP2, CDC23, ESPL1, CDC20, MCM2, RB1, ATR, CDC26, MCM3, MCM4, YWHAE, CDC27, WEE1, CDK2, SMC3, MCM6, YWHAG, HDAC2, EP300, HDAC1, GSK3B, YWHAQ, BUB1B, ABL1	1072	124	7691	7.05866e-08	1.00838e-08	3.53715e-07
KEGG_PATHWAY	mmu03013:RNA transport	63	2.1822	2.65876	8.13318e-14	XPO1, NCBP1, EIF5, EIF5B, NUP188, RANGAP1, PNN, EIF4EBP1, EIF4EBP2, RBM8A, SRRM1, RANBP2, ACIN1, DDX20, TPR, NUP35, TGS1, EIF2B5, NUP133, RAN, NUP88, TACC3, SMN1, EIF4G1, EIF4G2, EIF4G3, AAAS, EIF2S1, EIF2S2, EIF4A1, RPP25L, NUP107, THOC5, THOC2, NUP43, THOC1, NUP98, ELAC2, NUP160, EIF3J1, STRAP, NUP93, EIF3C, NUP214, EIF3A, POM121, EIF3B, EIF3G, EIF3H, EIF3E, NUP210, EIF3F, GEMIN5, NMD3, EEF1A1,…	1072	170	7691	2.124e-11	2.124e-11	1.06437e-10
GOTERM_BP_DIRECT	GO:0016579~protein deubiquitination	30	1.03914	2.65342	5.9004e-07	USP7, USP8, USP9X, USP4, BAP1, DMWD, USP19, CYLD, USP53, USP54, EIF3F, OTUD7B, USP37, USP10, USP36, USP16, USP34, USP15, USP33, USP14, WDR20RT, USP1, WDR48, ATXN3, OTUB1, USP47, USP20, TNFAIP3, USP24, USP42	2621	78	18082	0.00338228	6.64294e-05	0.00113923
GOTERM_CC_DIRECT	GO:0005654~nucleoplasm	712	24.6623	2.65011	3.66052e-160	XRCC4, MEF2A, TGOLN1, MED24, CMTR1, PNISR, WTAP, SART3, CIAPIN1, SART1, ACBD5, EPC1, CLK3, CLK2, MED26, CDCA2, GIT2, CCAR2, LUC7L3, STAG2, STAG1, IBTK, MCRS1, TNIK, TFPT, MAGI1, RREB1, ANKS1, RXRA, RCOR1, LIG1, ZHX1, MED12, ZHX3, MED14, MED13, TOX4, MECOM, RPTOR, CTDSPL2, NCAPD2, MED19, MAPK1, AAAS, MED15, SPAG5, JUN, MAPK3, SCAF8, MYO18A, CRTC3, RAD23B, CRTC2, TNRC18, CRTC1, RHPN2, HMGCS1, NIFK,…	2730	1935	19662	3.60195e-157	1.20065e-157	5.77162e-157
GOTERM_CC_DIRECT	GO:0000922~spindle pole	39	1.35088	2.64987	1.08448e-08	FAM110A, DYNC1LI1, PRC1, FAM175B, FAM110C, KATNB1, LATS1, CTNNB1, VPS4B, MTCL1, CLASP2, CDK5RAP2, KIF2A, ZW10, GOLGA2, UNC119, CEP85, KIF11, DSN1, CKAP5, RMDN3, PSRC1, TPX2, ALMS1, BIRC6, TOPBP1, SPDL1, CDC20, TOPORS, SMC3, DCTN1, FRY, CSPP1, NEDD1, WDR62, SPAG5, MAPK14, PKP4, CTDP1	2730	106	19662	1.06713e-05	2.37141e-07	1.70993e-05
GOTERM_BP_DIRECT	GO:0018105~peptidyl-serine phosphorylation	51	1.76654	2.64544	3.55472e-11	CLSPN, CLK1, LATS1, AKT1, PDPK1, PAK2, STK39, PRKACA, MASTL, AKT3, AKT2, PRKCA, CDK1, PRKCI, PKN2, PKN1, PBK, STK4, PRKCD, CDK2, MAST3, MAST4, MAPK1, PRKD2, MAST2, MAPK3, MAPK8, CSNK1G3, EIF2AK3, PRKD3, BRSK1, CHEK2, MAPKAPK2, SRC, VRK1, VRK3, LMTK2, CAMK2D, TAF1, SMG1, ATR, RICTOR, MAPK12, ULK1, MAPK13, CSNK1E, MAPK14, GSK3B, DYRK1A, MTOR, GRK2	2621	133	18082	2.04112e-07	7.85047e-09	6.86338e-08
GOTERM_CC_DIRECT	GO:0015630~microtubule cytoskeleton	58	2.00901	2.64384	1.88387e-12	ENKD1, SEPT2, PRC1, SHTN1, VAPA, IQGAP1, RELL1, AKT1, DGCR8, PMS2, CDK16, TWISTNB, SPECC1L, F11R, CRYAB, TPX2, PRKCI, MCM2, MID1IP1, TACC1, EML4, TACC2, NUCB1, EML3, MAPK1, MAST2, TIMELESS, NAV1, LYST, MAPK3, CLIP1, RBM39, MAP7D1, DST, SEPT7, SPAST, KATNB1, KARS, MYCBP2, WAPL, CDC42EP2, MACF1, NDRG1, CDC42EP4, CEP131, DNM1L, PCIF1, PSRC1, SRA1, CENPE, TRAF3IP1, MAP1S, SLAIN2, KIF20B, MAP4, MAP7, …	2730	158	19662	1.85369e-09	6.39202e-11	2.97027e-09
GOTERM_MF_DIRECT	GO:0003723~RNA binding	300	10.3914	2.64069	1.6472e-63	RPL18, SCAF1, NAF1, LSM8, ZFP638, U2AF2, SART3, NSRP1, NONO, SFSWAP, SIN3A, TRMT1L, RAVER1, PTBP3, DDX10, PTBP2, RPL12, FAM103A1, RPUSD2, RRP7A, EMG1, YY1, RPUSD1, PTBP1, NOP2, PTRF, UBR5, SERBP1, EIF2S1, ATXN1L, EIF2AK2, SCAF8, EIF2AK4, FIP1L1, PUS1, SRSF10, ARHGEF28, NIFK, ZCRB1, IGF2BP1, IGF2BP2, IGF2BP3, CTIF, HNRNPA3, MOV10, HTATSF1, BRIX1, RPS20, WDHD1, PRPF40A, ZC3H14, DDX1, YTHDC1, NXF1, …	2541	780	17446	2.44939e-60	6.12347e-61	2.734e-60
GOTERM_MF_DIRECT	GO:0005085~guanyl-nucleotide exchange factor activity	60	2.07828	2.64069	5.64342e-13	ALS2, DENND5A, RGL3, FLCN, ITSN1, RAB3IP, RGL2, TIAM1, ARHGEF40, RAPGEF2, DOCK11, EIF2B5, DENND6A, ARHGEF2, BCR, ARHGEF1, ARHGEF7, MADD, ARHGEF18, ARHGEF16, PSD3, ARHGEF17, ARHGEF12, ECT2, FARP1, ARHGEF10, FARP2, RIC8A, ANKRD27, GAPVD1, ARFGEF3, SBF1, MON1A, RALGPS2, ARHGEF28, DENND2A, ARFGEF2, ARFGEF1, RIC1, PLEKHG2, DOCK1, SOS1, CCZ1, FGD6, FGD3, IQSEC1, FGD4, ABR, LAMTOR1, TBC1D10A, DENND1A, T…	2541	156	17446	8.39153e-10	3.99597e-11	9.36662e-10
KEGG_PATHWAY	mmu04370:VEGF signaling pathway	22	0.762037	2.63063	3.07786e-05	PRKCA, SPHK2, MAP2K1, MAP2K2, RAF1, MAPK11, MAPKAPK2, BAD, SRC, PXN, AKT1, MAPK1, PLA2G4A, PLCG1, MAPK12, MAPK13, MAPK14, MAPK3, HSPB1, NFATC2, AKT3, AKT2	1072	60	7691	0.00800116	0.000205962	0.0402477
GOTERM_BP_DIRECT	GO:0061024~membrane organization	24	0.831313	2.62815	1.20302e-05	ASPSCR1, ACTB, MYO5A, CCDC88A, EXOC7, BAIAP2L2, C2CD5, PRKAB2, RALGAPB, STX4A, PRKAB1, MYH9, MBP, AKT1, RALGAPA2, ATG7, EXOC4, TBC1D4, PRKAA2, SNAP23, TBC1D1, EXOC2, EXOC1, AKT2	2621	63	18082	0.0667459	0.00103048	0.023225
GOTERM_MF_DIRECT	GO:0035091~phosphatidylinositol binding	34	1.17769	2.62289	1.21533e-07	SEPT5, SNX9, SNX15, SNX5, SNX17, SNX8, SNX16, PASK, SNX7, SNX2, SNX1, ESYT2, DAB2, NISCH, SNX24, FCHO2, SH3PXD2B, ZCCHC2, SH3PXD2A, CCDC88A, PIK3C2A, RPS6KC1, PHF12, KIF16B, ITPR3, ITPR1, ITPR2, PITPNM1, ARHGAP32, TULP3, SNX30, SNX12, GRB7, PLEKHA1	2541	89	17446	0.000180704	4.40779e-06	0.000201719
GOTERM_BP_DIRECT	GO:0051301~cell division	142	4.9186	2.61937	2.37646e-29	SEPT5, SEPT4, DYNC1LI1, CHMP3, SEPT2, PRC1, ANKLE2, CD2AP, KIF13A, CDCA8, INCENP, VPS4B, CDCA2, ZFP830, PARD3B, STAG2, STAG1, CDCA3, ANAPC1, ANAPC2, ZC3HC1, RAN, LIG1, ANAPC4, LIG3, PPP1CC, NCAPD3, TACC1, WEE1, NCAPD2, TIMELESS, SPAG5, CNTROB, MCMBP, NEK9, NEK4, NUP43, SEPT7, SEPT9, SNX9, FZR1, NEK3, NEK1, KATNB1, AHCTF1, ANLN, CHEK2, LLGL2, SPC24, WAPL, VRK1, CENPC1, SKA3, CLASP1, CLASP2, NUDC, …	2621	374	18082	1.36456e-25	1.51618e-26	4.58841e-26
GOTERM_MF_DIRECT	GO:0008013~beta-catenin binding	32	1.10842	2.61554	3.28394e-07	SHROOM2, CTNND2, FOXO1, SKP1A, FOXO3, CXADR, GLI3, CD2AP, TCF7L2, CALCOCO1, PXN, SUFU, CHD8, CSNK2A1, ASH2L, NUMB, BCL9L, BCL9, APC, PTPRJ, DVL3, PTPRK, MET, MED12, CBY1, SLC9A3R1, CTNNA1, EP300, PSEN1, GSK3B, SALL1, HDAC6	2541	84	17446	0.000488203	1.08515e-05	0.000545063
KEGG_PATHWAY	mmu05215:Prostate cancer	32	1.10842	2.60889	3.58115e-07	HSP90AB1, ERBB2, FOXO1, NFKB1, TCF7L2, CTNNB1, CCNE2, AKT1, PDPK1, SOS1, AKT3, AKT2, EGFR, TRP53, HSP90AA1, MAP2K1, BRAF, MAP2K2, CREB1, CREBBP, RAF1, BAD, RB1, CDK2, MAPK1, HSP90B1, EP300, GSK3B, MAPK3, ARAF, MTOR, IKBKB	1072	88	7691	9.34638e-05	4.6734e-06	0.000468376
GOTERM_CC_DIRECT	GO:0005819~spindle	42	1.4548	2.60769	4.68017e-09	KIF23, PARD3, PRC1, CBX3, NR3C1, CBX1, CLTC, SPICE1, DIDO1, AKT1, CYLD, VRK1, EVI5, INCENP, CEP170, EMD, NSUN2, PINX1, SPECC1L, ARHGEF2, KIF11, KIF15, PSRC1, TPX2, NUSAP1, RB1, MYH9, CHAMP1, SIRT2, DCTN1, CSPP1, RPS6KA1, RIF1, MAP1S, SPAG5, HSPB1, MAP7D1, SEPT7, CTDP1, SPAST, KIF20A, MYH10	2730	116	19662	4.60528e-06	1.0965e-07	7.37933e-06
GOTERM_BP_DIRECT	GO:0046777~protein autophosphorylation	69	2.39002	2.60122	2.14573e-14	PASK, CAD, CLK1, CAMKK2, CSNK2A1, SLK, CLK3, PAK2, CLK2, AAK1, CLK4, CDK12, EEF2K, STK39, PRKACA, BRD4, PAK1, SIK2, EGFR, PRKCA, BCR, TNIK, LYN, STK24, TRPM7, WNK1, MINK1, STK4, PRKCD, MARK2, DAPK1, PRKD2, NME2, RIPK1, EIF2S1, CSNK1G3, EIF2AK2, EIF2AK3, MELK, EIF2AK4, MAP3K11, ERBB2, STK10, CAMK2G, PEAK1, CHEK2, MAPKAPK2, SRC, VRK1, MAP3K3, LMTK2, CAMK2D, YES1, HSPA8, TAF1, TRIM28, TAOK3, MET, SM…	2621	183	18082	1.23036e-10	6.15175e-12	4.13669e-11
GOTERM_BP_DIRECT	GO:0032922~circadian regulation of gene expression	23	0.796675	2.60122	2.31075e-05	HNF1B, RAI1, KMT2A, RELB, PML, MTA1, PPP1CC, SIRT1, HNRNPU, RBM4B, TOP1, NCOA2, HDAC2, ID2, HDAC1, CSNK1E, GFPT1, BHLHE40, KDM5A, CRY1, ZFHX3, MYBBP1A, NCOR1	2621	61	18082	0.124259	0.0018937	0.0446059
GOTERM_CC_DIRECT	GO:0000790~nuclear chromatin	82	2.84032	2.59026	8.66434e-17	MEF2A, E2F4, EZH2, HIRA, PAWR, CBX8, KDM1A, SMARCD2, SMARCD3, H2AFY, BRD4, CCAR2, HIST1H1D, POGZ, DFFA, MTA2, YY1, RXRA, MECP2, ARID1A, MBD2, JUNB, UHRF1, SMARCE1, NCOA3, TIMELESS, KDM2A, JUN, MCMBP, AKAP8, SMARCA2, SMARCA4, DPF2, PUS1, MRE11A, SRF, TCF7L2, CALCOCO1, SLX4, HNRNPK, JUND, GATAD2B, HNRNPC, NFATC2, TCF4, ASF1B, TCF3, ASF1A, CHD4, ETV3, NFATC1, TRP53, ACTB, ASXL2, SETDB1, TAF1, MSH6, …	2730	228	19662	1.09246e-13	6.10623e-15	1.77636e-13
KEGG_PATHWAY	mmu03040:Spliceosome	48	1.66263	2.58927	3.07283e-10	SRSF1, NCBP1, CHERP, CCDC12, SRSF10, LSM8, U2AF2, TRA2B, TRA2A, U2SURP, CWC15, WBP11, HSPA1B, SART1, HNRNPA3, SF3B1, HNRNPK, RBM8A, PCBP1, SNRNP70, HNRNPC, ACIN1, HSPA8, RBM25, PRPF40A, DDX42, EFTUD2, PRPF3, SNW1, CDC5L, SF3A1, HNRNPA1, HNRNPU, SRSF3, SRSF2, SRSF4, SRSF7, SRSF6, SRSF9, SNRNP200, SLU7, RBMXL1, THOC2, PRPF38B, PUF60, PRPF38A, RBM17, THOC1	1072	133	7691	8.02009e-08	1.00251e-08	4.01893e-07
GOTERM_MF_DIRECT	GO:0030674~protein binding, bridging	23	0.796675	2.58874	2.49044e-05	DVL2, CAV2, DVL3, PPP4R2, ANXA1, WWC1, NUFIP1, OPTN, STUB1, RPTOR, CBX5, EVPL, ANK3, FRMD4A, GATAD2A, DSP, PRKAA2, DDX20, AMFR, GOLGA5, CRK, TJP2, NMD3	2541	61	17446	0.0363559	0.000569581	0.0413279
GOTERM_CC_DIRECT	GO:0005776~autophagosome	23	0.796675	2.58829	2.7753e-05	WDFY3, NRBF2, HTT, D17WSU92E, OPTN, UBQLN2, WIPI2, TMEM230, TBC1D17, TBC1D12, SQSTM1, ULK1, TBC1D5, RAB23, RAB12, ATG16L1, FYCO1, PIK3R4, USP33, HSPA8, PIP4K2C, PEG3, PIP4K2B	2730	64	19662	0.0269398	0.000350059	0.0437499
UP_KEYWORDS	rRNA processing	28	0.969865	2.58783	3.70903e-06	NAF1, UTP18, UTP15, ERI1, WBP11, BOP1, RBFA, DDX27, WDR55, DKC1, DDX21, FTSJ3, PDCD11, RRP1, EXOSC9, EMG1, NOL9, NOL8, EXOSC5, MPHOSPH10, PAPD5, RRP8, RRP9, SIRT1, NOP14, PA2G4, NOP2, DDX51	2887	85	22680	0.00155658	2.39658e-05	0.00520997
GOTERM_BP_DIRECT	GO:0048511~rhythmic process	48	1.66263	2.58709	3.46424e-10	RAI1, KMT2A, CRTC1, EZH2, PML, CBX3, NFKB2, NFYA, SETX, RACK1, NONO, TOP1, CSNK2A1, SIN3A, METTL3, HNRNPD, PRKAA1, BHLHE40, PRKAA2, KDM5A, CRY1, TOP2A, KDM5C, CCAR2, TRP53, ROCK2, CREB1, CREBBP, RELB, MTA1, SIRT1, HNRNPU, HDAC2, NCOA2, EP300, HDAC1, TIMELESS, SP1, ID2, CSNK1E, GSK3B, GFPT1, SFPQ, THRAP3, PSPC1, MAPK9, MAPK8, MYBBP1A	2621	128	18082	1.98917e-06	6.63056e-08	6.68868e-07
GOTERM_BP_DIRECT	GO:0007049~cell cycle	230	7.96675	2.58428	2.40505e-46	DYNC1LI1, CHMP3, ANKLE2, WTAP, CD2AP, KIF13A, CDCA8, INCENP, CDCA2, VPS4B, ZFP830, TLK1, STAG2, CCAR2, CCAR1, CDCA3, STAG1, ANAPC1, ANAPC2, DAB2IP, ZC3HC1, RAN, LIG1, ANAPC4, LIG3, ESCO2, NCAPD3, NCAPD2, MAPK1, UHRF1, UHRF2, SPAG5, CNTROB, MAPK3, NEK9, NEK4, NUP43, EIF2AK4, NEK3, TICRR, NEK1, A730008H23RIK, AHCTF1, CHEK1, CHEK2, MYBL2, VRK1, TRP53BP2, SKA3, NUDC, SPOUT1, CDC23, SPDL1, CDC20, PCNP…	2621	614	18082	1.38098e-42	4.60326e-43	4.64361e-43
GOTERM_MF_DIRECT	GO:0042826~histone deacetylase binding	42	1.4548	2.57468	5.79367e-09	HSP90AB1, MEF2A, SRF, GLI3, CBX5, NR2C1, CIR1, NIPBL, HNRNPD, DDX20, BCOR, TOP2B, CRY1, TOP2A, WDTC1, HSP90AA1, GMNN, YY1, MTA2, PKN2, MECP2, PKN1, RAD9A, CDC20, YWHAE, SIRT2, HES1, HDAC4, MEF2D, HDAC1, SP1, SP2, SFPQ, DNMT1, MAPK8, AKAP8, NCOR1, KPNA2, NCOR2, SUDS3, PHF6, HDAC6	2541	112	17446	8.61515e-06	2.39311e-07	9.61626e-06
UP_KEYWORDS	DNA damage	110	3.81018	2.57187	1.69822e-21	XRCC4, INTS3, XRCC1, MCM10, SETX, NONO, PMS2, TLK1, CCAR2, MCRS1, TFPT, DTL, LIG1, YY1, USP1, DTX3L, POLE, LIG3, RAD9A, TOPBP1, DCLRE1C, UHRF1, HUWE1, TIMELESS, BAZ1B, UBR5, RAD18, RAD23B, FZR1, TICRR, RAD23A, MRE11A, CHEK1, CHEK2, MAPKAPK2, ATF2, SLX4, TRP53BP1, FBXO6, RNF168, ATRIP, TAOK1, TAOK3, FTO, BRIP1, SMG1, ATR, RAD54L, BRCA1, UIMC1, PAGR1A, VCP, OTUB1, CHAF1A, ABL1, CHAF1B, CLSPN, NBN, …	2887	336	22680	7.13251e-19	2.30081e-20	2.3855e-18
GOTERM_MF_DIRECT	GO:0008134~transcription factor binding	128	4.43367	2.56966	1.12692e-25	FOXO1, REST, CTNNB1, IGHMBP2, KDM1A, SIN3A, SMARCD3, ATG7, TPT1, CRY1, RBFOX2, BCL10, RCOR3, RCOR2, RXRA, RCOR1, RBL1, MECP2, MED12, TRERF1, STK4, JUNB, MED19, HES1, MAPK1, EP300, HNF4A, ARRB1, JUN, MAPK9, PIAS2, PIAS1, MYBBP1A, ADD1, SMARCA4, CHCHD2, SRF, ARNT, ATF2, TRP53BP1, MEIS2, HNRNPK, PELP1, HNRNPF, JUND, NPM1, HNRNPD, TAF9, BCOR, TCF3, TFDP1, TRP53, TAF1, HTT, TAF7, CREBBP, FOXA1, KAT5, …	2541	342	17446	1.67573e-22	1.52339e-23	1.87044e-22
GOTERM_MF_DIRECT	GO:0003682~chromatin binding	174	6.02702	2.56363	1.38079e-34	HMGN1, MEF2A, JDP2, CBX4, CBX2, REST, HMGN5, CBX5, CTNNB1, NONO, KDM1A, TOP1, SIN3B, SIN3A, SMARCD3, PSIP1, EED, H2AFY, ORC1, DNAJC2, STAG2, STAG1, EGFR, MTA2, RELB, POLE, MTA3, MECP2, MED12, MTA1, NCAPD3, NCAPD2, SUZ12, HES1, EP300, BAZ1B, JUN, MCMBP, AKAP8, PAF1, RNF20, SMARCA2, EP400, SMARCA4, CRTC2, TSHZ1, TNRC18, TICRR, TRRAP, SRF, ATF2, NIPBL, PELP1, HNRNPD, PBRM1, RNF168, WDHD1, TCF4, TCF3…	2541	466	17446	2.05324e-31	3.42207e-32	2.29182e-31
GOTERM_MF_DIRECT	GO:0019901~protein kinase binding	162	5.61136	2.56281	3.36481e-32	MEF2A, PRC1, ADCY6, PTPN23, PGAM1, FOXO3, TTN, IQGAP1, CTNNB1, GSTM1, PRKAR2B, MAP3K5, CD44, H2AFY, PRKACA, STK39, SPRED1, RAPGEF2, CRY1, IBTK, PTPRJ, EGFR, SLC12A7, BCL10, PTPRK, DAB2IP, IRS2, ZC3HC1, TFPT, PRKAB2, PRKAB1, WNK1, EEF2, RAD9A, CEP152, IRS1, RPTOR, JUP, MAPK1, TNS2, EP300, NME1, SIPA1L1, FGFR1OP, TELO2, NEK9, HSPB1, AKAP1, MVP, MAVS, CAV2, STK11IP, PFKFB2, CHEK2, RFFL, LLGL1, PXN, …	2541	434	17446	5.00347e-29	7.14782e-30	5.58487e-29
UP_KEYWORDS	Cytoskeleton	350	12.1233	2.5625	8.45871e-68	CTTNBP2NL, FAM110A, DYNC1LI1, DYNC1LI2, PDLIM7, FAM110C, FAM110B, PTPN23, PDLIM2, PDLIM1, RANGAP1, PTPN21, CD2AP, HOOK3, CTNNB1, MVB12A, KIF13A, CDCA8, INCENP, AIF1L, DBNL, 2700049A03RIK, TNIK, ROCK1, KIF5B, ROCK2, UBR4, MYH9, CTNNA1, PCM1, CEP152, DCTN1, MARK2, FRY, JUP, MAPK1, PITPNM2, PGM5, NAV1, SPAG5, LCA5, SIPA1L1, CNTROB, TGFB1I1, MYO18A, ADD3, ADD2, ADD1, NEK1, AKAP12, CHEK1, MYO9B, DENND…	2887	1073	22680	3.55266e-65	2.73282e-66	1.1882e-64
GOTERM_CC_DIRECT	GO:0000775~chromosome, centromeric region	50	1.7319	2.55397	2.99664e-10	DYNC1LI1, SEPT2, CBX3, RANGAP1, CBX1, DAXX, CBX5, CDCA8, INCENP, FBXO28, ZFP330, TPR, STAG2, ZW10, NUP133, DSN1, CHAMP1, SPAG5, BUB1B, NUP107, SEPT7, NUP43, A730008H23RIK, AHCTF1, SPC24, TRP53BP1, CENPA, CENPC1, BUB1, SKA3, CLASP1, CLASP2, ZWILCH, WDHD1, HELLS, PINX1, ERCC6L, SPOUT1, KANSL1, CENPE, SPDL1, PMF1, CENPK, SMC3, PHF2, KNL1, NGDN, CFDP1, CENPU, PHF6	2730	141	19662	2.9487e-07	7.96945e-09	4.72488e-07
GOTERM_CC_DIRECT	GO:0016605~PML body	34	1.17769	2.55078	3.06358e-07	USP7, NBN, BLM, MRE11A, HIRA, PML, CHEK2, DAXX, TCF7L2, NR2C1, CBX5, PATL1, N4BP1, SQSTM1, EIF3E, WDFY3, EIF4ENIF1, TRP53, ZMYM2, CREBBP, TOPBP1, ATR, TOPORS, RB1, SIRT1, ATRX, SP3, PIAS2, LRCH4, MTOR, PIAS1, CHFR, RERE, KAT6A	2730	96	19662	0.000301411	5.58252e-06	0.000483041
GOTERM_MF_DIRECT	GO:0042393~histone binding	46	1.59335	2.54699	1.46914e-09	SUPT6, A730008H23RIK, DEK, SART3, DAXX, CHD8, TRP53BP1, NPM1, BRD7, CHD2, ANP32A, RNF168, ASF1B, USP16, BCAS3, BAZ2A, DNAJC2, ASF1A, HIST1H4H, WDTC1, L3MBTL2, TONSL, DTX3L, NASP, ATAD2, PKN1, IPO9, MCM2, PHF12, SIRT1, NCL, UIMC1, NCAPD3, NCAPD2, NOC2L, ATRX, UHRF1, UHRF2, BAZ1B, IPO7, SMARCA5, RNF20, CHAF1B, SMARCA2, PHF6, SMARCA4	2541	124	17446	2.18461e-06	6.62005e-08	2.43847e-06
GOTERM_MF_DIRECT	GO:0003714~transcription corepressor activity	58	2.00901	2.53641	9.76197e-12	E2F8, DMAP1, CBFA2T2, DAXX, SAP30, SIN3B, SIN3A, BRD7, YAP1, KMT5A, CCAR1, ATF7IP, RBFOX2, CTBP2, RCOR3, RCOR2, RCOR1, ZHX1, TLE4, MTA1, ZHX3, IRF2BP2, IRF2BP1, SPEN, BASP1, NOC2L, ZFPM2, PIAS1, NSD1, MYBBP1A, SMARCA4, GON4L, SUFU, CDYL, ATN1, NPAT, PEX14, LIMD1, BHLHE40, BCOR, TCF4, AEBP2, ERF, GMNN, TRIM28, RYBP, SNW1, SIRT6, WWTR1, SIRT1, AJUBA, HDAC4, HDAC1, ZFP281, DDX54, NCOR1, HDAC7, NCOR2	2541	157	17446	1.4516e-08	5.80642e-10	1.62028e-08
GOTERM_CC_DIRECT	GO:0005694~chromosome	121	4.1912	2.53333	2.16736e-23	DYNC1LI1, PRPF4B, SEPT2, RANGAP1, CBX5, SETX, DDX27, TOP1, CDCA8, INCENP, FBXO28, EED, CDCA2, H2AFY, ZFP830, ZFP330, STAG2, STAG1, NUP133, DTL, TOPBP1, ESCO2, NCAPD2, SUZ12, SPAG5, TELO2, NUP43, SEPT7, SETD1B, MRE11A, NIFK, AHCTF1, SPC24, WAPL, TRP53BP1, ACD, CENPC1, SKA3, CLASP1, CLASP2, ERCC6L, SETDB1, SPOUT1, SETDB2, SMCHD1, EHMT1, KANSL1, SMG6, MPHOSPH10, SPDL1, WHSC1, ATR, PMF1, EHMT2, BRCA1…	2730	344	19662	2.13268e-20	1.9388e-21	3.41732e-20
KEGG_PATHWAY	mmu05211:Renal cell carcinoma	24	0.831313	2.53216	2.46264e-05	MAP2K1, BRAF, MAP2K2, MET, CREBBP, RAF1, FLCN, ARNT, AKT1, MAPK1, EP300, CRKL, PAK2, ETS1, JUN, SOS1, PAK4, ARAF, GAB1, MAPK3, PAK1, CRK, AKT3, AKT2	1072	68	7691	0.00640694	0.000173703	0.0322038
KEGG_PATHWAY	mmu04912:GnRH signaling pathway	31	1.07378	2.52736	1.23033e-06	CAMK2G, ADCY6, SRC, PLCB3, MAP3K3, PTK2B, MAP3K2, MAP3K1, SOS1, CAMK2D, PRKACA, PRKCA, EGFR, MAP2K1, MAP2K2, MAP2K4, RAF1, MAPK11, ITPR3, PRKCD, ITPR1, ITPR2, MAPK1, PLA2G4A, MAPK12, MAPK13, MAPK14, JUN, MAPK3, MAPK9, MAPK8	1072	88	7691	0.000321064	1.23505e-05	0.00160912
GOTERM_BP_DIRECT	GO:0043087~regulation of GTPase activity	26	0.900589	2.52636	1.06626e-05	ALS2, RAB3GAP2, RAP1GAP, RAB3GAP1, RDX, IQGAP1, TBC1D15, EVI5, TIAM1, ARHGAP1, AGRN, RASA3, DAB2IP, TBC1D10B, RALBP1, NF1, RICTOR, SOD1, VAV2, AJUBA, EPHA4, GAPVD1, SBF1, SIPA1L1, MTOR, CRK	2621	71	18082	0.0593883	0.000941478	0.0205851
GOTERM_MF_DIRECT	GO:0003743~translation initiation factor activity	25	0.865951	2.52419	1.64775e-05	EIF6, EIF3J1, EIF5, EIF5B, EIF2D, EIF3C, EIF3A, EIF3B, EIF3G, EIF3H, EIF3E, EIF3F, EIF2B5, BRF1, DENR, EIF4G1, EIF4B, EIF4G2, EIF4G3, DHX29, EIF2S1, EIF2S2, EIF4A1, EIF2AK2, EIF2AK3	2541	68	17446	0.0242045	0.000388849	0.0273457
GOTERM_BP_DIRECT	GO:0006606~protein import into nucleus	23	0.796675	2.51864	4.11071e-05	NUP133, NUP98, HTT, NUP88, RAN, NUP93, IPO9, NUP188, STAT3, PHIP, NUP214, POM121, HEATR3, IPO7, CFL1, TSC2, RANBP1, KPNA4, NUP107, KPNA3, TPR, KPNA2, HSPA8	2621	63	18082	0.210252	0.00314228	0.0793387
GOTERM_BP_DIRECT	GO:0032869~cellular response to insulin stimulus	32	1.10842	2.50869	9.6417e-07	MYO5A, FOXO1, PDE3B, RPS6KB1, SRC, ZFP36L1, AKT1, PDPK1, GOT1, HNRNPK, SORBS1, EEF2K, TBC1D4, PAK1, ERRFI1, AKT3, AKT2, IRS2, WDTC1, C2CD5, PRKCI, STAT1, IRS1, CDK2, APRT, YWHAG, SP1, GSK3A, TSC2, DENND4C, GPAM, SLC9A1	2621	88	18082	0.00552097	0.000104452	0.00186158
GOTERM_MF_DIRECT	GO:0008017~microtubule binding	73	2.52858	2.50602	3.09416e-14	KIF23, PRC1, FAM175B, VAPA, WDR81, RPS3, HOOK3, KIF13A, TIAM1, CAMSAP2, CAMSAP1, TPT1, TRPV4, CDK5RAP2, GOLGA2, KIF2A, ARHGEF2, CCDC88A, KIF11, KIF5B, CRYAB, KIF15, NUSAP1, CAMSAP3, KIF16B, DCTN1, EML4, KIF1C, EML3, MAST2, KIF1B, SPAG5, CGN, CLIP1, CLIP2, AKAP1, DST, WDR43, MDM1, SPAST, CNN3, KATNB1, CETN2, KLC3, MACF1, KIF4, PEX14, CLASP1, NDRG1, MTCL1, CLASP2, KIF21A, KIF21B, CHD4, APC, DNM3, D…	2541	200	17446	4.60602e-11	2.55884e-12	5.14144e-11
GOTERM_CC_DIRECT	GO:0005730~nucleolus	292	10.1143	2.49767	8.3148e-55	RPL18, VPRBP, HMGN5, CD2AP, CIAPIN1, RNF213, NONO, CDCA8, SIN3A, MAK16, AGPS, H2AFY, ZFP330, SAP30L, RPL12, STAG2, OXR1, IKBKAP, MCRS1, TFPT, NCF2, RAN, RREB1, EMG1, BYSL, SKP2, MED12, NOP2, KRT18, RFC1, ZZZ3, RPS10, CDCA7L, ATXN1L, MYBBP1A, TMX1, SDAD1, CDV3, PUS1, A730008H23RIK, NIFK, BOP1, COIL, ARFGEF1, PPAN, VRK1, WDR55, BRIX1, LEO1, ZC3H14, CCDC86, KANSL3, ACACA, RPS6, LARP4B, GCFC2, RPS3A1…	2730	842	19662	8.18176e-52	1.36363e-52	1.31101e-51
GOTERM_MF_DIRECT	GO:0019903~protein phosphatase binding	32	1.10842	2.49665	1.06841e-06	PARD3, STAT5A, ERBB2, PPP6R1, CTNND1, PPP6R3, PPP6R2, IQGAP1, CTNNB1, RACK1, MAP3K5, VRK3, AP3B1, EGFR, TRP53, IRS2, HSP90AA1, MET, ANAPC4, BAD, PPP1CC, YWHAE, CDC27, ITPR1, STAT3, JUP, HSP90B1, VCP, MAPK14, AKAP1, EIF2AK3, MVP	2541	88	17446	0.00158747	3.17741e-05	0.00177332
GOTERM_CC_DIRECT	GO:0005874~microtubule	113	3.9141	2.48883	3.30911e-21	DYNC1LI1, DYNC1LI2, PRC1, SHTN1, FAM110C, FAM179B, CCT3, WDR81, IQGAP1, HOOK3, KIF13A, TIAM1, INCENP, KIF5B, STIM1, MTA1, DCTN1, NAV1, SPAG5, CLIP1, CLIP2, STMN1, BIN1, DST, SEPT9, KATNB1, EIF3A, MACF1, CEP170, SKA3, CLASP1, NDRG1, CLASP2, EMD, NUDC, MAP2K1, MAP2K2, PCNT, REEP3, REEP4, CSPP1, MAP4, MAP7, MAP9, HDAC6, KIF23, LZTS2, FAM175B, SYNJ1, DAXX, GTSE1, HSPH1, CAMSAP2, CAMSAP1, TUBB5, SNTB2…	2730	327	19662	3.25616e-18	2.50474e-19	5.21755e-18
GOTERM_BP_DIRECT	GO:0007059~chromosome segregation	32	1.10842	2.4805	1.27579e-06	NEK3, FAM175B, USP9X, A730008H23RIK, RPS3, TOP1, CENPC1, INCENP, BUB1, CDCA2, SKA3, CDK5RAP2, BRD4, TOP2A, STAG2, STAG1, CEP85, SETDB2, KIF11, DSN1, CENPE, ESPL1, PMF1, SRPK1, BRCA1, ESCO2, PPP1R7, KNL1, SPAG5, D1PAS1, NEK9, NUP43	2621	89	18082	0.00729883	0.000133184	0.00246324
UP_KEYWORDS	Microtubule	83	2.87496	2.46985	3.54217e-15	KIF23, DYNC1LI1, DYNC1LI2, LZTS2, PRC1, FAM175B, FAM110C, GTSE1, HOOK3, KIF13A, INCENP, CAMSAP2, CAMSAP1, TUBB5, SNTB2, DYNC1H1, TUBA1A, CEP170B, GOLGA2, KIF2A, ARHGEF2, KIF11, KIF5B, KIF15, TPX2, NUSAP1, STIM1, CAMSAP3, MID1IP1, KIF16B, DCTN1, EML4, KIF1C, WDR47, EML3, KIF1B, TBCB, NAV1, SPAG5, CLIP1, CLIP2, STMN1, DST, MDM1, DYNC1I2, SPAST, SHROOM2, SHROOM3, KATNB1, KLC4, KLC3, KLC2, STAU2, CYL…	2887	264	22680	1.49214e-12	3.31957e-14	4.996e-12
GOTERM_BP_DIRECT	GO:0051726~regulation of cell cycle	40	1.38552	2.46389	5.7809e-08	E2F4, DICER1, SIPA1, BAP1, LEMD3, BOP1, SRC, CCNE2, RACK1, NUP214, TARDBP, NPM1, JUND, PUM1, MASTL, USP16, HSPA8, APC, TRP53, BCR, PHACTR4, DTL, MADD, FOXA1, ZFP703, RBL1, SKP2, RB1, MECOM, TACC3, BIRC2, SIRT2, STAT3, JUNB, SON, SFPQ, JUN, TSC2, GAS2L1, ABL1	2621	112	18082	0.000331884	8.73521e-06	0.000111616
GOTERM_CC_DIRECT	GO:0005815~microtubule organizing center	53	1.83582	2.46269	3.73697e-10	FAM110A, TLN1, TAF1D, FAM110C, FAM110B, LATS1, HOOK3, EVI5, CASP8, CDK5RAP2, SPECC1L, KIF5B, C2CD5, SPECC1, RELB, CEP152, RBBP6, TACC1, CDK2, TACC2, FRY, RAB11FIP5, MAPK1, KRT18, FGFR1OP, RBM39, CEP97, TRIOBP, PPP4R2, RABGAP1, EXOC7, ABCA2, NR3C1, ARFGEF2, DDHD2, EIF3A, CIR1, CC2D1A, CLASP2, NDRG2, YES1, CEP131, TCP1, CCP110, PCNT, DLGAP5, BIRC6, SPDL1, SMEK1, CSPP1, AJUBA, MCPH1, CENPU	2730	155	19662	3.67718e-07	9.42866e-09	5.89217e-07
GOTERM_MF_DIRECT	GO:0004843~thiol-dependent ubiquitin-specific protease activity	29	1.0045	2.45813	5.32616e-06	OTUD4, USP7, USP8, USP4, BAP1, FAM63A, USP19, CYLD, EIF3F, OTUD7B, USP37, USP10, USP36, ANKZF1, USP16, USP34, USP15, TNIP1, USP33, USP14, VCPIP1, USP1, SENP3, ATXN3, OTUB1, USP47, USP20, TNFAIP3, USP42	2541	81	17446	0.00788875	0.000138938	0.00883993
GOTERM_MF_DIRECT	GO:0004674~protein serine/threonine kinase activity	153	5.29962	2.45436	4.43504e-28	NRBP1, PRPF4B, ZAK, DBF4, PASK, RPS6KB1, VPRBP, CLK1, TTN, MAP3K7, MAP3K5, CSNK2A1, CLK3, CLK2, WNK4, AAK1, CLK4, TLK1, PRKACA, STK39, TNIK, BCR, ROCK1, BRAF, ROCK2, STK24, WNK1, RPS6KC1, MARK3, STK4, STK3, MARK2, MAP4K3, MAP4K4, MAPK1, MAP4K5, NME2, MAPK3, BMP2K, NEK9, MAPK9, MAPK8, CSNK1G3, NEK4, EIF2AK2, EIF2AK3, EIF2AK4, NRBP2, NEK3, NEK1, STK10, BMPR2, MAP4K2, CHEK1, MAPKAPK2, CHEK2, RIOK1, …	2541	428	17446	6.5949e-25	8.24362e-26	7.36122e-25
GOTERM_MF_DIRECT	GO:0000980~RNA polymerase II distal enhancer sequence-specific DNA binding	26	0.900589	2.44535	2.01063e-05	BACH1, NFKB1, ATF2, NONO, SMARCD2, NR2F6, GATAD2B, HNRNPC, SCX, TCF3, CHD4, NFATC1, ACTB, MTA2, CREB1, MED12, MBD2, GZF1, HDAC2, HDAC1, SMARCE1, SFPQ, SMARCC1, JUN, SMARCC2, SMARCA4	2541	73	17446	0.0294559	0.000467053	0.033367
GOTERM_MF_DIRECT	GO:0051015~actin filament binding	47	1.62799	2.44464	4.35965e-09	CTNNAL1, TRIOBP, MTSS1, LIMA1, TLN1, SHROOM2, SHROOM3, SHTN1, SHROOM4, SSFA2, MYO9B, TTN, TPM1, VCL, AIF1L, WIPF2, TRPV4, RCSD1, FGD4, EGFR, MICALL2, FMNL1, DBNL, TMEM201, ACTN1, EEF2, FLNC, MYH9, CTNNA1, FLNA, AJUBA, PPP1R9B, ARPC1B, SYNE2, MAP1S, LASP1, SIPA1L1, SVIL, CFL1, ABL1, BIN1, DBN1, MYO18A, EPS8L2, ADD2, MYH10, ADD1	2541	132	17446	6.48278e-06	1.85223e-07	7.2361e-06
KEGG_PATHWAY	mmu04070:Phosphatidylinositol signaling system	33	1.14306	2.44079	1.25342e-06	IMPA1, SYNJ1, PPIP5K2, PIP5K1C, PI4K2B, ITPKC, PIP5K1A, CDS2, MTMR2, MTMR3, PLCB3, MTMR1, PIKFYVE, PLCD3, INPP5E, PLCD1, MTMR6, IPMK, MTMR4, PRKCA, DGKQ, INPPL1, PIK3C2A, ITPR3, CDS1, ITPR1, TMEM55A, ITPR2, MTMR14, PLCG1, PI4K2A, PIP4K2C, PIP4K2B	1072	97	7691	0.000327088	1.21163e-05	0.00163932
GOTERM_CC_DIRECT	GO:0005911~cell-cell junction	68	2.35539	2.43656	1.60064e-12	OCLN, PDLIM7, WASF2, GJA1, CXADR, CD2AP, IQGAP1, VCL, CTNNB1, PNN, AKT1, USP53, TIAM1, PACSIN2, AFDN, PAK1, RAPGEF2, FRS2, CDCA3, PTPRJ, PTPRK, F11R, MAGI3, TWF1, CEP41, NECTIN2, ACTN1, CTNNA1, ECT2, PRKCD, FLNA, JUP, NCAM1, EPB41L1, NCK1, CFL1, SH3KBP1, ADAM17, DSP, DBN1, ADD3, SHROOM2, PARD3, BMPR2, CTNND1, 9430020K01RIK, SCRIB, NPHP4, KRT8, PLEKHG5, PIKFYVE, PKD2, LIMD1, SNAP23, CDC42EP4, MICA…	2730	201	19662	1.575e-09	5.625e-11	2.52371e-09
GOTERM_BP_DIRECT	GO:0019827~stem cell population maintenance	25	0.865951	2.42919	3.45402e-05	EIF4ENIF1, ZCCHC11, DICER1, MED12, MED24, ARID1A, MED14, STAT3, SMC3, CTNNB1, CTR9, MED7, NIPBL, METTL3, RIF1, MED15, NPM1, TPT1, DIS3L2, SETD6, LEO1, PAF1, STAG2, APC, SMARCA4	2621	71	18082	0.179903	0.00267659	0.0666682
GOTERM_CC_DIRECT	GO:0005923~bicellular tight junction	44	1.52407	2.41906	2.5089e-08	CGNL1, PARD3, SHROOM2, OCLN, MTDH, CCDC85C, VAPA, STRN, CTNND1, ARHGAP17, CXADR, CLDN12, AMOTL2, TJAP1, CTNNB1, NPHP4, ANK3, WNK4, PARD3B, RAPGEF2, APC, SYNPO, MICALL2, SYMPK, F11R, PARD6B, ARHGEF2, MAGI3, MAGI1, MPDZ, PRKCI, PATJ, ECT2, VASP, IGSF5, TJP1, CGN, TBCD, FRMD4A, ASH1L, AMOT, TJP3, TJP2, ATP7B	2730	131	19662	2.46873e-05	5.14325e-07	3.95584e-05
GOTERM_CC_DIRECT	GO:0071013~catalytic step 2 spliceosome	32	1.10842	2.40073	3.16356e-06	RALY, SRSF1, PRPF4B, CWC15, DGCR14, CACTIN, SART1, PNN, HNRNPA3, SF3B1, HNRNPK, RBM8A, SRRM2, HNRNPF, SRRM1, HNRNPC, DDX41, ZCCHC8, TFIP11, EFTUD2, HNRNPA2B1, SNW1, CDC5L, HNRNPA1, SF3A1, HNRNPU, SNRNP200, RBMX2, RBMXL1, SLU7, CWC22, HNRNPH1	2730	96	19662	0.00310811	4.86386e-05	0.00498794
UP_KEYWORDS	SH2 domain	32	1.10842	2.39418	4.14331e-06	STAT5A, SRC, SH2D4A, SHB, SH2D5, SH2B3, SHC1, SH2B2, SH2B1, YES1, BLNK, LYN, INPPL1, SOCS6, VAV2, STAT1, STAT3, TNS3, NCK2, TNS2, GRB10, CRKL, PLCG1, NCK1, RIN1, ABL1, GRB7, CRK, ABL2, RIN3, SH3BP2, BCAR3	2887	105	22680	0.00173868	2.63662e-05	0.00581998
GOTERM_BP_DIRECT	GO:0006974~cellular response to DNA damage stimulus	145	5.02251	2.38176	4.26813e-25	XRCC4, FOXO1, INTS3, XRCC1, MCM10, SETX, NONO, WDR76, PMS2, TLK1, GNL1, CCAR2, MCRS1, TFPT, DTL, USP1, YY1, LIG1, DTX3L, POLE, LIG3, TOPBP1, RAD9A, DCLRE1C, DDX39, MAPK1, UHRF1, BAZ1B, HUWE1, TIMELESS, UBR5, MAPK3, RAD18, NEK4, RAD23B, FZR1, BLM, TICRR, NEK1, MRE11A, RAD23A, CHEK1, MAPKAPK2, CHEK2, CHCHD6, ATF2, SLX4, TRP53BP1, NIPBL, FBXO6, RNF168, TRP53, TAOK1, FTO, TAOK3, BRIP1, SMG1, ATR, RAD…	2621	420	18082	2.45076e-21	2.22796e-22	8.2408e-22
GOTERM_BP_DIRECT	GO:0006511~ubiquitin-dependent protein catabolic process	53	1.83582	2.37429	1.33239e-09	COPS3, BAP1, RLIM, RNF213, USP19, BAG6, RANBP1, USP10, PSMD4, USP16, USP15, USP14, ANAPC2, DTL, UFD1L, USP1, SKP2, UBR1, TOPORS, PSMA2, ADRM1, UHRF2, PSMA5, PSMA3, USP20, AMFR, CHFR, USP24, RNF20, USP7, USP8, USP9X, USP4, SKP1A, RFFL, STUB1, TTC3, PSMF1, CYLD, SQSTM1, USP37, USP36, RNF168, USP34, USP33, UBE4B, ATXN3, VCP, USP47, CUL4B, USP42, RNF40, HDAC6	2621	154	18082	7.65055e-06	2.39081e-07	2.57255e-06
KEGG_PATHWAY	mmu04668:TNF signaling pathway	36	1.24697	2.36954	8.2975e-07	NFKB1, CX3CL1, ATF2, MAP3K7, AKT1, BAG4, MAP3K5, CASP7, CASP8, BCL3, AKT3, AKT2, DNM1L, MAP2K1, CREB1, MAP2K4, MAPK11, FADD, TAB1, BIRC2, TAB2, TAB3, JUNB, TRADD, MAPK1, RPS6KA4, MAPK12, MAPK13, RIPK1, MAPK14, JUN, MAPK3, MAPK9, MAPK8, IKBKB, TNFAIP3	1072	109	7691	0.000216541	9.41582e-06	0.00108522
GOTERM_BP_DIRECT	GO:0006281~DNA repair	109	3.77555	2.36472	8.22745e-19	XRCC4, INTS3, XRCC1, SETX, NONO, PMS2, MCRS1, TFPT, YY1, USP1, LIG1, DTX3L, POLE, LIG3, RAD9A, TOPBP1, DCLRE1C, UHRF1, HUWE1, RFC1, UBR5, RAD18, XRN2, RAD23B, FZR1, BLM, TICRR, RAD23A, MRE11A, CHEK1, CHEK2, TRRAP, SLX4, TRP53BP1, NPM1, FBXO6, RNF168, ASF1A, ATRIP, TAOK1, TAOK3, FTO, BRIP1, SMG1, ATR, RAD54L, BRCA1, UIMC1, PAGR1A, VCP, OTUB1, MTOR, CHAF1A, ABL1, CHAF1B, BACH1, CLSPN, NBN, APLF, ML…	2621	318	18082	4.7242e-15	3.37443e-16	1.58854e-15
UP_KEYWORDS	Lipid-binding	59	2.04364	2.35278	3.85863e-10	OSBP, FERMT2, PASK, ACBD5, ZFYVE19, PACSIN3, PEX1, TIAM1, PACSIN2, PGRMC1, COL4A3BP, PGRMC2, CLINT1, EPN3, C2CD5, COQ9, KIF16B, MARK2, PITPNM2, FNBP1L, PEBP1, OSBPL11, SNX12, EPN1, MELK, EPN2, SNX9, PARD3, SNX15, SNX5, SNX8, SNX17, SNX7, SNX16, SNX2, SNX1, STARD10, NR3C1, ESYT2, ESYT1, SNX24, TRIP10, IQSEC1, UNC119, OSBPL3, DNM1L, BAIAP2L2, OSBPL9, NSFL1C, NF1, DENND1A, UNC119B, MTTP, FNBP1, VCP,…	2887	197	22680	1.62062e-07	2.8432e-09	5.42024e-07
KEGG_PATHWAY	mmu05205:Proteoglycans in cancer	66	2.28611	2.33258	1.85197e-11	RPS6KB1, PDCD4, IQGAP1, CTNNB1, AKT1, PDPK1, CTTN, ANK1, CD44, ANK3, TIAM1, GAB1, PRKACA, MSN, PAK1, FRS2, AKT3, AKT2, EGFR, PRKCA, ARHGEF1, ROCK1, BRAF, ROCK2, FLNC, PPP1CC, ARHGEF12, FLNB, FLNA, MAPK1, RRAS2, MAPK3, CAV2, ERBB2, CAMK2G, PPP1R12C, RDX, SRC, PXN, ITGAV, SOS1, PPP1R12A, CAMK2D, TRP53, ACTB, MAP2K1, MAP2K2, CBL, MET, HSPG2, RAF1, MAPK11, RPS6, ITPR3, ITPR1, STAT3, ITPR2, EIF4B, CBL…	1072	203	7691	4.83362e-09	9.66725e-10	2.42217e-08
GOTERM_BP_DIRECT	GO:0007010~cytoskeleton organization	35	1.21233	2.32174	2.1015e-06	DLC1, ABLIM1, PALM, ZAK, PXN, PHIP, AKT1, DOCK1, CAMSAP1, LIMD1, CAP1, PRPF40A, FMNL1, FMNL2, FMNL3, ZMYM2, TNIK, ZMYM4, ROCK1, ZMYM3, MICAL3, NECTIN2, DPYSL2, AJUBA, BRWD1, MAST2, LARP4, GSK3B, SVIL, CFL1, CDC42BPA, SH3KBP1, SH3D19, DST, ARHGAP10	2621	104	18082	0.0119943	0.000208027	0.00405746
GOTERM_MF_DIRECT	GO:0043130~ubiquitin binding	26	0.900589	2.31832	5.57582e-05	D17WSU92E, FAAP20, MVB12A, SQSTM1, RNF168, CRY1, USP16, DNAJC2, TOP2A, AUP1, UBXN1, BCL10, NSFL1C, OPTN, BIRC2, BRAP, SIRT2, ADRM1, OTUB1, UBR5, HGS, HSPB1, UBXN7, FAF1, TNFAIP3, HDAC6	2541	77	17446	0.0795703	0.00113517	0.0925064
GOTERM_CC_DIRECT	GO:0043234~protein complex	202	6.99688	2.31663	1.53947e-32	ALS2, RAB3GAP2, RAB3GAP1, HIRA, STRN, REST, CD2AP, CTNNB1, ZNRF2, GOT2, CDCA8, SIN3A, CD44, GAB2, INCENP, AIF1L, RAPGEF2, BCR, RAN, STRN3, STRN4, MECP2, MYH9, PCM1, DCTN1, MAPK1, RFC1, PTRF, UBR5, MLLT10, SIPA1L1, MAPK3, AMFR, EPS8L2, ALDOA, RIMS2, RIC1, VPS72, CDC37, DMD, TCF3, SASH1, CREBBP, CDC20, PRPSAP1, VDAC1, PRPSAP2, CHAF1A, CHAF1B, RTN4, SYNJ1, NFKB1, CANX, HSF1, TUBB5, TMEM102, USP10, T…	2730	628	19662	1.51484e-29	1.51484e-30	2.42732e-29
GOTERM_CC_DIRECT	GO:0005856~cytoskeleton	358	12.4004	2.31661	2.39727e-58	CTTNBP2NL, FAM110A, DYNC1LI1, DYNC1LI2, PDLIM7, FAM110C, FAM110B, PTPN23, PDLIM2, PDLIM1, RANGAP1, PTPN21, CD2AP, HOOK3, CTNNB1, MVB12A, KIF13A, CDCA8, INCENP, AIF1L, DBNL, 2700049A03RIK, TNIK, ROCK1, KIF5B, ROCK2, UBR4, MYH9, CTNNA1, PCM1, CEP152, FARP1, DCTN1, FARP2, MARK2, FRY, JUP, MAPK1, PITPNM2, PGM5, NAV1, SPAG5, LCA5, SIPA1L1, MAPK3, CNTROB, TGFB1I1, MYO18A, ADD3, ADD2, ADD1, NEK1, AKAP12…	2730	1113	19662	2.35892e-55	4.71783e-56	3.77984e-55
GOTERM_MF_DIRECT	GO:0003697~single-stranded DNA binding	28	0.969865	2.31617	2.74797e-05	BLM, TSNAX, YBX3, MLH1, MCM10, YBX1, CDC45, ERCC5, HNRNPK, MCM7, PCBP1, PMS2, NUP35, RAD51AP1, NUCKS1, PTBP1, ANXA1, SPEN, NCL, HNRNPA1, MCM4, PURB, CTC1, PURA, MCM6, XPC, NME1, TDP1	2541	83	17446	0.0400393	0.000609709	0.0456008
GOTERM_MF_DIRECT	GO:0019900~kinase binding	31	1.07378	2.31348	9.53925e-06	HSP90AB1, PFKFB2, VIM, WWC1, NAP1L1, WWC2, PIP5K1A, STUB1, CDC37, SRC, CTNNB1, RPS3, TIAM1, PRKAA1, CRY1, ERRFI1, BCL10, DAB2IP, DGKQ, HTT, ACACA, RB1, PRPSAP1, PRKCD, FLNA, TRADD, PPP1R9B, TNS2, PEBP1, TNFAIP3, TRIP6	2541	92	17446	0.0140848	0.000236388	0.015832
UP_KEYWORDS	Nucleus	1332	46.1379	2.30791	8.99177e-260	MEF2A, MED24, VPRBP, REST, SART3, WTAP, SART1, EPC1, MAK16, MED26, INCENP, RPLP0, YEATS2, PTBP2, STAG2, CCAR2, STAG1, IKBKAP, MCRS1, BRAF, TFPT, RREB1, LIG1, PTBP1, MECP2, LIG3, MED12, MED14, ESPL1, MED13, MECOM, TOX4, NCAPD3, NCAPD2, MED19, MAPK1, DCAF6, PTRF, ASCC2, DCAF8, MED15, ZFP280C, JUN, MAPK3, MAPK9, MAPK8, EIF2AK2, MYBBP1A, CRTC3, RAD23B, CRTC2, SDAD1, RAD23A, CRTC1, A730008H23RIK, CHCH…	2887	4534	22680	3.77654e-257	1.25885e-257	1.26308e-256
UP_KEYWORDS	Chromosome	120	4.15656	2.30491	4.68708e-19	DYNC1LI1, SEPT2, RANGAP1, CBX5, SETX, DDX27, CDCA8, INCENP, FBXO28, EED, H2AFY, ZFP830, ZFP330, STAG2, STAG1, NUP133, DTL, TOPBP1, PPP1CC, ESCO2, NCAPD2, SUZ12, SPAG5, TELO2, NUP43, SEPT7, SETD1B, MRE11A, A730008H23RIK, NIFK, AHCTF1, SPC24, WAPL, TRP53BP1, ACD, CENPC1, SKA3, CLASP1, CLASP2, HIST1H4H, ERCC6L, SETDB1, SPOUT1, SETDB2, SMCHD1, EHMT1, KANSL1, SMG6, CKAP5, MPHOSPH10, SPDL1, WHSC1, ATR,…	2887	409	22680	1.96857e-16	5.46826e-18	6.58398e-16
GOTERM_CC_DIRECT	GO:0005635~nuclear envelope	50	1.7319	2.27918	2.20979e-08	RTN4, ABCF1, CHMP4B, BNIP3, LEMD3, CBX3, RANGAP1, TERF2IP, PGRMC2, RANBP2, TPR, LBR, TOR1AIP2, RAN, TOR1AIP1, MTA1, IPO9, NAV3, DCTN1, BNIP2, IPO7, RRM2, MAPK3, CLIP1, BIN1, DST, CAV2, NUP98, LMNB1, LMNB2, POLA1, NUP93, NUP214, NUP210, PCYT1A, MTMR6, EMD, WDFY3, SUN2, LMNA, SUN1, ITPR3, SIRT1, ITPR1, SYNE2, BNIP3L, POLR2M, FAF1, TMPO, UBXN4	2730	158	19662	2.17441e-05	4.62645e-07	3.48422e-05
GOTERM_BP_DIRECT	GO:0000398~mRNA splicing, via spliceosome	37	1.28161	2.2791	1.67802e-06	SRSF10, LSM8, U2AF2, TRA2B, RBM15B, CWC15, TRA2A, ZCRB1, SART3, SART1, NONO, SF3B1, METTL3, RAVER1, HTATSF1, DBR1, SRRM1, SNRNP70, HNRNPC, DDX41, PRPF40A, HNRNPA2B1, SF1, YTHDC1, PRPF3, SNW1, CDC5L, SPEN, SF3A1, DDX39, RBPMS, HELB, SNRNP200, RBMX2, PSPC1, RNPC3, CWC22	2621	112	18082	0.00958895	0.000172043	0.00323984
GOTERM_CC_DIRECT	GO:0012505~endomembrane system	36	1.24697	2.27438	2.80157e-06	PARD3, STX7, RABGAP1, NRBP1, RABGAP1L, PIP5K1C, NBEA, RTN3, RPS3, TBC1D15, CDC42EP2, EVI5, PGRMC1, PGRMC2, TBC1D4, PARD3B, RNF34, TBC1D1, CDC42EP4, NBEAL2, WDFY3, ASPSCR1, TBC1D2B, TBC1D10B, TBC1D10A, SLC9A3R1, TBC1D22A, USP6NL, PITPNM2, CDAN1, SPTBN1, AVEN, MTOR, TBC1D8B, MON1A, NRBP2	2730	114	19662	0.00275295	4.44627e-05	0.00441721
KEGG_PATHWAY	mmu05231:Choline metabolism in cancer	32	1.10842	2.27309	9.94129e-06	SLC44A2, WASF1, WASF2, PIP5K1C, RPS6KB1, PIP5K1A, PLPP3, PLPP2, AKT1, PDPK1, EIF4EBP1, SOS1, PCYT1A, AKT3, AKT2, PRKCA, EGFR, DGKQ, MAP2K1, MAP2K2, RAF1, MAPK1, PLA2G4A, PLCG1, SP1, JUN, MAPK3, TSC2, MAPK9, MAPK8, WASL, MTOR	1072	101	7691	0.00259133	8.10808e-05	0.0130014
KEGG_PATHWAY	mmu05169:Epstein-Barr virus infection	43	1.48944	2.26839	2.27385e-07	USP7, VIM, NFKB1, NFKB2, AKT1, MAP3K7, CD44, PSMD1, PSMD2, PSMD4, AKT3, AKT2, TRP53, LYN, MAP2K4, RELB, SKP2, MAPK11, SNW1, RB1, TAB1, TAB2, CDK2, STAT3, TRADD, PSMD14, HDAC2, HDAC1, MAPK12, PSMC4, NEDD4, PSMC3, MAPK13, RIPK1, MAPK14, JUN, MAPK9, IRF3, MAPK8, EIF2AK2, IKBKB, TNFAIP3, NCOR2	1072	136	7691	5.93458e-05	3.29708e-06	0.000297395
GOTERM_MF_DIRECT	GO:0008022~protein C-terminus binding	69	2.39002	2.2667	3.38023e-11	XRCC4, SYNJ1, CLTC, CD2AP, CTNNB1, DAB2, PEX1, GOPC, ANP32A, VPS4B, YAP1, BRD4, TOP2B, TOP2A, PSMD9, DBNL, BCL10, NCF2, MPDZ, MED12, MID1IP1, OPTN, PPP1CC, NCL, SARNP, EP300, SDCBP, PIAS1, KPNA3, KSR1, USP7, SNX17, ERBB2, MRE11A, VIM, SIPA1, STIP1, PRRC2C, COIL, SRC, CDC37, CALCOCO1, NIPBL, MDC1, NPAT, AGO2, PRKAA1, TCF4, TERF2, TRP53, SASH1, MAP2K1, CEP135, HSPG2, CDC20, SHANK2, SIRT1, ITPR1, AT…	2541	209	17446	5.0264e-08	1.86163e-09	5.61046e-08
GOTERM_CC_DIRECT	GO:0030426~growth cone	50	1.7319	2.26484	2.76832e-08	ALS2, SSH1, SHTN1, USP9X, DICER1, KATNB1, IGF2BP1, CTNND1, ABI1, CXADR, IQGAP1, SETX, IGHMBP2, CTTN, KLC1, PTK2B, EXOC4, TRPV4, NDRG2, PAK1, PTBP2, APC, ARHGEF7, CBL, MAP1B, CBARP, STIM1, BASP1, DPYSL2, PALLD, SHANK2, SIRT1, FLNA, SIRT2, NCAM1, PPP1R9B, PPP1R2, PSEN1, EPS8, CSNK1E, GSK3B, TSC2, KIF20B, FKBP15, TNK2, AMFR, ABL1, DBN1, DNM2, MYH10	2730	159	19662	2.72399e-05	5.55924e-07	4.36487e-05
GOTERM_CC_DIRECT	GO:0014069~postsynaptic density	75	2.59785	2.2601	6.85716e-12	ALS2, RTN4, PDLIM5, CPEB4, STRN, BNIP3, MAP3K7, PDPK1, PICALM, SH2D5, TIAM1, GOPC, EEF2K, PAK1, IFNGR1, DBNL, ARHGEF2, BCR, LYN, CRYAB, MPDZ, BAIAP2, TANC1, PSD3, MINK1, NCK2, MIB1, ARHGAP32, NCOA2, EPB41L1, ARRB1, SIPA1L1, DBN1, DST, ADD3, ADD2, ADD1, SRGAP2, ABLIM1, ARFGAP1, PALM, YWHAZ, CNN3, CAMK2G, CTNND2, BMPR2, ABI1, NR3C1, SRC, MTMR2, HNRNPK, MACF1, PTK2B, SOS1, EXOC4, HSPA8, SYNPO, ACTB,…	2730	239	19662	6.74747e-09	2.24916e-10	1.08119e-08
UP_KEYWORDS	Kinase	203	7.03152	2.25566	2.46441e-30	VPRBP, CLK1, MAP3K7, MAP3K5, CLK3, CLK2, WNK4, CLK4, GIT2, TLK1, MAGI3, TNIK, BCR, ROCK1, BRAF, ROCK2, WNK1, SKP2, MARK3, MARK2, MAPK1, NME2, BAZ1B, NME1, MAPK3, MAPK9, NEK9, MAPK8, NEK4, EIF2AK2, EIF2AK3, EIF2AK4, COASY, NEK3, PFKFB2, NEK1, ERBB2, AKAP12, CHEK1, CHEK2, VRK1, SPHK2, MAP2K1, MAP2K2, TAOK1, TAOK3, MAP2K4, TRIO, OXSR1, ATR, EPHA2, EPHA4, CDC42BPG, CDC42BPA, TNK1, TNK2, GRK2, CDC42BP…	2887	707	22680	1.03505e-27	4.14021e-29	3.46177e-27
UP_KEYWORDS	Coiled coil	879	30.4468	2.24491	1.1062e-144	VPS53, VPS50, ITSN2, WTAP, ITSN1, SART3, AMOTL2, SART1, MAP3K7, MAP3K5, USP54, INCENP, VPS4B, YEATS2, ARHGEF40, CCAR2, STAG2, STAG1, CCAR1, MCRS1, KIF5B, ANKS3, MED12, SIPA1L2, MYH9, NCAPD3, BRAP, DCAF6, PTRF, MED15, DHX29, SIPA1L1, JUN, EIF2AK4, SDAD1, TNRC18, ARHGEF28, CHCHD6, SCRIB, SH3BP5L, ZC3H18, TAOK1, TAOK3, ATP11C, SEPT10, LNPK1, CDC42BPG, PKP4, MCPH1, CDC42BPA, RAD54L2, RERE, CDC42BPB, …	2887	3076	22680	4.64602e-142	6.63717e-143	1.55388e-141
UP_KEYWORDS	Transcription regulation	512	17.7347	2.23581	1.73864e-77	MEF2A, NAA15, MED24, VPRBP, REST, CTNNB1, MAP3K7, EPC1, MED26, CCAR2, CCAR1, IKBKAP, MCRS1, TFPT, RCOR3, RCOR2, RREB1, RCOR1, RXRA, ZHX1, MECP2, MED12, HMG20A, ZHX3, MED14, MED13, MECOM, MED19, HNF4A, MED15, PTRF, ASCC2, ZFP280C, JUN, ZZZ3, VGLL4, EIF2AK2, MYBBP1A, CRTC3, CRTC2, ERBB2, CRTC1, MYBL2, VPS72, ATN1, HEXIM1, LEO1, TCF4, TCF3, ASXL2, KLF16, GCFC2, TRPS1, RERE, BACH1, HNF1B, ELF1, ELF2,…	2887	1799	22680	7.30231e-75	6.63846e-76	2.44228e-74
GOTERM_CC_DIRECT	GO:0031965~nuclear membrane	70	2.42466	2.23077	7.04202e-11	XPO1, VAPA, LEMD2, INTS1, RANGAP1, PHF20, WTAP, AQP1, YBX1, EPC1, RANBP2, PAK1, PUM2, TPR, NUP35, DNAJC2, LBR, EGFR, MCM3AP, NUP133, ZC3HC1, TFPT, TMEM201, DTL, MYCT1, FAM76B, HN1, PCM1, BRAP, PNPLA7, AAAS, PSEN1, IPO5, NUP107, SPAST, PRPF38A, NUP98, FZR1, MTDH, HACD3, LMNB1, TNRC18, PML, NUP93, AHCTF1, STAU2, GCH1, POM121, CERS2, RB1CC1, CEP170, NUP210, RAP1GAP2, MYOF, EMD, APC, WDFY3, CEP131, O…	2730	226	19662	6.92935e-08	2.0998e-09	1.11033e-07
UP_KEYWORDS	Activator	177	6.13093	2.22836	7.53938e-26	MEF2A, ZFP638, STAT5A, FOXO1, MED24, FOXO3, PNN, CTNNB1, NONO, IGHMBP2, EPC1, MED26, DNAJC2, CCAR2, CCAR1, RREB1, ZFP326, YY1, RELB, PTBP1, MED12, MTA1, MED14, MED13, TRERF1, MED19, RBPMS, RFC1, MED15, JUN, TGFB1I1, MYBBP1A, SMARCA2, EIF2AK4, SMARCA4, CRTC3, CRTC2, CRTC1, SETD1B, ERBB2, TFEB, CHCHD2, TRRAP, SRF, ATF1, ARNT, NR2C1, ATF2, TCF20, TRP53BP1, HNRNPK, MEIS2, PELP1, HTATSF1, LEO1, TCF4, …	2887	624	22680	3.16654e-23	1.17279e-24	1.05906e-22
UP_KEYWORDS	Thiol protease	38	1.31625	2.22779	3.01559e-06	USP7, OTUD4, USP8, USP9X, USP4, BAP1, FAM63A, SENP7, USP19, CYLD, CASP7, CASP8, EIF3F, OTUD7B, USP37, USP10, USP36, USP16, USP34, USP15, USP33, CASP2, USP14, VCPIP1, USP1, FAM188B, FAM188A, ESPL1, SENP3, ATXN3, ATG4B, OTUB1, CASP12, USP47, USP20, TNFAIP3, USP24, USP42	2887	134	22680	0.00126575	1.97896e-05	0.00423593
GOTERM_BP_DIRECT	GO:0000226~microtubule cytoskeleton organization	31	1.07378	2.22777	2.21649e-05	DYNC1LI2, PARD3, PRC1, CAMSAP2, CLASP1, CDK5RAP2, CLASP2, PCNT, SPECC1, MAP1B, NUSAP1, DOCK7, CAMSAP3, TACC3, MARK3, TACC1, WEE1, MARK2, TACC2, EML3, SON, ATXN3, MAP1S, CGN, TBCD, CDC42BPA, VAMP4, MAP7, MAP7D1, PHLDB2, RANBP10	2621	96	18082	0.119506	0.00184283	0.0427868
UP_KEYWORDS	Transcription	524	18.1503	2.21436	7.88367e-78	MEF2A, NAA15, MED24, VPRBP, REST, CTNNB1, MAP3K7, EPC1, MED26, CCAR2, CCAR1, IKBKAP, MCRS1, TFPT, RCOR3, RCOR2, RREB1, RCOR1, RXRA, ZHX1, MECP2, MED12, HMG20A, ZHX3, MED14, MED13, MECOM, MED19, HNF4A, MED15, PTRF, ASCC2, ZFP280C, JUN, ZZZ3, VGLL4, EIF2AK2, MYBBP1A, CRTC3, CRTC2, ERBB2, CRTC1, AHCTF1, CHCHD2, MYBL2, VPS72, ATN1, HEXIM1, LEO1, TCF4, TCF3, ASXL2, KLF16, GCFC2, TRPS1, RERE, BACH1, HN…	2887	1859	22680	3.31114e-75	3.31114e-76	1.10742e-74
GOTERM_CC_DIRECT	GO:0000784~nuclear chromosome, telomeric region	39	1.35088	2.2117	2.15645e-06	NBN, MRE11A, WRNIP1, PML, CBX3, CBX1, TERF2IP, CBX5, SLX4, KDM1A, TRP53BP1, MCM7, ACD, H2AFY, ORC1, TINF2, TERF2, HIST1H4H, PINX1, TFIP11, HIST1H2BB, CDK1, SMCHD1, HMBOX1, SUN2, PPP1R10, SSB, MCM2, TOX4, PPP1CC, MCM3, MCM4, CTC1, MCM6, DCLRE1C, ATRX, THOC5, THOC2, THOC1	2730	127	19662	0.0021197	3.53652e-05	0.00340007
UP_KEYWORDS	Tumor suppressor	36	1.24697	2.20947	6.98831e-06	DLC1, PHLPP2, LIN9, PML, DPH1, FLCN, GPRC5A, PDCD4, LATS1, PLEKHG2, PRR5, RB1CC1, BRD7, PMS2, PBRM1, LIMD1, NDRG2, ERRFI1, CCAR2, APC, PINX1, TRP53, SASH1, BCL10, DAB2IP, RBL1, PRKCI, RB1, TRIM24, PRKCD, BRCA1, UFL1, TSC2, DIS3L2, BUB1B, BIN1	2887	128	22680	0.0029308	4.31623e-05	0.00981607
UP_KEYWORDS	Cytoplasm	1231	42.6394	2.19587	3.65827e-211	VPRBP, ITSN2, SART3, MAP3K7, MAP3K5, INCENP, RPLP0, ARHGEF40, CCAR2, CCAR1, IKBKAP, MCRS1, KIF5B, BRAF, ANKS1, ESPL1, SCYL3, MYH9, BRAP, MARK2, NCAPD2, JUP, MAPK1, PTRF, DHX29, DCAF8, MED15, SIPA1L1, MAPK3, MAPK9, MAPK8, EIF2AK2, MYBBP1A, EIF2AK4, CRTC3, RAD23B, CRTC2, RALGPS2, ARHGEF28, CRTC1, AHCTF1, ARFGEF2, ARFGEF1, SCRIB, RIC1, ATN1, EFR3A, UNC119, TAOK1, PAIP2, TAOK3, ACACA, NXF1, SEPT10, S…	2887	4404	22680	1.53648e-208	3.84119e-209	5.1388e-208
GOTERM_BP_DIRECT	GO:0006364~rRNA processing	40	1.38552	2.19012	1.82798e-06	NAF1, UTP18, UTP15, ERI1, WBP11, BOP1, RBFA, DDX27, WDR55, DKC1, RRP1B, NPM3, RPL5, DDX21, FTSJ3, PDCD11, CCDC86, EXOSC9, RRP1, NOL9, RRP7A, EMG1, NOL8, RRP15, EXOSC5, MPHOSPH10, PAPD5, RRP8, RRP9, RPS6, SIRT1, NOP14, PA2G4, NOP2, RPS17, DIS3L2, UTP14A, POP5, UTP14B, DDX51	2621	126	18082	0.0104414	0.000184128	0.00352935
GOTERM_CC_DIRECT	GO:0005813~centrosome	132	4.57222	2.18549	4.6235e-19	ALS2, XRCC4, DYNC1LI1, DYNC1LI2, CEP76, ITSN2, WDR81, HOOK3, CTNNB1, MVB12A, KIF13A, PRKAR2B, SLC16A1, PRKAR2A, VPS4B, H2AFY, PRKACA, RPRD1B, CEP85, 2700049A03RIK, C2CD3, ROCK2, DTL, MED12, UBR4, ESPL1, TOPBP1, TACC3, PCM1, CEP152, DCTN1, ELL2, MIB1, AAAS, NME1, FGFR1OP, CNTROB, NEK9, CLIP1, RAD18, MDH1, CEP97, NEK3, NEK1, KATNB1, CHEK1, MAPKAPK2, SKP1A, NPHP4, CEP170, NPM1, LEO1, CLASP1, NDRG1, …	2730	435	19662	4.54953e-16	3.03302e-17	7.28998e-16
UP_KEYWORDS	TPR repeat	40	1.38552	2.1822	2.77666e-06	NAA15, PTPN23, KLC4, STIP1, TTC7, KLC3, KLC2, TTN, STUB1, TTC3, TTC4, INTS8, TTC1, KLC1, GPSM1, GPSM2, VPS13A, RANBP2, TTC39B, UNC45A, TOMM34, FKBPL, ERCC6L, WDTC1, TTC14, NCF2, TONSL, NASP, SMG7, TANC1, CDC23, CLUH, CDC27, SGTA, CTR9, TRAPPC12, RPAP3, TOMM70A, TANC2, MTOR	2887	144	22680	0.00116552	1.85109e-05	0.00390033
UP_KEYWORDS	Protein transport	159	5.50745	2.1648	6.53237e-22	XPO1, CHMP3, SEC31A, AP4E1, CHMP4C, XPO6, PLEKHM1, CHMP4B, XPO4, PTPN23, VPS53, VPS50, D1ERTD622E, HOOK3, MVB12A, KIF13A, DAB2, TBC1D17, ATG7, RAB23, VPS4B, AAGAB, VPS13A, GLE1, VPS13B, NUP35, NUP133, MCM3AP, SCAMP3, C2CD5, RAN, CORO7, PITPNM1, AAAS, SEC61B, COPG1, ARRB1, LCA5, LYST, USO1, RAB14, RAB12, AKAP8, VPS26B, ERC1, NUP43, ARFGAP1, SNX9, ARFGAP2, ARFGAP3, SDAD1, AFTPH, CCDC93, SNX5, SNX8,…	2887	577	22680	2.74359e-19	9.46067e-21	9.17606e-19
GOTERM_MF_DIRECT	GO:0004672~protein kinase activity	167	5.78455	2.1593	1.42691e-23	NRBP1, PRPF4B, ZAK, PASK, RPS6KB1, CLK1, TTN, MAP3K7, MAP3K5, CSNK2A1, CLK3, CLK2, WNK4, AAK1, CLK4, TLK1, PRKACA, STK39, EGFR, IKBKAP, TNIK, PAN3, ROCK1, BRAF, ROCK2, STK24, PRKAB1, WNK1, RPS6KC1, SCYL3, MARK3, STK4, STK3, WEE1, MARK2, MAP4K3, MAPK1, MAP4K4, MAP4K5, MAPK3, BMP2K, NEK9, MAPK9, MAPK8, CSNK1G3, NEK4, EIF2AK2, EIF2AK3, EIF2AK4, NRBP2, NEK3, NEK1, STK10, ERBB2, PEAK1, MAP4K2, BMPR2, …	2541	531	17446	2.12181e-20	1.63216e-21	2.36836e-20
GOTERM_MF_DIRECT	GO:0032403~protein complex binding	112	3.87946	2.14796	9.69221e-16	STRN, REST, FLCN, CD2AP, IQGAP1, CTNNB1, TOP1, SIN3A, GIT2, PRKACA, RBM10, TWF1, DAB2IP, RAN, STRN3, RXRA, STRN4, FADD, PPP1CC, RPTOR, DEPDC5, HES1, ARPC1B, KRT19, EP300, LCA5, SIPA1L1, PI4K2A, TELO2, RAD18, CPD, BIN1, SMARCA4, STX7, PXN, ATF1, SRC, GIT1, MET, KAT5, TRADD, VDAC1, RPS3A1, MUC4, TULP3, HDAC1, VCP, ULK1, SPTBN1, HSPD1, NCOR2, RTN4, HNF1B, TLN1, WASF1, TSNAX, SYNJ1, WASF2, RPS2, PEX1…	2541	358	17446	1.48581e-12	8.73746e-14	1.65423e-12
GOTERM_CC_DIRECT	GO:0010008~endosome membrane	36	1.24697	2.12524	1.48662e-05	STEAP3, PLEKHM1, SNX17, ERBB2, SNX2, SNX1, VPS53, ABCA2, RFFL, ZNRF2, KIF13A, PLIN3, PIKFYVE, RAB23, TBC1D5, VPS4B, AP3D1, SHC1, EHD1, EGFR, SUN2, GOLIM4, TMBIM1, APPL1, MICALL1, ARHGAP32, UBA1, ACAP2, COMMD1, GGA1, STEAP2, WDR44, GGA2, STEAP1, ATP6V0A2, GGA3	2730	122	19662	0.014522	0.000206013	0.0234373
GOTERM_CC_DIRECT	GO:0030529~intracellular ribonucleoprotein complex	94	3.25598	2.11565	8.95408e-13	RPL18, MRPS36, RALY, SRP14, XPO1, RPL17, NAF1, NCBP1, LSM8, U2AF2, YBX3, RPLP2, HNRNPLL, RPL22L1, SLIRP, NSRP1, RPS2, YBX1, IQGAP1, RPS3, IGHMBP2, LSM14A, LSM14B, DKC1, RAVER1, PCBP1, RPLP0, RPLP1, PCBP2, RPL12, PABPN1, HNRNPA2B1, G3BP2, EEF2, RRP9, NCL, HNRNPU, PA2G4, RPS17, LARP7, SNRNP200, CPSF6, RPS10, MVP, MYO5A, IGF2BP1, BOP1, STAU1, ZFP36L1, HNRNPL, HNRNPA3, HNRNPK, RPL6, RPL31, HNRNPF, NP…	2730	320	19662	8.81069e-10	3.26321e-11	1.41179e-09
KEGG_PATHWAY	mmu04114:Oocyte meiosis	33	1.14306	2.1139	3.61844e-05	YWHAZ, CAMK2G, CPEB4, ADCY6, SKP1A, CCNE2, SLK, BUB1, CAMK2D, PRKACA, ANAPC1, ANAPC2, CDK1, MAP2K1, ANAPC4, CDC23, ESPL1, CDC20, ITPR3, PPP1CC, CDC26, YWHAE, CDC27, ITPR1, SMC3, CDK2, ITPR2, MAPK1, RPS6KA3, YWHAG, RPS6KA1, MAPK3, YWHAQ	1072	112	7691	0.00939983	0.000236079	0.0473149
GOTERM_MF_DIRECT	GO:0003779~actin binding	104	3.60236	2.11255	3.81658e-14	MTSS1, ENAH, PDLIM5, IMPACT, VCL, AIF1L, DBNL, TWF1, ACTN1, CORO7, MYH9, ARPC1B, CGN, DST, EPS8L2, DBN1, ADD3, ADD2, ADD1, COBL, SSH1, SSH3, SSH2, MYO9B, ANLN, MYO9A, MACF1, DMD, EMD, FGD4, PHACTR4, EPB41, EVL, MISP, MPRIP, SYNE2, EPS8, LASP1, MYH11, SPTBN1, MARCKS, MYLK, HDAC6, MYH10, TLN1, LIMA1, MARCKSL1, WASF1, WASF2, PAWR, TRPV4, SNTB2, MSN, CAP1, MKL2, MKL1, FMNL1, FMNL2, FMNL3, CCDC88A, CL…	2541	338	17446	5.6791e-11	2.98905e-12	6.33937e-11
UP_KEYWORDS	Autophagy	33	1.14306	2.10768	4.97488e-05	PLEKHM1, TFEB, FOXO1, PHF23, UBQLN2, ACBD5, ATG2B, TBC1D17, SQSTM1, ATG7, RB1CC1, ATG2A, TBC1D5, USP10, PRKAA1, DAP, PRKAA2, VMP1, WDFY3, NRBF2, FUNDC1, OPTN, WIPI2, RUBCN, SIRT2, FAM134B, VCP, FNBP1L, ULK1, ATG4B, RAB12, ATG16L1, ABL1	2887	123	22680	0.0206782	0.000278562	0.0698598
KEGG_PATHWAY	mmu04380:Osteoclast differentiation	37	1.28161	2.10678	1.19923e-05	FOSL2, NFKB1, NFKB2, AKT1, MAP3K7, CYLD, GAB2, SQSTM1, JUND, NFATC2, FOSL1, IFNGR1, AKT3, BLNK, NFATC1, AKT2, MAP2K1, NCF2, CREB1, RELB, MAPK11, TAB1, STAT1, TAB2, JUNB, PIRB, IRF9, IFNAR2, MAPK1, MAPK12, MAPK13, MAPK14, JUN, MAPK3, MAPK9, MAPK8, IKBKB	1072	126	7691	0.00312512	9.2055e-05	0.0156835
KEGG_PATHWAY	mmu05164:Influenza A	50	1.7319	2.09779	3.00342e-07	XPO1, NFKB1, AKT1, IFNGR1, AKT3, AKT2, PABPN1, PRKCA, MAPK1, IFNAR2, EP300, JUN, EIF2S1, MAPK3, MAPK9, MAPK8, EIF2AK2, KPNA2, EIF2AK3, EIF2AK4, MAVS, NUP98, IFIH1, AGFG1, PML, HSPA1B, IVNS1ABP, ATF2, HSPA8, ACTB, MAP2K1, MAP2K2, MAP2K4, CREBBP, RAF1, MAPK11, TRIM25, NXF1, STAT1, VDAC1, IRF9, MAPK12, MAPK13, HNRNPUL1, MAPK14, GSK3B, IRF3, DNAJB1, IKBKB, ADAR	1072	171	7691	7.83863e-05	4.12575e-06	0.000392815
GOTERM_BP_DIRECT	GO:0006468~protein phosphorylation	175	6.06166	2.09602	4.86778e-23	NRBP1, PRPF4B, ZAK, PASK, RPS6KB1, CLK1, MAP3K7, MAP3K5, CSNK2A1, CLK3, CLK2, WNK4, AAK1, CLK4, TLK1, STK39, PRKACA, EGFR, TNIK, PAN3, BCR, ROCK1, BRAF, ROCK2, STK24, PRKAB1, WNK1, RPS6KC1, SCYL3, MARK3, STK4, STK3, WEE1, MARK2, MAP4K3, MAPK1, MAP4K4, MAP4K5, MAPK3, BMP2K, NEK9, MAPK9, MAPK8, CSNK1G3, NEK4, EIF2AK2, EIF2AK3, EIF2AK4, NRBP2, NEK3, NEK1, STK10, ERBB2, PEAK1, MAP4K2, BMPR2, CHEK1, M…	2621	576	18082	2.79508e-19	2.15006e-20	9.39859e-20
GOTERM_CC_DIRECT	GO:0043197~dendritic spine	43	1.48944	2.09253	2.97628e-06	FUS, ALS2, PALM, CNN3, STX4A, STRN, ASAP1, CTNND1, IGF2BP1, NR3C1, COMT, ARFGEF2, CANX, MTMR2, CTTNBP2, PRKAR2B, CTTN, HNRNPK, TIAM1, HSPA8, SYNPO, DNM3, CRYAB, BAIAP2, STRN4, MAP1B, ACTN1, PPP1CC, SHANK2, FARP1, PPP1R9B, EPHA4, ARHGAP32, PPP1R2, NCOA2, ARRB1, SIPA1L1, GSK3B, GRK2, DBN1, ABL2, MYH10, ADD1	2730	148	19662	0.00292438	4.64856e-05	0.00469266
UP_KEYWORDS	Calmodulin-binding	37	1.28161	2.09114	1.93569e-05	MYO5A, CNN3, MARCKSL1, CAMK2G, STRN, RRAD, MYO9B, ITPKC, TTN, IQGAP1, CAMKK2, ATP2B1, EEF2K, CAMK2D, SNTB2, TRPV4, CDK5RAP2, TRPM4, EPB41, PCNT, STRN3, STRN4, UBR4, MYH9, DAPK1, TJP1, MYH11, SPTBN1, MARCKS, ADD3, MYLK, ADD2, MYH10, SPTAN1, SNTA1, SLC9A1, ADD1	2887	139	22680	0.00809702	0.000117819	0.0271873
UP_KEYWORDS	Motor protein	34	1.17769	2.08672	4.65393e-05	KIF23, MYO5A, DYNC1LI1, DYNC1LI2, KLC4, KLC3, MYO9B, KLC2, MYO9A, KIF13A, KLC1, KIF4, KIF21A, DYNC1H1, KIF21B, KIF2A, DNM3, KIF11, KIF5B, KIF15, KIF18B, MYL12B, CENPE, KIF16B, MYH9, KIF1C, KIF1B, MYH11, KIF20B, MYO18A, DYNC1I2, KIF20A, MYH10, DNM2	2887	128	22680	0.0193572	0.000264113	0.0653542
GOTERM_BP_DIRECT	GO:0031175~neuron projection development	42	1.4548	2.08456	3.94622e-06	SEPT2, VAPA, SRF, ARFGEF1, BLOC1S4, BLOC1S5, CD44, PTK2B, BLOC1S3, CAMSAP2, ATG7, CAMSAP1, SHC1, MKL2, MKL1, RAPGEF2, CDK16, EHD1, APC, MICALL2, PTPRK, LYN, CLMN, UBE4B, MECP2, CAMSAP3, SNAPIN, DOCK7, RB1, PALLD, FRY, MICALL1, NCAM1, TBC1D24, NEDD4, ULK1, MAPK9, MAP4, MAPK8, CUL4B, IKBKB, MYH10	2621	139	18082	0.0224045	0.000371394	0.00761899
GOTERM_BP_DIRECT	GO:0008360~regulation of cell shape	42	1.4548	2.08456	3.94622e-06	DLC1, ALDOA, PALM, SHROOM3, FERMT2, RDX, ARHGAP35, TPM1, PXN, PHIP, CDC42EP2, VRK1, CDC42EP1, VRK3, PTK2B, WIPF2, LIMD1, MSN, CDC42EP4, ARHGDIA, PRPF40A, FGD4, FMNL1, FMNL3, EPB41, ARHGEF18, BAIAP2, ANXA1, MYL12B, SLC9A3R1, MYH9, EPB41L2, BRWD1, EPS8, CDC42SE2, CSNK1E, SH3KBP1, CFDP1, CSNK1G3, ARAP1, MYH10, PARVA	2621	139	18082	0.0224045	0.000371394	0.00761899
GOTERM_MF_DIRECT	GO:0001078~transcriptional repressor activity, RNA polymerase II core promoter proximal region sequence-specific binding	39	1.35088	2.07571	1.01219e-05	BACH1, GLIS3, JDP2, TSHZ1, E2F8, HDGF, FOXO1, REST, NR2C1, IGHMBP2, ZGPAT, HSF1, CC2D1B, BHLHE40, CC2D1A, NFATC2, TCF3, NFX1, AEBP2, ZBTB7A, ZBTB20, YY1, RCOR1, CREBBP, KLF16, ZFP148, HMGA2, FOXP4, GCFC2, FOXP1, GZF1, SARNP, HES1, SP3, SALL1, ZFP281, IRF3, ZFPM2, IFI204	2541	129	17446	0.0149386	0.000246712	0.0167988
GOTERM_BP_DIRECT	GO:0016310~phosphorylation	184	6.3734	2.07418	1.28068e-23	PRPF4B, ZAK, PASK, RPS6KB1, VPRBP, ITPKC, CLK1, PI4K2B, MAP3K7, MAP3K5, CLK3, CLK2, WNK4, CLK4, TLK1, STK39, PRKACA, EGFR, TNIK, BCR, ROCK1, BRAF, ROCK2, STK24, WNK1, RPS6KC1, MARK3, STK4, STK3, WEE1, MARK2, MAP4K3, MAPK1, MAP4K4, MAP4K5, NME2, BAZ1B, NME1, MAPK3, PI4K2A, BMP2K, NEK9, MAPK9, MAPK8, CSNK1G3, NEK4, EIF2AK2, EIF2AK3, EIF2AK4, COASY, NEK3, NEK1, STK10, ERBB2, PEAK1, MAP4K2, BMPR2, CH…	2621	612	18082	7.35367e-20	6.12806e-21	2.47271e-20
KEGG_PATHWAY	mmu05161:Hepatitis B	42	1.4548	2.06388	4.86337e-06	MAVS, IFIH1, YWHAZ, STAT5A, NFKB1, SRC, ATF2, CCNE2, AKT1, PTK2B, MAP3K1, CASP8, NFATC2, AKT3, NFATC1, AKT2, PRKCA, TRP53, MAP2K1, MAP2K2, CREB1, CREBBP, MAP2K4, HSPG2, RAF1, FADD, RB1, BAD, STAT1, CDK2, STAT3, MAPK1, EP300, JUN, CASP12, MAPK3, D1PAS1, YWHAQ, MAPK9, IRF3, MAPK8, IKBKB	1072	146	7691	0.00126854	4.23105e-05	0.00636058
KEGG_PATHWAY	mmu05160:Hepatitis C	39	1.35088	2.05738	1.22104e-05	MAVS, OCLN, NFKB1, AKT1, PDPK1, EIF3E, SOS1, AKT3, AKT2, EGFR, TRP53, BRAF, RXRA, RAF1, MAPK11, BAD, STAT1, STAT3, TRADD, IRF9, IFNAR2, MAPK1, MAPK12, MAPK13, RIPK1, MAPK14, GSK3B, EIF2S1, MAPK3, ARAF, MAPK9, IRF3, MAPK8, PSME3, PIAS1, EIF2AK2, IKBKB, EIF2AK3, EIF2AK4	1072	136	7691	0.00318187	9.10513e-05	0.0159688
UP_KEYWORDS	Apoptosis	128	4.43367	2.05635	9.3658e-16	MEF2A, RBM5, FOXO1, RPS6KB1, FOXO3, CIAPIN1, KANK2, MAP3K7, SHB, DAB2, MAP3K5, CSNK2A1, ACIN1, DAP, RNF34, CCAR2, API5, BCL7C, CCAR1, BCL7B, BCL10, DAB2IP, ROCK1, TFPT, MADD, DFFA, STK24, FADD, BCL2L13, MECOM, STK4, STK3, SLTM, MAPK1, MAPK3, TNFAIP3, SUDS3, MCL1, CHEK2, RFFL, DIDO1, ZC3H8, PEG10, DOCK1, TRP53BP2, TRP53, TAOK1, SRA1, MAP2K4, RYBP, EPHA2, TRADD, VDAC1, AKTIP, RABEP1, ABL1, PDCD5, P…	2887	489	22680	3.73035e-13	8.43769e-15	1.24345e-12
UP_KEYWORDS	Cell junction	172	5.95774	2.0442	8.54787e-21	DLC1, ENAH, OCLN, CCDC85C, VAPA, PDLIM5, RPS6KB1, ITSN1, VCL, ZNRF2, PNN, CTNNB1, ATP2B1, MFF, USP53, KDF1, SH2D5, TIAM1, ANK3, WNK4, AFDN, PARD3B, RAPGEF2, PTPRJ, F11R, DBNL, MAGI3, BCR, MAGI1, MPDZ, PSD3, TANC1, ACTN1, PATJ, CTNNA1, FARP1, JUP, IGSF5, TNS3, TNS2, PGM5, CGN, SIPA1L1, PI4K2A, DSP, SDCBP, TGFB1I1, DST, DBN1, CGNL1, PEAK1, SSH2, AFAP1L1, RIMS2, ARFGEF2, SCRIB, PXN, TJAP1, NPHP4, HN…	2887	661	22680	3.5901e-18	1.12191e-19	1.20072e-17
GOTERM_MF_DIRECT	GO:0016301~kinase activity	200	6.92761	2.03733	1.23895e-24	VPRBP, CLK1, MAP3K7, MAP3K5, CLK3, CLK2, WNK4, COL4A3BP, CLK4, GIT2, TLK1, MAGI3, TNIK, BCR, ROCK1, BRAF, ROCK2, WNK1, SKP2, MARK3, MARK2, MAPK1, NME2, BAZ1B, NME1, MAPK3, MAPK9, NEK9, MAPK8, NEK4, EIF2AK2, EIF2AK3, EIF2AK4, COASY, NEK3, PFKFB2, NEK1, ERBB2, AKAP12, CHEK1, CHEK2, VRK1, SPHK2, MAP2K1, MAP2K2, TAOK1, TAOK3, MAP2K4, TRIO, OXSR1, ATR, EPHA2, EPHA4, CDC42BPG, CDC42BPA, TNK1, TNK2, GRK…	2541	674	17446	1.84232e-21	1.53527e-22	2.0564e-21
KEGG_PATHWAY	mmu04068:FoxO signaling pathway	38	1.31625	2.03454	2.1179e-05	USP7, FOXO1, BNIP3, FOXO3, AKT1, PDPK1, SOS1, PRKAA1, PRKAA2, AKT3, AKT2, EGFR, IRS2, BRAF, MAP2K1, MAP2K2, CREBBP, PRKAB2, PRKAB1, SKP2, RAF1, MAPK11, IRS1, STK4, SIRT1, CDK2, STAT3, MAPK1, EP300, MAPK12, CSNK1E, MAPK13, MAPK14, MAPK3, ARAF, MAPK9, MAPK8, IKBKB	1072	134	7691	0.00551254	0.000153538	0.0276964
KEGG_PATHWAY	mmu04144:Endocytosis	74	2.56321	2.03413	1.17673e-09	CLTA, CHMP3, CHMP4C, CHMP4B, PIP5K1C, EPS15L1, PIP5K1A, CLTC, MVB12A, DAB2, SMAP2, ZFYVE16, VPS4B, SPG20, GIT2, AGAP1, EGFR, EPN3, KIF5B, PSD3, PRKCI, LDLRAP1, RAB11FIP5, ARPC1B, RAB11FIP2, ARRB1, IGF2R, ACAP2, SH3KBP1, WASL, BIN1, SNX12, VPS26B, RAB11FIP1, EPN1, EPN2, ARFGAP1, ARFGAP2, CAV2, ARFGAP3, PARD3, USP8, SNX5, SNX2, PML, ASAP2, SNX1, ASAP1, HSPA1B, ARFGEF2, ARFGEF1, SRC, FAM21, RBSN, WI…	1072	261	7691	3.07126e-07	3.07126e-08	1.53904e-06
UP_KEYWORDS	Protein biosynthesis	38	1.31625	2.03078	2.9518e-05	EIF6, EEF1B2, EIF3J1, EIF5, HBS1L, EIF5B, KARS, EIF2D, EIF3C, EIF3A, EIF3B, EIF3G, EIF3H, EIF3E, EIF3F, TCEA1, EIF2B5, MARS, EEF1A1, BRF1, AIMP1, AIMP2, EFTUD2, EEF2, DENR, AARSD1, EIF4G1, EIF4B, EIF4G2, EIF4G3, DHX29, EIF2S1, EIF2S2, EIF4A1, EEF1G, EEF1D, EIF2AK2, EIF2AK3	2887	147	22680	0.0123212	0.000172176	0.0414561
UP_KEYWORDS	Cell projection	175	6.06166	2.0277	9.52517e-21	ENAH, SEPT2, NRBP1, SHTN1, ADCY6, PTPN23, FAM179B, STRN, D1ERTD622E, ITSN1, CD2AP, SETX, IGHMBP2, CTTNBP2, PACSIN2, ANK3, AIF1L, PRKACA, PTPRJ, DBNL, 2700049A03RIK, DAB2IP, C2CD3, ROCK1, ANKS1, C2CD5, MPDZ, BAIAP2, STRN4, ACTN1, BASP1, PDE4C, SCYL3, PCM1, FARP1, NME2, ARRB1, LCA5, PI4K2A, CLIP1, ATXN1L, NEK4, DST, SEPT7, DBN1, PALM, COBL, SNX9, NEK3, SNX5, SNX2, IGF2BP1, SNX1, AFAP1L1, ARFGEF2, S…	2887	678	22680	4.00057e-18	1.21229e-19	1.33801e-17
GOTERM_BP_DIRECT	GO:0000122~negative regulation of transcription from RNA polymerase II promoter	214	7.41254	2.02519	6.8053e-26	MEF2A, VPRBP, REST, CTNNB1, EPC1, ZGPAT, SIN3B, SIN3A, YEATS2, H2AFY, CRY1, DAB2IP, RCOR3, RCOR2, RREB1, RCOR1, RXRA, YY1, ZHX1, MECP2, ZHX3, HMG20A, HES1, UHRF1, RFC1, JUN, PIAS1, ATXN1L, SUDS3, ATN1, HEXIM1, TCF4, BCOR, TCF3, TCF25, MEPCE, ASXL2, AEBP2, CREBBP, RYBP, KLF16, GCFC2, NOTCH2, SAP130, IRF2BPL, RNF2, TRPS1, NCOR1, ZFHX3, NCOR2, BACH1, HNF1B, EZH2, YBX3, NFKB1, NFKB2, DMAP1, ZEB1, RLI…	2621	729	18082	3.9076e-22	3.9076e-23	1.31395e-22
UP_KEYWORDS	ATP-binding	351	12.1579	2.02305	2.93385e-41	DYNC1LI1, DYNC1LI2, ADCY6, VPRBP, CCT3, CLK1, MAP3K7, KIF13A, ATP2B1, MAP3K5, CLK3, CLK2, WNK4, CLK4, VPS4B, TLK1, DDX10, MAGI3, BCR, PAN3, TNIK, ROCK1, MAGI1, KIF5B, BRAF, ROCK2, LIG1, UBE2J1, LIG3, WNK1, MARK3, MYH9, MARK2, MAPK1, NME2, DHX29, BAZ1B, RFC1, NME1, ABCB1B, MAPK3, NEK9, MAPK9, MAPK8, EIF2AK2, NEK4, EIF2AK3, MYO18A, EIF2AK4, COASY, NEK3, NEK1, PFKFB2, ERBB2, CHEK1, UBA5, MYO9B, CHEK…	2887	1363	22680	1.23222e-38	6.48536e-40	4.1212e-38
GOTERM_CC_DIRECT	GO:0005802~trans-Golgi network	46	1.59335	2.02013	3.63048e-06	SNX9, DENND5A, AP4E1, TGOLN1, STX4A, LRBA, VPS53, NBEA, ARFGEF2, ARFGEF1, TJAP1, TMEM230, PACSIN3, PACSIN2, STX16, GOLGA1, AP3D1, DOPEY2, CLASP2, DOPEY1, TRIP10, AP3B1, BIRC6, CORO7, CBY1, OPTN, BICD1, FLNA, ATP7A, NUCB1, ATXN2, NCK2, FNBP1, FNBP1L, IGF2R, NCK1, RAB14, VAMP4, CPD, GGA2, MYO18A, SMPD4, ARAP1, GGA3, ATP7B, DNM2	2730	164	19662	0.00356603	5.49585e-05	0.00572411
GOTERM_MF_DIRECT	GO:0019904~protein domain specific binding	85	2.94423	2.01935	1.27669e-10	SCAF1, XPO1, OSBP, E2F4, OCLN, VAPA, BCAR1, DICER1, GJA1, STRN, CBX3, IQGAP1, PRKAR2B, PRKAR2A, GAB2, TUBB5, DDX20, TUBA1A, CASP2, DBNL, PHRF1, IRS2, RAN, RXRA, STRN4, MECP2, MED12, PRKCI, ACTN1, BASP1, SLC9A3R1, PPP1CC, MBD2, MYH9, TACC3, IRS1, TACC1, TACC2, RFC1, NCK1, CNTROB, EPB41L5, PIAS2, PIAS1, AKAP1, SCAF8, AKAP2, YWHAZ, SHROOM2, CTNND1, RDX, RIMS2, SRC, MLF1, TRIM11, HNRNPK, ATN1, AATF, …	2541	289	17446	1.89843e-07	6.54632e-09	2.11903e-07
KEGG_PATHWAY	mmu04810:Regulation of actin cytoskeleton	59	2.04364	1.98729	1.73473e-07	ENAH, BCAR1, WASF1, WASF2, PIP5K1C, PIP5K1A, IQGAP1, VCL, PAK2, TIAM1, PAK4, MSN, PAK1, EGFR, ARHGEF1, BRAF, ROCK1, ARHGEF7, ROCK2, BAIAP2, ACTN1, ARHGEF12, PPP1CC, MAPK1, ARPC1B, CRKL, RRAS2, CFL1, MAPK3, WASL, SSH1, SSH3, PPP1R12C, SSH2, ABI2, ARHGAP35, RDX, SRC, PXN, DOCK1, ITGAV, SOS1, PIKFYVE, PPP1R12A, FGD3, APC, ACTB, GIT1, MAP2K1, MAP2K2, RAF1, MYL12B, VAV2, ARAF, CRK, PIP4K2C, MYLK, PIP4…	1072	213	7691	4.52755e-05	2.66332e-06	0.000226884
GOTERM_BP_DIRECT	GO:0043547~positive regulation of GTPase activity	42	1.4548	1.98461	1.48306e-05	ALS2, CAV2, SNX9, RABGAP1, RAP1GAP, RAB3GAP1, ERBB2, EZH2, RGL3, ARHGAP35, MYO9B, CX3CL1, MYO9A, RIC1, ARHGAP21, RACK1, AFDN, AGRN, RAPGEF2, BCAS3, IQSEC1, DVL2, DENND6A, DVL3, F11R, MAP2K1, RALBP1, ARHGEF7, MEX3B, NF1, DENND1A, ARHGAP27, ARHGAP23, ECT2, ANKRD27, TBCD, GSK3B, TSC2, PKP4, BIN1, ARAP1, SRGAP2	2621	146	18082	0.0816328	0.00125154	0.0286307
GOTERM_BP_DIRECT	GO:0035556~intracellular signal transduction	115	3.98337	1.98343	2.03203e-13	NRBP1, ZAK, PLEKHM1, THOP1, ADCY6, ITSN1, GAB2, PPP1R1B, TIAM1, WNK4, PRKACA, STK39, TLK1, DEPDC1B, PAG1, EGFR, DEPDC7, BCR, TNIK, ROCK1, BRAF, ROCK2, WNK1, SOCS6, STK4, STK3, MARK2, DEPDC5, MAP4K3, MAP4K4, TNS3, MAPK1, MAP4K5, TNS2, MAPK3, HSPB1, SDCBP, NRBP2, ARHGEF28, MAP4K2, MYO9B, ARFGEF2, MYO9A, SRC, SH3BP5L, GMIP, PLCH1, BLNK, DVL2, DVL3, ABR, OXSR1, VAV2, DNMBP, CBLB, CDC42BPG, PLCG1, CDC…	2621	400	18082	1.16661e-09	5.55527e-11	3.92275e-10
GOTERM_CC_DIRECT	GO:0048471~perinuclear region of cytoplasm	190	6.58123	1.97748	1.55322e-21	SEC31A, SEPT2, CHERP, NRBP1, SHTN1, VAPA, NAA15, VPS53, RPS6KB1, RANGAP1, VPS50, TPD52, CD2AP, CTNNB1, IGHMBP2, PRKAR2B, PRKAR2A, DAB2, PICALM, COL4A3BP, PRKACA, PUM2, RAPGEF2, CCAR1, EGFR, BCL10, TWF1, TNIK, KIF5B, BYSL, PATJ, OPTN, BICD1, DEPDC5, NME2, NME1, UBR5, SERBP1, FGFR1OP, USO1, RAB14, AMFR, CPD, EIF2AK2, DST, EIF2AK3, DBN1, SEPT9, MVP, ADD1, PACS1, FUS, CAV2, COBL, STX7, MRE11A, RHPN2,…	2730	692	19662	1.52837e-18	1.27364e-19	2.44899e-18
KEGG_PATHWAY	mmu04010:MAPK signaling pathway	69	2.39002	1.97226	1.83968e-08	ZAK, NFKB1, NFKB2, DAXX, AKT1, MAP3K7, MAP3K5, PAK2, PRKACA, PAK1, RAPGEF2, AKT3, AKT2, EGFR, PRKCA, BRAF, RELB, FLNC, MECOM, FLNB, STK4, STK3, FLNA, MAP4K3, MAP4K4, MAPK1, CRKL, ARRB1, JUN, RRAS2, MAPK3, MAPK9, HSPB1, MAPK8, STMN1, MAP3K11, MAP4K2, HSPA1B, MAPKAPK2, SRF, ATF2, MAP3K3, MAP3K2, MAP3K1, SOS1, JUND, HSPA8, NFATC1, TRP53, MAP2K1, TAOK1, MAP2K2, TAOK3, MAP2K4, NF1, RAF1, MAPK11, TAB1,…	1072	251	7691	4.80156e-06	3.4297e-07	2.40611e-05
GOTERM_MF_DIRECT	GO:0003690~double-stranded DNA binding	39	1.35088	1.96887	3.75829e-05	JDP2, FOSL2, STAT5A, POLA1, NFKB1, NR3C1, ZEB1, CTNNB1, LSM14A, ERCC5, HNRNPK, TARDBP, SAFB, JUND, TCF4, CRY1, MSH6, RAD51AP1, NUCKS1, CREB1, RXRA, FOXA1, ZFP148, STAT1, PURB, JUNB, PURA, SAFB2, SLTM, RFC1, SP1, TDP1, JUN, SP3, DNMT1, AKAP8, NFIC, IFI204, NFIB	2541	136	17446	0.0543538	0.000809626	0.0623613
KEGG_PATHWAY	mmu04141:Protein processing in endoplasmic reticulum	46	1.59335	1.96443	6.73799e-06	HSP90AB1, RAD23B, SEC31A, RAD23A, MAN1B1, PDIA6, HSPA1B, UBQLN2, SKP1A, SEC62, CANX, STUB1, SSR1, STT3B, HSPH1, MAP3K5, DNAJA1, FBXO6, DNAJC5, TRAM1, HSPA8, DNAJA2, HSP90AA1, RRBP1, UFD1L, CRYAB, CKAP4, UBE4B, NSFL1C, UBE2J1, HSPBP1, UBE2E3, ATXN3, HSP90B1, SEC61B, VCP, EIF2S1, CASP12, HSPA4L, MAPK9, MAPK8, AMFR, DNAJB1, EIF2AK2, EIF2AK3, EIF2AK4	1072	168	7691	0.00175708	5.67281e-05	0.00881222
GOTERM_MF_DIRECT	GO:0044212~transcription regulatory region DNA binding	66	2.28611	1.94482	8.61946e-08	RAI1, HNF1B, FOSL2, ARID4B, CBX4, NFKB1, REST, CTNNB1, KDM1A, ASH2L, PAX8, BRD7, H2AFY, YAP1, CDK5RAP2, GABPB2, RCOR3, RCOR2, RREB1, MTA2, RCOR1, RXRA, YY1, TTF1, CDC5L, BASP1, TRERF1, HNF4A, ARRB1, JUN, FOXC1, SMARCA2, ZFP513, KMT2D, KMT2A, FOXM1, TFEB, ZBTB14, NFYA, MYBL2, TCF7L2, CALCOCO1, HNRNPL, TCF20, JUND, TAF9, BCOR, NFATC2, TRP53, CREB1, GMNN, FOXA1, TAF7, BRCA1, STAT3, HDAC4, HDAC1, SP1…	2541	233	17446	0.000128163	3.20428e-06	0.000143065
GOTERM_BP_DIRECT	GO:0006351~transcription, DNA-templated	531	18.3928	1.9434	3.54277e-60	MEF2A, NAA15, MED24, VPRBP, REST, CTNNB1, MAP3K7, EPC1, PPP1R1B, MED26, CCAR2, CCAR1, IKBKAP, MCRS1, TFPT, RCOR3, RCOR2, RREB1, RCOR1, RXRA, ZHX1, MECP2, MED12, HMG20A, ZHX3, MED14, MED13, MECOM, MED19, MAPK1, HNF4A, MED15, PTRF, ASCC2, ZFP280C, JUN, MAPK3, ZZZ3, VGLL4, EIF2AK2, MYBBP1A, CRTC3, CRTC2, CRTC1, ERBB2, AHCTF1, CHCHD2, MYBL2, DIDO1, VPS72, HEXIM1, LEO1, TCF4, TCF3, ASXL2, KLF16, GCFC2…	2621	1885	18082	2.03426e-56	2.03426e-56	6.8403e-57
GOTERM_BP_DIRECT	GO:0006886~intracellular protein transport	65	2.25147	1.93288	1.42679e-07	XPO1, CLTA, AP4E1, XPO6, VIPAS39, CLTC, KIF13A, TBC1D15, COPB2, CTTN, TBC1D12, EVI5, SRPR, TLK1, AP3B1, SCAMP3, RAN, IPO9, TBC1D22A, SEC61B, COPG1, IPO7, IPO5, USO1, TOM1, SLU7, VPS26B, TBC1D8B, SNX9, STX7, RABGAP1, SNX5, SNX17, SNX8, STX4A, SNX2, RABGAP1L, SNX1, RFFL, RIMS2, RIC1, ACD, KLC1, STX16, TBC1D5, AP3D1, TBC1D4, EHD1, TBC1D1, ASPSCR1, TBC1D2B, TBC1D10B, TBC1D10A, SNAPIN, HID1, USP6NL, C…	2621	232	18082	0.000818929	1.90525e-05	0.000275481
UP_KEYWORDS	Alternative splicing	1172	40.5958	1.92658	5.80762e-146	MEF2A, VPS53, MED24, VPS50, VPRBP, REST, RPL22L1, ITSN2, SART3, WTAP, ITSN1, EPC1, USP53, USP54, MAK16, INCENP, YEATS2, ARHGEF40, PTBP3, PTBP2, CCAR1, BSG, TFPT, BRAF, RREB1, ANKS1, MECP2, SIPA1L2, LIG3, MED12, MED14, SCYL3, MARK3, MECOM, BRAP, MARK2, NCAPD2, ASCC2, DCAF8, ZFP280C, SIPA1L1, MAPK9, EIF2AK4, CRTC3, AI661453, SDAD1, RALGPS2, TNRC18, ARHGEF28, A730008H23RIK, ZCRB1, SCRIB, RIC1, EFR3A…	2887	4779	22680	2.4392e-143	4.06533e-144	8.158e-143
GOTERM_CC_DIRECT	GO:0030054~cell junction	192	6.6505	1.92594	2.26138e-20	DLC1, XRCC4, ENAH, OCLN, CCDC85C, VAPA, PDLIM5, RPS6KB1, ITSN1, VCL, ZNRF2, PNN, CTNNB1, ATP2B1, MFF, MIOS, KDF1, SH2D5, TIAM1, ANK3, WNK4, AFDN, PARD3B, RAPGEF2, PTPRJ, F11R, DBNL, MAGI3, MCRS1, BCR, MAGI1, MPDZ, PSD3, TANC1, ACTN1, PATJ, BASP1, CTNNA1, FARP1, JUP, IGSF5, TNS3, TNS2, PGM5, CGN, SIPA1L1, PI4K2A, DSP, SDCBP, TGFB1I1, PAF1, DST, DBN1, CGNL1, PEAK1, SSH2, AFAP1L1, RIMS2, ARFGEF2, SC…	2730	718	19662	2.2252e-17	1.58943e-18	3.56557e-17
UP_KEYWORDS	Endosome	108	3.74091	1.91521	2.3788e-11	CHMP3, CHMP4C, CHMP4B, PLEKHM1, PTPN23, VPS53, VPS50, AMOTL2, ZNRF2, MVB12A, KIF13A, PACSIN2, VPS4B, RAB23, MCOLN1, RAPGEF2, EGFR, DBNL, TNIK, OPTN, RUBCN, GAPVD1, ACAP2, PI4K2A, RAB14, RAB12, VPS26B, STX7, CCDC93, SNX5, SNX8, SNX2, SNX1, ABCA2, RFFL, ARFGEF2, LLGL1, LAMTOR1, OSBPL9, GOLIM4, OCIAD1, KCNK1, EPS15, EPHA4, RABEP2, RABEP1, HGS, TNK2, ATP7B, STEAP3, VIPAS39, TMEM230, TRIM3, NISCH, GRI…	2887	443	22680	9.99095e-09	1.88508e-10	3.34151e-08
GOTERM_BP_DIRECT	GO:0016477~cell migration	53	1.83582	1.91435	3.11761e-06	BCAR1, WWC1, RPS6KB1, CD2AP, PDPK1, CD44, GAB2, TIAM1, DEPDC1B, SPECC1L, PTPRK, FMNL3, CCDC88A, AVL9, PRKCI, PALLD, HES1, JUP, TNS3, NCK2, CARMIL1, NCK1, SH3KBP1, FOXC1, USP24, MYO18A, SHROOM2, PEAK1, ABI2, ARHGAP35, SRC, SCRIB, DOCK1, ATN1, ITGAV, LIMD1, CLASP2, NFATC2, USP33, PRPF40A, APC, RHBDF1, VAV2, BRAT1, EPHA2, PPP1R9B, PLCG1, GSK3A, GSK3B, CDC42BPA, TNK2, ABL2, CDC42BPB	2621	191	18082	0.0177421	0.000298311	0.00601923
GOTERM_CC_DIRECT	GO:0043209~myelin sheath	51	1.76654	1.91308	5.515e-06	RTN4, SEPT4, SEPT2, PGAM1, CCT3, COX5A, CLTC, CANX, MBP, GOT2, PKM, GSTM1, MSN, PDHA1, TUBA1A, HSP90AA1, ACO2, CAR13, CRYAB, NCAM1, NME2, NME1, PEBP1, SEPT7, MDH1, ALDOA, ERBB2, STIP1, RDX, GPI1, EXOC4, NDRG1, EHD1, HSPA8, ENO1, ACTB, EEF1A1, TCP1, ATP1A1, DPYSL2, SOD1, ITPR3, VDAC2, SIRT2, ITPR2, VDAC1, YWHAG, VCP, ATP5A1, HSPD1, SPTAN1	2730	192	19662	0.00541207	8.09933e-05	0.00869527
GOTERM_CC_DIRECT	GO:0005829~cytosol	470	16.2799	1.89744	1.04369e-48	DLC1, ALS2, XRCC4, TGOLN1, RUSC2, PGAM1, VPS53, RANGAP1, REST, ITSN1, CTNNB1, MAP3K5, VPS4B, CDCA3, KIF5B, NCF2, CRYAB, MECP2, MYH9, CTNNA1, JUP, MAPK1, GRB10, HNF4A, PTRF, NME1, JUN, MAPK3, MAPK9, MAPK8, HMGCS1, UBA5, ARFGEF2, ARFGEF1, SCRIB, RIC1, EFR3A, DVL2, GIT1, DVL3, RPSA, MAP2K1, SPHK2, MAP2K2, MAP2K4, ACACA, RPS3A1, UBA1, UBA2, HGS, TNK1, BACH1, SH3RF1, SYNJ1, NBEA, DAXX, COPB2, USP19, N…	2730	1784	19662	1.02699e-45	1.46713e-46	1.64561e-45
UP_KEYWORDS	Ubl conjugation pathway	152	5.26498	1.89239	4.07872e-15	CBX4, VPRBP, RNF213, ZNRF2, CNOT4, MKRN2, ZFP91, ATG7, FBXO28, RNF149, RNF34, CDCA3, AUP1, ANAPC1, ANAPC2, ZC3HC1, DTL, USP1, DTX3L, ANAPC4, SOCS6, UBE2J1, UBR4, SKP2, UBR1, BRAP, NUMBL, DCAF5, MIB1, DCAF6, UHRF1, UHRF2, KDM2B, TRIM33, HUWE1, DCAF8, KDM2A, UBR5, RAD18, NEURL4, PIAS2, PIAS1, AMFR, TNFAIP3, RNF20, RAD23B, ZFAND5, FZR1, UBA5, SKP1A, RFFL, TTC3, EIF3F, OTUD7B, FBXO6, STAMBPL1, RNF168…	2887	631	22680	1.72529e-12	3.75255e-14	5.77316e-12
GOTERM_BP_DIRECT	GO:0008283~cell proliferation	60	2.07828	1.88152	1.19875e-06	PTGES3, NBN, E2F8, DICER1, DPH1, MCM10, LARP1, CTNNB1, KDM1A, MCM7, PICALM, RRN3, DKC1, COL4A3BP, YAP1, GNL3, EGFR, CDK1, IRS2, BYSL, HMGA2, TACC3, PURB, TACC1, PURA, TACC2, IFNAR2, UHRF1, UHRF2, FOXC1, MELK, MAP3K11, MVP, MRE11A, POLA1, BOP1, TCF7L2, SRC, SCRIB, ZFP36L1, SRRT, BUB1, DDX41, MAP2K1, SPHK2, NASP, RHBDF1, CREBBP, SRA1, BAD, APPL1, BRAT1, STAT3, LRP1, GSK3B, PRKAR1A, MAP7, LRP2, ALKB…	2621	220	18082	0.0068596	0.000127459	0.00231449
GOTERM_BP_DIRECT	GO:0015031~protein transport	161	5.57672	1.87622	5.04146e-16	XPO1, CHMP3, SEC31A, AP4E1, CHMP4C, XPO6, PLEKHM1, CHMP4B, XPO4, PTPN23, VPS53, VPS50, D1ERTD622E, HOOK3, MVB12A, KIF13A, DAB2, TBC1D17, ATG7, RAB23, VPS4B, AAGAB, VPS13A, GLE1, VPS13B, NUP133, MCM3AP, SCAMP3, C2CD5, RAN, CORO7, MYH9, PITPNM1, AAAS, SEC61B, COPG1, ARRB1, LCA5, LYST, USO1, RAB14, RAB12, AKAP8, VPS26B, ERC1, NUP43, ARFGAP1, SNX9, ARFGAP2, ARFGAP3, SDAD1, AFTPH, CCDC93, SNX5, SNX8, …	2621	592	18082	3.18745e-12	1.77081e-13	1.07692e-12
KEGG_PATHWAY	mmu04510:Focal adhesion	54	1.87045	1.87159	4.52623e-06	TLN1, BCAR1, CTNNB1, VCL, AKT1, PDPK1, ARHGAP5, PAK2, PAK4, SHC1, ZYX, PAK1, AKT3, AKT2, EGFR, PRKCA, BRAF, ROCK1, ROCK2, ACTN1, FLNC, PPP1CC, FLNB, FLNA, VASP, MAPK1, CRKL, JUN, MAPK3, MAPK9, MAPK8, PARVA, CAV2, ERBB2, PPP1R12C, ARHGAP35, SRC, PXN, DOCK1, ITGAV, SOS1, PPP1R12A, SPP1, ACTB, MAP2K1, MET, RAF1, MYL12B, BAD, VAV2, BIRC2, GSK3B, CRK, MYLK	1072	207	7691	0.00118065	4.07354e-05	0.00591967
GOTERM_CC_DIRECT	GO:0005634~nucleus	1557	53.9314	1.86307	4.75358e-211	MEF2A, VPRBP, WTAP, SART3, SART1, MAK16, RPLP0, VPS4B, PTBP3, PTBP2, PDHA1, CCAR2, IKBKAP, MCRS1, BRAF, TFPT, PTBP1, GEM, MARK2, JUP, DCAF6, ASCC2, DHX29, DCAF8, PTRF, JUN, EIF2AK2, MYBBP1A, SDAD1, A730008H23RIK, MYBL2, VPS72, ATN1, ZC3H14, FRA10AC1, ZC3H18, ATR, NXF1, RGS3, PKP3, RBMXL1, POP5, EZH2, CWC15, U2SURP, YBX3, RNF187, YBX1, EVI5, BRD7, ANP32A, USP10, BRD4, USP16, TWISTNB, ERRFI1, USP15…	2730	6019	19662	4.67752e-208	4.67752e-208	7.49508e-208
GOTERM_CC_DIRECT	GO:0042995~cell projection	184	6.3734	1.86124	6.57035e-18	SEPT4, ENAH, SEPT2, NRBP1, SHTN1, ADCY6, PTPN23, STRN, D1ERTD622E, ITSN1, CD2AP, SETX, IGHMBP2, CTTNBP2, PACSIN2, ANK3, AIF1L, PRKACA, PTPRJ, DBNL, 2700049A03RIK, DAB2IP, C2CD3, ROCK1, MAGI1, C2CD5, MPDZ, BYSL, BAIAP2, STRN4, ACTN1, BASP1, PDE4C, SCYL3, PCM1, FARP1, NME2, ARRB1, LCA5, PI4K2A, CLIP1, ATXN1L, NEK4, DST, SEPT7, DBN1, PALM, COBL, SNX9, NEK3, AGFG1, SSH1, SNX5, SNX2, IGF2BP1, SNX1, CX…	2730	712	19662	6.46522e-15	3.80307e-16	1.03596e-14
GOTERM_CC_DIRECT	GO:0005667~transcription factor complex	69	2.39002	1.86124	3.07386e-07	MEF2A, HNF1B, E2F4, E2F8, NAA15, PDLIM1, ZEB1, CTNNB1, KDM1A, SIN3A, PAX8, YAP1, SCX, ATF7IP, RCOR3, RCOR2, MTA2, RCOR1, YY1, RBL1, RB1, TRERF1, CDK2, JUNB, EYA3, MED7, EP300, HNF4A, ASCC2, JUN, NCOA6, MGA, PUS1, TFEB, TRRAP, TCF7L2, ATF1, ARNT, JUND, POU2F1, LIMD1, NFATC2, TCF4, APEX1, TCF3, TFDP1, NFATC1, TRP53, TAF1, NRBF2, CREB1, CREBBP, TAF7, SRA1, TEAD2, WWTR1, KAT5, AJUBA, NRF1, HDAC2, HDA…	2730	267	19662	0.000302422	5.4994e-06	0.000484661
UP_KEYWORDS	Chaperone	45	1.55871	1.85087	5.73954e-05	HSP90AB1, NACA, SUPT6, A730008H23RIK, PDIA6, HSPA1B, CCT3, DAXX, CANX, CDC37, BAG4, BAG6, BAG3, NPM1, DNAJA1, BTF3, NPM3, DNAJC5, ASF1B, CDC37L1, DNAJC2, ASF1A, HSPA8, PSMD9, UNC45A, TOMM34, DNAJA2, TCP1, HSP90AA1, CRYAB, SACS, RBBP7, SGTA, TRAP1, HSP90B1, TBCB, TBCD, HSPB8, PDCL, HSPA4L, HSPB1, HSPD1, DNAJB1, CHORDC1, CHAF1A	2887	191	22680	0.0238185	0.000317144	0.0805935
GOTERM_CC_DIRECT	GO:0005769~early endosome	58	2.00901	1.84835	3.72849e-06	ALS2, CHMP3, VIPAS39, F2RL1, WASF2, PTPN23, GJA1, TMEM230, NISCH, TRIM3, GRIPAP1, PACSIN2, ZFYVE16, USP10, AKT2, DBNL, ACKR1, RPS6KC1, KIF16B, LDLRAP1, RUBCN, ANKRD27, NUCB1, RAB11FIP5, MAPK1, IGF2R, MAPK3, RAB14, FKBP15, TOM1, COMMD1, SNX12, STEAP2, VPS26B, RIN3, MYO5A, USP8, STX7, RAP1GAP, CCDC93, SNX17, SNX16, SNX1, RABGAP1L, FAM21, NUMB, LMTK2, INPP5F, EHD1, MAP2K1, MAP2K2, ANXA2, EPS15, RABE…	2730	226	19662	0.00366212	5.55869e-05	0.00587863
GOTERM_MF_DIRECT	GO:0000166~nucleotide binding	520	18.0118	1.84412	2.86754e-51	VPRBP, CLK1, SART3, MAP3K7, MAP3K5, CLK3, CLK2, CLK4, VPS4B, TLK1, PTBP3, PTBP2, R3HCC1, MAGI3, TNIK, KIF5B, BRAF, MAGI1, ROCK1, ROCK2, LIG1, PTBP1, UBE2J1, LIG3, GEM, MARK3, MYH9, BRAP, MARK2, MAPK1, NME2, DHX29, NME1, MAPK3, MAPK9, MAPK8, SCAF8, EIF2AK2, EIF2AK3, MYO18A, EIF2AK4, ERBB2, NIFK, ZCRB1, UBA5, SPHK2, MAP2K1, MAP2K2, TAOK1, TAOK3, MAP2K4, ACACA, NXF1, ATR, ATP11C, VDAC2, SEPT10, VDAC…	2541	1936	17446	4.26404e-48	8.52807e-49	4.75951e-48
GOTERM_MF_DIRECT	GO:0019899~enzyme binding	103	3.56772	1.84161	4.1513e-10	U2AF2, CBX4, CBX3, CBX1, XRCC1, MCM10, TTN, CTNNB1, GOT2, KDM1A, ANK1, H2AFY, LUC7L2, SLC4A2, CCAR2, AKIRIN2, EGFR, BCL10, BCR, RCOR3, RCOR2, RXRA, RCOR1, PRKAB2, MECP2, RAD9A, NME2, NME1, JUN, MAPK8, PIAS1, EIF2AK3, SUDS3, HACD3, FDX1, SRC, NPM1, PRKRA, JUND, TRP53, TRIO, CDC20, SPDL1, WDR70, CASC3, BRCA1, NOP14, NOTCH2, TULP3, HDAC2, HDAC1, ATF7, PTPN1, ZFHX3, MYLK, PHF6, PTGES3, CAD, PAWR, RPS…	2541	384	17446	6.17298e-07	2.05766e-08	6.89027e-07
KEGG_PATHWAY	mmu05168:Herpes simplex infection	53	1.83582	1.8281	1.16049e-05	SRSF1, HMGN1, NFKB1, DAXX, MAP3K7, CSNK2A1, CASP8, IFNGR1, CDK1, MCRS1, SKP2, NECTIN2, FADD, PPP1CC, SRPK1, CDK2, IFNAR2, EP300, GTF2I, JUN, EIF2S1, MAPK9, MAPK8, EIF2AK2, EEF1D, EIF2AK3, EIF2AK4, MAVS, USP7, IFIH1, PML, HCFC1, SKP1A, POLR2A, HNRNPK, TRP53, TAF3, TAF6, CREBBP, CSNK2B, NXF1, STAT1, TAB1, TAB2, SRSF3, IRF9, SRSF2, SRSF4, SRSF7, SRSF6, SRSF9, IRF3, IKBKB	1072	208	7691	0.0030243	9.17802e-05	0.0151769
UP_KEYWORDS	Nucleotide-binding	408	14.1323	1.82737	6.32864e-37	VPRBP, CLK1, MAP3K7, MAP3K5, CLK3, CLK2, CLK4, VPS4B, TLK1, MAGI3, TNIK, ROCK1, MAGI1, KIF5B, BRAF, ROCK2, LIG1, LIG3, UBE2J1, GEM, MYH9, MARK3, MARK2, MAPK1, NME2, DHX29, NME1, MAPK3, MAPK9, MAPK8, EIF2AK2, EIF2AK3, MYO18A, EIF2AK4, ERBB2, UBA5, HSPA1B, MAP2K1, SPHK2, TAOK1, MAP2K2, MAP2K4, TAOK3, ACACA, ATR, ATP11C, VDAC2, SEPT10, VDAC1, CDC42BPG, UBA1, UBA2, D1PAS1, CDC42BPA, RAD54L2, TNK1, TN…	2887	1754	22680	2.65803e-34	1.32902e-35	8.88989e-34
GOTERM_BP_DIRECT	GO:0045892~negative regulation of transcription, DNA-templated	150	5.1957	1.78728	3.94264e-13	CBX4, CBX3, REST, CBX1, FLCN, CBX5, CTNNB1, NONO, KDM1A, EPC1, ZGPAT, DAB2, SIN3B, SIN3A, YEATS2, DAP, DDX20, CRY1, CCAR2, AKIRIN2, RBFOX2, PTPRK, DAB2IP, RCOR2, RREB1, MTA2, STRN3, RCOR1, ZHX1, MTA3, RELB, MECP2, ZHX3, BASP1, MECOM, FOXN3, HES1, PA2G4, SMARCE1, TIMELESS, RFC1, ZFP280C, JUN, LRCH4, MYBBP1A, SMARCA2, SUDS3, SMARCA4, SRC, NR2C1, ZC3H8, NIPBL, HEXIM1, BHLHE40, RUNX1, BCOR, TRP53, EH…	2621	579	18082	2.26373e-09	1.02897e-10	7.61191e-10
GOTERM_BP_DIRECT	GO:0045893~positive regulation of transcription, DNA-templated	149	5.16107	1.78461	5.49787e-13	MEF2A, NAA15, FOXO1, MED24, FOXO3, REST, CTNNB1, FNTB, DAB2, PICALM, SMARCD3, DNAJC2, BCL10, ZFP326, RXRA, MECP2, MED12, MED14, ARID1A, MED13, MECOM, TRERF1, FOXN3, HES1, MAPK1, EP300, RFC1, HNF4A, JUN, SMARCA5, MAPK9, PIAS2, PIAS1, TGFB1I1, ZFP516, NEK4, RNF20, SMARCA2, SMARCA4, BLM, GPBP1L1, TFEB, AFAP1L2, CHEK2, SRF, SRC, ARNT, NPM1, PBRM1, TCF4, RUNX1, TCF3, TFDP1, TRP53, DVL2, DVL3, MAP2K1, …	2621	576	18082	3.15685e-09	1.37254e-10	1.06151e-09
GOTERM_BP_DIRECT	GO:0001701~in utero embryonic development	77	2.66713	1.77664	3.95377e-07	ALS2, SRSF1, XRCC4, MTSS1, NBN, COPS3, YBX3, GJA1, FLCN, TTN, GLI3, YBX1, CTNNB1, KDM1A, DAB2, SIN3A, RRN3, HSF1, COL4A3BP, MKL2, FOSL1, CCNK, C2CD3, RXRA, BYSL, MBNL1, MYH9, MECOM, RBBP6, JUNB, RIC8A, HES1, MIB1, KDM2A, TANC2, EIF2S2, EPB41L5, FOXC1, ZFPM2, CR1L, EPN1, MED1, ADD1, EPN2, SMARCA4, KMT2D, ZFAND5, ELL, USP9X, GPI1, SRF, TPM1, CHD8, GATAD2A, BTF3, RUNX1, TERF2, ENO1, TRP53, ERF, WDTC…	2621	299	18082	0.00226768	4.72958e-05	0.000763381
GOTERM_BP_DIRECT	GO:0043065~positive regulation of apoptotic process	86	2.97887	1.77106	9.01663e-08	STEAP3, SEPT4, ZAK, RBM5, FOXO1, BNIP3, FOXO3, REST, PAWR, LATS1, DAXX, CTNNB1, AKT1, MAP3K5, SLK, ATG7, CASP8, DDX20, ACIN1, FOSL1, TOP2A, CASP2, CCAR2, EIF2B5, CCAR1, BCL10, DAB2IP, TFPT, ARHGEF7, DFFA, TRPM7, RXRA, FADD, HMGA2, PRKCD, ECT2, STK4, STK3, JMY, PSEN1, RIPK1, JUN, IGF2R, PDE5A, MAPK9, MAPK8, BIN1, EIF2AK2, MELK, SUDS3, MAP3K11, USP7, ING5, BCLAF1, TCF7L2, SCRIB, SRC, RACK1, ALDH1A2…	2621	335	18082	0.000517601	1.26276e-05	0.000174091
GOTERM_CC_DIRECT	GO:0005737~cytoplasm	1621	56.1483	1.76063	2.01067e-193	MEF2A, VPRBP, SART3, MAP3K7, MAP3K5, RPLP0, VPS4B, ARHGEF40, CCAR2, CCAR1, IKBKAP, MCRS1, BRAF, TFPT, ANKS1, PTBP1, UBE2J1, SCYL3, BRAP, MARK2, JUP, DCAF6, PTRF, DHX29, DCAF8, SIPA1L1, EIF2AK2, EIF2AK3, MYBBP1A, EIF2AK4, RALGPS2, ARHGEF28, A730008H23RIK, ATN1, EFR3A, SPP1, ZC3H14, PHYHIPL, PAIP2, TAOK1, TAOK3, ACACA, NXF1, CDC42BPG, LASP1, RGS3, PKP4, CDC42BPA, CDC42BPB, VIPAS39, EZH2, YBX3, RNF1…	2730	6631	19662	1.9785e-190	9.8925e-191	3.17027e-190
UP_KEYWORDS	Neurogenesis	55	1.90509	1.74929	4.18848e-05	RTN4, ENAH, MEF2A, IMPACT, ZEB1, CTNNB1, SETX, AKT1, SMARCD3, RAPGEF2, KIF2A, ANAPC2, TNIK, CCDC88A, ARHGEF7, ARID1A, ECT2, SMN1, NUMBL, NAV1, TBCB, SMARCE1, NME1, STMN1, DBN1, SMARCA2, EIF2AK4, SPAST, SRGAP2, SMARCA4, NRBP2, CAMK2G, BRSK1, NUMB, GPSM1, NDRG2, TCF4, TCF3, NES, PHACTR4, PHF10, DOCK7, CDC20, DPYSL2, SIRT2, PPP1R9B, EPHA4, MEF2D, GSK3A, NEDD4, SMARCC1, GSK3B, SMARCC2, CIT, TCF12	2887	247	22680	0.0174381	0.000240957	0.0588197
GOTERM_BP_DIRECT	GO:0006915~apoptotic process	144	4.98788	1.74288	9.12058e-12	DLC1, MEF2A, RBM5, FOXO1, RPS6KB1, FOXO3, CIAPIN1, KANK2, MAP3K7, SHB, DAB2, MAP3K5, USP53, CSNK2A1, TIAM1, DAP, ACIN1, RNF34, BCL7C, CCAR2, API5, CCAR1, BCL7B, BCL10, DAB2IP, ROCK1, TFPT, MADD, DFFA, STK24, FADD, MECOM, BCL2L13, STK4, STK3, SLTM, MAPK1, EP300, MAPK3, TNFAIP3, SUDS3, MCL1, CHEK2, RFFL, DIDO1, ZC3H8, PEG10, DOCK1, TRP53BP2, TRP53, TAOK1, HTT, SRA1, MAP2K4, RYBP, EPHA2, TRADD, VDAC…	2621	570	18082	5.23704e-08	2.09482e-09	1.76098e-08
KEGG_PATHWAY	mmu05203:Viral carcinogenesis	56	1.93973	1.73926	2.96506e-05	IL6ST, STAT5A, NFKB1, NFKB2, PKM, CCNE2, SND1, CASP8, RANBP1, PRKACA, CDK1, LYN, RBL1, UBR4, SKP2, ACTN1, RB1, GTF2B, CDK2, MAPK1, EP300, JUN, MAPK3, EIF2AK2, USP7, YWHAZ, CHEK1, MAPKAPK2, SRF, SRC, PXN, SCRIB, ATF2, HNRNPK, CHD4, HIST1H4H, TRP53, HIST1H2BB, CREB1, CREBBP, SNW1, CDC20, BAD, YWHAE, STAT3, TRADD, IRF9, HDAC4, YWHAG, HDAC2, HDAC1, D1PAS1, YWHAQ, IRF3, HDAC7, HDAC6	1072	231	7691	0.00770906	0.000203635	0.0387729
GOTERM_BP_DIRECT	GO:0006357~regulation of transcription from RNA polymerase II promoter	100	3.4638	1.73776	2.09118e-08	HMGN1, JDP2, RAI1, FOSL2, ELF2, FOXK1, SUPT6, STAT5A, EZH2, FOXO1, NFKB1, DEK, FOXO3, NFKB2, REST, HMGN5, CTNNB1, IGHMBP2, KDM1A, EPC1, MED26, BRD7, SUPT5, USP16, MKL1, FOSL1, IKBKAP, HIST1H1E, HIST1H1D, GMEB2, RXRA, RELB, RBL1, MED12, PKN1, MED14, RB1, CDC5L, MED13, TRERF1, JUNB, JMY, HES1, SLTM, MED19, IFNAR2, MED7, BRWD1, HNF4A, MED15, PIAS2, LCOR, MED1, GLIS3, TSHZ1, ABCA2, MYBL2, TCF7L2, ATF…	2621	397	18082	0.000120068	3.24528e-06	4.0376e-05
UP_KEYWORDS	Zinc-finger	345	11.9501	1.73181	1.68103e-26	PLEKHM3, PLEKHM1, ZFP638, REST, RNF214, RNF213, ZNRF2, ZGPAT, ZFP91, TRMT1L, RNF219, GIT2, ZFP830, ZFP330, SAP30L, SREK1IP1, PAN3, ZC3HC1, ROCK1, ROCK2, RREB1, YY1, RXRA, ZFP326, ZHX1, POLE, LIG3, UBR4, ZHX3, OPTN, UBR1, MECOM, BRAP, ESCO2, ZFP827, UHRF1, UHRF2, BAZ1A, HNF4A, BAZ1B, PARP12, ZFP280C, UBR5, MLLT10, ACAP2, EIF2S2, ZZZ3, PIAS2, AMFR, PIAS1, ZNHIT3, FUS, ARHGEF28, ZCRB1, ASAP1, MYO9B,…	2887	1565	22680	7.06034e-24	2.71552e-25	2.36136e-23
GOTERM_CC_DIRECT	GO:0005768~endosome	130	4.50294	1.72111	3.03179e-10	CHMP3, SEC31A, CHMP4C, CHMP4B, PLEKHM1, TGOLN1, ADCY6, PTPN23, VPS53, VPS50, AMOTL2, ZNRF2, MVB12A, KIF13A, PICALM, PACSIN3, PACSIN2, VPS4B, RAB23, MCOLN1, RAPGEF2, EGFR, DBNL, TNIK, OPTN, RUBCN, GAPVD1, ACAP2, PI4K2A, RAB14, RAB12, VPS26B, SNX9, STX7, CCDC93, SNX5, SNX8, SNX7, SNX2, SNX1, ABCA2, RFFL, ARFGEF2, TJAP1, LLGL1, DOPEY2, DOPEY1, LAMTOR1, OSBPL9, GOLIM4, KCNK1, OCIAD1, EPS15, EPHA4, RA…	2730	544	19662	2.98328e-07	7.85074e-09	4.78029e-07
GOTERM_MF_DIRECT	GO:0005515~protein binding	1025	35.504	1.71981	7.26403e-95	MEF2A, REST, ITSN2, WTAP, ITSN1, AMOTL2, MAP3K7, USP53, MAP3K5, MED26, VPS4B, PTBP2, CCAR2, CCAR1, KIF5B, BRAF, PTBP1, ANKS3, MECP2, LIG3, MYH9, MECOM, JUP, MAPK1, JUN, MAPK3, MAPK9, MAPK8, CHORDC1, EIF2AK2, EIF2AK3, MYBBP1A, EIF2AK4, RAD23B, CRTC2, ARHGEF28, SCRIB, ATN1, SSSCA1, UNC119, ACACA, ATR, NXF1, VDAC1, SRSF2, SRSF7, SRSF6, LASP1, PKP3, RBMXL1, RAD54L2, RERE, CDC42BPB, BACH1, ELF2, EZH2,…	2541	4092	17446	1.08016e-91	5.40081e-92	1.20567e-91
GOTERM_CC_DIRECT	GO:0043231~intracellular membrane-bounded organelle	179	6.20021	1.71664	1.22552e-13	ALS2, XPO1, SEC31A, ZFP638, RANGAP1, ACSS2, ACBD5, ATP2B1, MVB12A, DAB2, MAK16, AGPS, PACSIN2, PGRMC1, PDHA1, NUP35, SCAMP3, BRAF, DTL, ZFP326, APOA1BP, BYSL, LIG1, MTA3, RPS6KC1, MTA1, MECOM, CTNNA1, IRS1, RPTOR, RUBCN, PNPLA7, PITPNM2, TRIM33, PTRF, PI4K2A, RAB14, SLU7, CPD, SMARCA2, MYBBP1A, PALM, AFTPH, STX7, TALDO1, STK11IP, AGFG1, RHPN2, SNX8, SNX1, ABCA2, PRRC2A, UBA5, CHEK1, ANLN, PDXDC1,…	2730	751	19662	1.20608e-10	4.82425e-12	1.93257e-10
GOTERM_MF_DIRECT	GO:0042802~identical protein binding	155	5.3689	1.70272	9.0404e-12	ALS2, MTSS1, ALAD, SEPT2, CHMP4B, CBX3, CBX1, TTN, MCM10, AMOTL2, 2310057M21RIK, SETX, HOOK3, NONO, GOT2, GOT1, PICALM, PACSIN2, TARDBP, VPS4B, EED, GLE1, RBM10, EGFR, BCL10, DAB2IP, BRAF, CRYAB, BAIAP2, PRKAB2, SKP2, STIM1, TOPBP1, FADD, OPTN, STK4, BRAP, MAPK1, UHRF1, NME1, JUN, HSPB8, RAD18, HSPB1, SDCBP, BIN1, SEPT7, EIF2AK3, STK10, SNX8, ERBB2, A730008H23RIK, SNX1, CHEK2, COIL, TRP53BP2, PRK…	2541	625	17446	1.34431e-08	5.6013e-10	1.50052e-08
GOTERM_MF_DIRECT	GO:0031625~ubiquitin protein ligase binding	70	2.42466	1.69227	8.47555e-06	FOXO1, RANGAP1, DAXX, VCL, USP19, PRKAR2B, BAG4, PRKAR2A, BAG6, CASP8, PCBP2, TUBB5, PRKACA, RNF34, EGFR, ANAPC2, BCL10, SCAMP3, LYN, UBE2J1, RB1, HERC2, UBE2O, PA2G4, ARRB1, RIPK1, SIPA1L1, RAD18, PIAS2, PIAS1, RNF20, USP7, SNX9, TRIOBP, YWHAZ, UBE2Z, ERBB2, PML, ABI2, RFFL, CHEK2, GPI1, STUB1, POLR2A, TPI1, SQSTM1, DNAJA1, HSPA8, APC, UBXN1, TRP53, TCP1, DNM1L, TRIM28, CASC3, YWHAE, BRCA1, ATXN…	2541	284	17446	0.0125241	0.000213591	0.0140667
GOTERM_MF_DIRECT	GO:0005524~ATP binding	371	12.8507	1.69025	2.12145e-27	DYNC1LI1, DYNC1LI2, ADCY6, VPRBP, CCT3, CLK1, MAP3K7, KIF13A, ATP2B1, MAP3K5, CLK3, CLK2, WNK4, CLK4, VPS4B, TLK1, DDX10, IKBKAP, MAGI3, BCR, PAN3, TNIK, ROCK1, MAGI1, KIF5B, BRAF, ROCK2, LIG1, UBE2J1, LIG3, WNK1, SCYL3, NAV3, MARK3, MYH9, MARK2, MAPK1, NME2, DHX29, BAZ1B, RFC1, NME1, ABCB1B, MAPK3, NEK9, MAPK9, MAPK8, CHORDC1, EIF2AK2, NEK4, EIF2AK3, MYO18A, EIF2AK4, COASY, NEK3, ERBB2, NEK1, PF…	2541	1507	17446	3.15459e-24	3.5051e-25	3.52115e-24
UP_KEYWORDS	Ribonucleoprotein	66	2.28611	1.68341	2.40914e-05	RPL18, MRPS36, RALY, SRP14, NAF1, RPL17, LSM8, U2AF2, RPLP2, HNRNPLL, RPL22L1, RPS2, RPS3, LSM14A, IGHMBP2, LSM14B, DKC1, RAVER1, RPLP0, PCBP1, RPLP1, PCBP2, RPL12, HNRNPA2B1, RRP9, HNRNPU, PA2G4, RPS17, SNRNP200, RPS10, MVP, HNRNPL, ZFP36L1, HNRNPA3, ZFP36L2, RPS27, HNRNPK, RPL6, RPL31, HNRNPF, HNRNPD, AGO2, RPL5, RPL4, RPS20, HNRNPC, SNRNP70, RPSA, MRPS28, SRA1, MPHOSPH10, RPL23A, RPS6, HNRNPA1…	2887	308	22680	0.0100675	0.00014454	0.033836
GOTERM_BP_DIRECT	GO:0007507~heart development	63	2.1822	1.66525	4.24273e-05	GJA1, CAD, TTN, CXADR, GLI3, CTNNB1, CASP7, CASP8, GAB1, SHC1, MKL2, PTPRJ, SH3PXD2B, RXRA, MED12, MBD2, MIB1, MAPK1, EIF4G2, EP300, CRKL, PSEN1, NCOA6, MOSPD3, ZFPM2, FOXC1, MED1, SMARCA4, ERBB2, BICC1, SRF, ZFP36L1, ALDH1A2, NIPBL, HEXIM1, TRP53BP2, RB1CC1, GYS1, PKD2, PBRM1, BCOR, NFATC1, TRP53, ASXL2, DVL2, CCM2, MAP2K1, MAP2K2, RBM20, NF1, RAF1, TAB2, FOXP4, FOXP1, ID2, JMJD6, SALL1, TRPS1, …	2621	261	18082	0.216217	0.00315893	0.0818858
GOTERM_MF_DIRECT	GO:0008289~lipid binding	65	2.25147	1.65288	3.98188e-05	DLC1, OSBP, PASK, FERMT2, ACBD5, MVB12A, ZFYVE19, PACSIN3, PEX1, TIAM1, PACSIN2, PGRMC1, COL4A3BP, PGRMC2, CLINT1, EPN3, C2CD5, COQ9, KIF16B, MARK2, PITPNM2, FNBP1L, PEBP1, OSBPL11, SNX12, EPN1, MELK, EPN2, SNX9, PARD3, SNX15, SNX5, SNX17, SNX8, SNX7, SNX16, SNX2, SNX1, STARD10, NR3C1, ESYT2, ESYT1, STARD13, PCYT1A, SNX24, TRIP10, IQSEC1, UNC119, OSBPL3, DNM1L, BAIAP2L2, OSBPL9, NSFL1C, NF1, DENN…	2541	270	17446	0.0574929	0.000833621	0.0660703
UP_KEYWORDS	DNA-binding	336	11.6384	1.64563	6.54875e-22	HMGN1, MEF2A, ZFP638, STAT5A, BBX, LEMD3, HMGN5, NONO, ZGPAT, H2AFY, SAP30L, LUC7L3, RREB1, YY1, RXRA, ZFP326, ZHX1, POLE, MECP2, HMG20A, ZHX3, MECOM, TOX4, ZFP827, CHRAC1, HES1, UHRF1, UHRF2, HNF4A, HUWE1, RFC1, ZFP280C, JUN, ZZZ3, PIAS2, ATXN1L, PIAS1, FUS, GPBP1L1, A730008H23RIK, AHCTF1, MYBL2, VPS72, DTD1, TCF20, TRP53BP1, ACD, PBRM1, TCF4, WDHD1, TCF25, TCF3, AEBP2, KLF16, DDX1, RYBP, ATR, R…	2887	1604	22680	2.75048e-19	9.16825e-21	9.19907e-19
GOTERM_MF_DIRECT	GO:0000978~RNA polymerase II core promoter proximal region sequence-specific DNA binding	86	2.97887	1.64473	2.47249e-06	MEF2A, JDP2, ELF1, FOSL2, E2F4, E2F8, FOXK2, NFKB2, GLI3, YBX1, ZGPAT, HSF1, SMARCD2, PAX8, EED, CYS1, FOSL1, MTA2, YY1, GMEB2, RELB, MBD2, JUNB, GZF1, SARNP, NCOA2, EP300, SMARCE1, JUN, MED1, SMARCA4, DPF2, GLIS3, HDGF, TFEB, PAXBP1, NFYA, NR3C1, MYBL2, SRF, TCF7L2, NR2C1, TCF20, MEIS2, HNRNPK, ZSCAN21, JUND, CEBPZ, NFAT5, GATAD2B, CC2D1B, CC2D1A, HNRNPC, NFATC2, TCF4, ETV6, TCF3, CHD4, NFATC1, …	2541	359	17446	0.00366984	6.68449e-05	0.00410372
GOTERM_BP_DIRECT	GO:0006355~regulation of transcription, DNA-templated	541	18.7392	1.63769	1.01425e-36	MEF2A, NAA15, MED24, VPRBP, REST, CTNNB1, MAP3K7, EPC1, MED26, YEATS2, CCAR2, CCAR1, IKBKAP, MCRS1, TFPT, RCOR3, RCOR2, RREB1, RCOR1, RXRA, ZHX1, MECP2, MED12, HMG20A, ZHX3, MED14, MED13, MECOM, MED19, HNF4A, MED15, PTRF, ASCC2, ZFP280C, JUN, ZZZ3, MAPK8, VGLL4, EIF2AK2, MYBBP1A, CRTC3, CRTC2, CRTC1, ERBB2, AHCTF1, MYBL2, VPS72, HEXIM1, LEO1, TCF4, TCF3, ASXL2, KLF16, GCFC2, TRPS1, RERE, BACH1, H…	2621	2279	18082	5.82382e-33	9.70637e-34	1.95829e-33
GOTERM_BP_DIRECT	GO:0045944~positive regulation of transcription from RNA polymerase II promoter	236	8.17458	1.63632	2.30517e-15	MEF2A, STAT5A, CTNNB1, EPC1, SIN3A, DAB2IP, RXRA, YY1, PTBP1, MED12, MED14, MED13, MECOM, HES1, MED19, NME2, DCAF6, HNF4A, JUN, MLLT10, MAPK3, PIAS2, CRTC3, CRTC2, PUS1, CRTC1, CHCHD2, MYBL2, TRP53BP1, TCF20, LEO1, AGRN, TCF4, TCF3, ASXL2, CREBBP, SRA1, IRF2BPL, ETS1, RBMXL1, RAD54L2, TCF12, SLC9A1, BACH1, ELF1, HNF1B, NFKB1, NFKB2, ZEB1, GLI3, DAXX, YBX1, HSPH1, ASH2L, HSF1, BRD4, USP16, TOP2A, …	2621	995	18082	1.33873e-11	7.04548e-13	4.4964e-12
GOTERM_CC_DIRECT	GO:0043005~neuron projection	94	3.25598	1.61192	2.28983e-06	PTGES3, ALS2, RTN4, PDLIM5, SYNJ1, NAP1L1, NFKB1, RPS6KB1, PAWR, ITSN1, AQP1, CXADR, DAXX, IQGAP1, CTNNB1, ANK1, ANK3, BAG3, CASP8, PRKACA, RAPGEF2, CDK16, FOSL1, PRKCA, HSP90AA1, BRAF, KIF5B, RALBP1, ARHGEF7, ANKS1, MPDZ, TRPM7, BAIAP2, HNRNPA2B1, FADD, FARP1, SMN1, UFL1, ANKRD27, KIF1B, PSEN1, SIPA1L1, PI4K2A, SH3KBP1, PEBP1, MAPK9, STMN1, CUX1, SEPT7, STON2, MYO5A, VIM, CTNND2, KLC3, ABI1, KLC…	2730	420	19662	0.00225066	3.6937e-05	0.00361037
UP_KEYWORDS	Magnesium	105	3.63699	1.58324	1.65349e-06	ZAK, ADCY6, TTN, ATP2B1, MAP3K7, MAP3K5, NT5C2, ROCK1, ROCK2, STK24, LIG1, NUDT5, LIG3, STK4, WEE1, STK3, MARK2, PGM2, DCLRE1C, PGM3, MAPK1, NME2, PGM5, NME1, PDE5A, PGM1, MAPK3, NEK9, NEK4, NMNAT1, NEK3, NEK1, BMPR2, CHEK2, RIOK1, RIOK2, CNOT6L, MAP2K2, ATP11C, OXSR1, ATP13A3, ATP7A, CDC42BPG, ATP13A1, TNK2, ABL1, ABL2, MYLK, ATP7B, CDC42BPB, IMPA1, DICER1, TSNAX, FOXK2, LATS1, PKM, PARN, TOP2B,…	2887	521	22680	0.000694224	1.1201e-05	0.00232264
UP_KEYWORDS	Zinc	421	14.5826	1.57567	1.25763e-23	PLEKHM3, PLEKHM1, REST, GIT2, BRAF, ROCK1, CRYAB, ROCK2, RREB1, RXRA, ZHX1, LIG3, ZHX3, MECOM, BRAP, HNF4A, ZFP280C, EIF2S2, ZZZ3, CHORDC1, ZNHIT3, ARHGEF28, ZCRB1, UBA5, DIDO1, RPS27, GIT1, ASXL2, ZC3H14, ZC3H18, KLF16, LACTB2, LNPK1, CDC42BPG, SRSF7, LASP1, TRPS1, UBA2, CDC42BPA, HGS, RERE, CDC42BPB, SH3RF1, LIMA1, PHF23, RNF187, PHF20, RLIM, FBXL19, USP19, SMAP2, USP16, ARHGEF2, BRF1, CAR13, G…	2887	2099	22680	5.28206e-21	1.88645e-22	1.76661e-20
GOTERM_CC_DIRECT	GO:0030424~axon	80	2.77104	1.55723	4.91944e-05	ALS2, IMPA1, SHTN1, DICER1, PAWR, AQP1, CANX, IQGAP1, SETX, IGHMBP2, ANK3, ATG7, PAK1, SLC12A6, PRKCA, PTPRK, DAB2IP, CRYAB, RXRA, ADNP, MINK1, PALLD, LDLRAP1, NCAM1, MAPK1, EIF4G2, PSEN1, HSPB1, FKBP15, MAPK8, SLC38A1, BIN1, MYO5A, IRX3, COBL, PALM, NEK3, RAP1GAP, VIM, KATNB1, HCFC1, IGF2BP1, MME, COMT, STAU2, LLGL1, MYCBP2, MTMR2, KLC1, PTK2B, INPP5F, AP3D1, KIF21A, HSPA8, SYNPO, APC, ACTB, DNM…	2730	370	19662	0.0472555	0.000576126	0.0775378
UP_KEYWORDS	Transferase	325	11.2574	1.54363	1.76255e-16	CMTR1, VPRBP, CLK1, MAP3K7, GOT2, MAP3K5, GOT1, TRMT1L, AGPS, CLK3, CLK2, WNK4, CLK4, GIT2, TLK1, MAGI3, BCR, TNIK, ROCK1, BRAF, ROCK2, EMG1, POLE, UBE2J1, SKP2, WNK1, MARK3, BRAP, ESCO2, MARK2, CHRAC1, MAPK1, NME2, NOP2, HUWE1, BAZ1B, PARP12, NME1, UBR5, MAPK3, NEK9, MAPK9, MAPK8, AMFR, EIF2AK2, NEK4, EIF2AK3, EIF2AK4, COASY, TALDO1, NEK3, NEK1, PFKFB2, ERBB2, HMGCS1, AKAP12, CHEK1, CHEK2, VRK1,…	2887	1654	22680	9.32587e-14	2.22045e-15	3.10862e-13
GOTERM_MF_DIRECT	GO:0003677~DNA binding	413	14.3055	1.53523	8.879e-22	XRCC4, MEF2A, REST, CTNNB1, MED26, WDR76, LUC7L3, RCOR3, TFPT, RCOR2, RREB1, LIG1, RCOR1, RXRA, ZHX1, MECP2, LIG3, ZHX3, HMG20A, MECOM, TOX4, HNF4A, ZFP280C, JUN, ZZZ3, MYBBP1A, A730008H23RIK, AHCTF1, MYBL2, VPS72, DTD1, TCF4, TCF3, ASXL2, KLF16, ATR, GCFC2, TRPS1, D1PAS1, RAD54L2, RERE, BACH1, HNF1B, ELF1, ELF2, TAF1D, YBX3, PHF20, YBX1, FBXL19, HSF1, BRD4, HIST1H1E, HIST1H1D, HIST1H1B, GMEB2, A…	2541	1847	17446	1.32031e-18	9.43077e-20	1.47373e-18
GOTERM_MF_DIRECT	GO:0008270~zinc ion binding	239	8.27849	1.52644	3.88978e-12	ALAD, PDLIM7, ZFP638, PDLIM5, PDLIM4, PDLIM2, PDLIM1, RNF214, RNF213, ZNRF2, RNF219, ZFP830, ZFP330, SREK1IP1, ZC3HC1, ZFP326, RXRA, POLE, UBR4, LIG3, UBR1, BRAP, SCEL, UHRF1, UHRF2, BAZ1A, BAZ1B, HNF4A, UBR5, MLLT10, ZZZ3, PIAS2, TGFB1I1, PIAS1, AMFR, CHORDC1, MYBBP1A, FUS, ZCRB1, MME, MYO9B, RFFL, DIDO1, PXN, TCF20, DMD, CREBBP, RYBP, CSRP1, LACTB2, CBLB, SRSF7, LASP1, RNF2, TRPS1, ZFHX3, RERE,…	2541	1075	17446	5.7841e-09	2.62914e-10	6.4562e-09
KEGG_PATHWAY	mmu05200:Pathways in cancer	84	2.90959	1.5257	4.92506e-05	HSP90AB1, STAT5A, ADCY6, MLH1, FOXO1, LPAR2, NFKB1, NFKB2, GLI3, CTNNB1, CCNE2, AKT1, PLCB3, PAX8, CASP8, PRKACA, TPR, AKT3, AKT2, EGFR, PRKCA, BCR, CTBP2, HSP90AA1, ARHGEF1, ROCK1, BRAF, RALBP1, ROCK2, RXRA, SKP2, FADD, RB1, CTNNA1, ARHGEF12, MECOM, STK4, CDK2, DAPK1, JUP, CCDC6, MAPK1, CRKL, EP300, JUN, MAPK3, MAPK9, MAPK8, ERBB2, PML, TCF7L2, SUFU, ARNT, ITGAV, SOS1, PLEKHG5, RUNX1, APC, TRP53…	1072	395	7691	0.0127725	0.000313481	0.0643954
GOTERM_BP_DIRECT	GO:0043066~negative regulation of apoptotic process	123	4.26048	1.49923	2.73583e-06	STAT5A, NAA15, FOXO1, INTS1, RPS6KB1, HMGN5, AQP1, ANKLE2, CIAPIN1, SETX, DAB2, SIN3A, CD44, ATG7, ZFP830, API5, EGFR, BRAF, CRYAB, CTNNA1, MAP4K4, NME2, PA2G4, KRT18, KDM2A, JUN, MAPK8, PIAS1, EIF2AK2, EIF2AK3, MYO18A, SMARCA4, MCL1, ERBB2, MRE11A, HSPA1B, SRC, HNRNPK, NPM1, DNAJA1, TAF9, HELLS, SPP1, TRP53, SPHK2, HTT, PCNT, ALMS1, RPS6, RPS3A1, MUC4, HDAC2, HDAC1, HSPD1, ARHGAP10, SLC9A1, ADAR…	2621	566	18082	0.0155864	0.000266222	0.00528215
GOTERM_CC_DIRECT	GO:0030425~dendrite	101	3.49844	1.48453	3.68813e-05	ALS2, IL6ST, RANGAP1, PRKAR2B, ANK3, RBM8A, RPLP0, PUM2, PTPRK, DBNL, MCRS1, DAB2IP, MPDZ, STRN3, TANC1, RPTOR, FARP1, PI4K2A, HSPB1, ATXN1L, AMFR, XRN1, ADD1, FUS, COBL, SRSF10, CRTC1, BMPR2, MME, IGF2BP1, MAP2K1, HTT, MET, DENND1A, RPS6, FXR2, KCNK1, EIF4B, EPHA4, TSC2, TNK2, MTOR, HDAC6, CPEB4, DICER1, BNIP3, NAP1L4, YBX1, RPS3, GOPC, PAK1, IFNGR1, PRKCA, ZDHHC5, ADNP, MINK1, PURA, NCOA2, PSEN…	2730	490	19662	0.0356412	0.000453545	0.0581357
GOTERM_CC_DIRECT	GO:0043025~neuronal cell body	110	3.81018	1.4836	1.67688e-05	ALS2, IL6ST, STRN, IGHMBP2, PRKAR2B, PICALM, PPP1R1B, RBM8A, TIAM1, PTBP2, PUM2, RAPGEF2, PTPRK, DAB2IP, BAIAP2, STRN3, HNRNPA2B1, TANC1, RPTOR, NCAM1, SIPA1L1, PI4K2A, AMFR, DBN1, XRN1, FUS, COBL, SRSF10, AGFG1, CRTC1, BMPR2, KATNB1, RPSA, HTT, MET, DENND1A, SHANK2, ATP7A, EIF4B, HDAC1, ULK1, TSC2, DNMT1, MTOR, TNK2, ABL1, MYH10, PTGES3, RTN4, IMPA1, CAD, PAWR, CANX, NAP1L4, MBP, GOLGA2, TRPM4, …	2730	534	19662	0.0163652	0.00022601	0.0264364
GOTERM_CC_DIRECT	GO:0031410~cytoplasmic vesicle	128	4.43367	1.42706	2.29646e-05	CHMP3, SEC31A, OCLN, RUSC2, PTPN23, UBQLN2, AMOTL2, MFF, DAB2, TBC1D17, PICALM, CLK3, PACSIN2, RAB23, FNDC3A, F11R, DBNL, MPDZ, C2CD5, CORO7, OPTN, BICD2, BICD1, MIB1, UHRF1, COPG1, ARFGEF3, ARRB1, FNBP1L, PI4K2A, RAB14, CLIP1, RAB12, DST, ADD2, CAV2, SNX9, AGFG1, SNX5, ERBB2, SNX7, LRBA, ABCA2, RFFL, ARFGEF2, NUMB, SEC23IP, DVL2, NRBF2, HTT, DENND1A, SNAPIN, KCNK1, ATP7A, PLA2G4A, FNBP1, RABEP1,…	2730	646	19662	0.022344	0.00029729	0.0362026
GOTERM_CC_DIRECT	GO:0005794~Golgi apparatus	233	8.07066	1.41018	1.94542e-08	RAB3GAP1, TGOLN1, VPS53, SART1, HOOK3, KIF13A, ACBD3, PICALM, CD44, COL4A3BP, DBNL, ROCK1, CRYAB, STRN3, LIG1, OPTN, SCYL3, MECOM, CTNNA1, ESCO2, GCC1, PITPNM1, MAPK1, F5, MAPK3, RAB14, RAB12, MYO18A, ASAP2, RER1, CHEK2, ARFGEF2, ARFGEF1, TJAP1, CDC42EP1, MACF1, GORASP1, GORASP2, STX16, NUDC, LAMTOR1, MAP2K1, OSBPL9, CLCC1, MAP2K2, RHBDF1, ATR, TMEM115, EPHA4, PLA2G4A, KAT6A, SH3RF1, TSNAX, GJA1,…	2730	1190	19662	1.91427e-05	4.1615e-07	3.06739e-05
GOTERM_MF_DIRECT	GO:0016740~transferase activity	291	10.0797	1.3573	1.10513e-08	CMTR1, VPRBP, CLK1, MAP3K7, GOT2, MAP3K5, GOT1, TRMT1L, AGPS, CLK3, CLK2, WNK4, CLK4, TLK1, BCR, TNIK, ROCK1, BRAF, ROCK2, EMG1, POLE, UBE2J1, WNK1, MARK3, ESCO2, MARK2, CHRAC1, MAPK1, NME2, NOP2, BAZ1B, PARP12, HUWE1, NME1, UBR5, MAPK3, NEK9, MAPK9, MAPK8, EIF2AK2, NEK4, EIF2AK3, EIF2AK4, COASY, TALDO1, NEK3, NEK1, ERBB2, HMGCS1, CHEK1, CHEK2, VRK1, NAA30, GYS1, MEPCE, SPOUT1, MAP2K1, SPHK2, TAO…	2541	1472	17446	1.64332e-05	4.44145e-07	1.83429e-05
GOTERM_MF_DIRECT	GO:0003676~nucleic acid binding	243	8.41704	1.34874	3.62035e-07	ZFP638, U2AF2, CMTR1, REST, SART3, NONO, ZGPAT, ZFP91, MAK16, RAVER1, ZFP830, PTBP3, DDX10, PTBP2, SREK1IP1, PAN2, R3HCC1, RREB1, YY1, POLE, PTBP1, MECOM, ZFP827, SPAG7, DHX29, EIF2S1, SCAF8, FUS, SRSF10, NIFK, ZCRB1, IGF2BP1, IGF2BP2, IGF2BP3, HNRNPA3, HTATSF1, AEBP2, SREK1, KLF16, DDX1, AARSD1, FXR2, HNRNPA1, SRSF3, SRSF2, SRSF4, SRSF7, SRSF6, SRSF9, D1PAS1, ZFP800, RBMXL1, ZFHX3, KLF3, SRSF1, …	2541	1237	17446	0.000538201	1.17031e-05	0.000600899
UP_KEYWORDS	Metal-binding	581	20.1247	1.34441	8.59584e-16	PLEKHM3, PLEKHM1, ITSN2, REST, ITSN1, CIAPIN1, MAP3K7, MAP3K5, AIF1L, GIT2, BRAF, ROCK1, CRYAB, ROCK2, RREB1, LIG1, RXRA, ZHX1, LIG3, ZHX3, MECOM, BRAP, MARK2, PITPNM1, PITPNM2, NME2, HNF4A, F5, ZFP280C, NME1, EIF2S2, ZZZ3, CHORDC1, ZNHIT3, ARHGEF28, ZCRB1, UBA5, DIDO1, DTD1, RPS27, ZC3H14, GIT1, ASXL2, ZC3H18, MAP2K2, ACACA, KLF16, ATP11C, LACTB2, LNPK1, CDC42BPG, SRSF7, LASP1, UBA2, TRPS1, CDC4…	2887	3395	22680	3.73035e-13	8.65974e-15	1.24345e-12
UP_KEYWORDS	Transport	301	10.426	1.24389	2.6583e-05	DYNC1LI1, DYNC1LI2, SEC31A, CHMP3, PLEKHM1, PTPN23, VPS53, VPS50, AQP1, ACBD5, HOOK3, GOT2, GET4, KIF13A, MVB12A, ATP2B1, RBM8A, COL4A3BP, RAB23, VPS4B, AAGAB, VPS13A, VPS13B, GLE1, NUP35, SLC12A6, SLC12A7, DBNL, RAN, DCTN1, TRAPPC12, PITPNM1, AAAS, LCA5, ABCB1B, RAB14, RAB12, NUP43, TMX1, SDAD1, CCDC93, FDX1, AHCTF1, IGF2BP1, IGF2BP2, DENND2A, IGF2BP3, ARFGEF2, RIMS2, ARFGEF1, GORASP1, STX16, TR…	2887	1901	22680	0.0111029	0.000157241	0.0373348
GOTERM_MF_DIRECT	GO:0046872~metal ion binding	584	20.2286	1.19512	2.62413e-07	PLEKHM3, PLEKHM1, ITSN2, REST, ITSN1, CIAPIN1, MAP3K7, MAP3K5, AIF1L, GIT2, BRAF, ROCK1, CRYAB, ROCK2, RREB1, LIG1, RXRA, ZHX1, LIG3, ZHX3, MECOM, BRAP, MARK2, PITPNM1, PITPNM2, NME2, HNF4A, F5, ZFP280C, NME1, EIF2S2, ZZZ3, CHORDC1, ZNHIT3, ARHGEF28, ZCRB1, UBA5, DIDO1, DTD1, RPS27, SEC23IP, ZC3H14, GIT1, ASXL2, ZC3H18, MAP2K2, ACACA, KLF16, ATP11C, LACTB2, LNPK1, CDC42BPG, SRSF7, LASP1, UBA2, TR…	2541	3355	17446	0.000390132	9.07456e-06	0.000435549

## Sheet: IMAC sig VS IMAC enrich
Category	Term	Count	%	Fold Enrichment	PValue	Genes	List Total	Pop Hits	Pop Total	Bonferroni	Benjamini	FDR
UP_KEYWORDS	Actin-binding	30	5.57621	1.87192	0.000503974	COBL, LIMA1, SHROOM2, SHROOM3, SSH1, MARCKSL1, MYO9A, MACF1, PLEC, SYNPO, INF2, PPP1R18, EPB41, BAIAP2L1, CLMN, FLNC, MISP, PALLD, FLNA, SYNE2, SVIL, FHOD3, FKBP15, MARCKS, DBN1, ADD3, DST, MYLK, FHOD1, PARVA	538	86	2887	0.121513	0.0318696	0.655562
GOTERM_MF_DIRECT	GO:0003779~actin binding	36	6.69145	1.82485	0.000194181	COBL, LIMA1, TLN1, SHROOM2, SHROOM3, SSH1, MARCKSL1, PAWR, MYO9A, MACF1, PLEC, SYNPO, FMNL1, INF2, PPP1R18, CCDC88A, EPB41, BAIAP2L1, CLMN, MAP1B, FLNC, MISP, PALLD, FLNA, SYNE2, CGN, SVIL, FHOD3, FKBP15, MARCKS, DBN1, ADD3, DST, MYLK, FHOD1, PARVA	482	104	2541	0.112404	0.112404	0.287311
UP_KEYWORDS	Cell junction	53	9.8513	1.65353	9.49854e-05	TLN1, OCLN, CCDC85C, RPS6KB1, PNN, ZNRF2, MFF, CTTN, SH2D5, ANK3, AFDN, PARD3B, FAM129B, BCR, TANC1, PALLD, TNS3, ARHGAP32, PGM5, CGN, SIPA1L1, PI4K2A, EPB41L5, ASH1L, SH3KBP1, SDCBP, TGFB1I1, DBN1, DST, PARVA, SRGAP2, STON2, CGNL1, SHROOM2, SHROOM3, PEAK1, AFAP1L1, ARFGEF2, RIMS2, SCRIB, GPHN, SORBS1, PLEC, SYNPO, MICALL2, BAIAP2L2, MAP1B, AHI1, MISP, SAMD4, SVIL, PKP4, AMOT	538	172	2887	0.0241168	0.012132	0.12386
GOTERM_CC_DIRECT	GO:0030054~cell junction	58	10.7807	1.59206	0.000124978	TLN1, OSBP, OCLN, CCDC85C, RPS6KB1, PNN, ZNRF2, MFF, CTTN, SH2D5, ANK3, AFDN, PARD3B, FAM129B, BCR, TANC1, PALLD, TNS3, ARHGAP32, PGM5, PSEN1, CGN, SIPA1L1, PI4K2A, EPB41L5, ASH1L, SH3KBP1, SDCBP, TGFB1I1, DBN1, DST, PARVA, SRGAP2, STON2, CGNL1, SHROOM2, SHROOM3, PEAK1, AFAP1L1, ARFGEF2, RIMS2, FAAP20, SCRIB, GPHN, SORBS1, PLEC, SYNPO, MICALL2, EPB41, BAIAP2L2, MAP1B, AHI1, MISP, SAMD4, GTF2F1, S…	518	192	2730	0.0594054	0.0301574	0.179312
UP_KEYWORDS	Cytoskeleton	95	17.658	1.45653	3.09538e-05	FAM110A, SEPT4, DYNC1LI1, TLN1, LIMA1, SHTN1, PDLIM7, FAM110C, PDLIM1, PTPN21, CD2AP, GTSE1, HOOK3, CTTN, ANK3, TUBB5, TNIK, ROCK2, DTL, KIF15, NUSAP1, MTA1, FLNC, PALLD, CHAMP1, FLNA, EML3, PGM5, NAV1, RIF1, SIPA1L1, CARMIL1, FHOD3, SH3KBP1, RIN1, CLIP1, HSPB1, SDCBP, TGFB1I1, DST, ADD3, FHOD1, SPAST, PARVA, COBL, SHROOM2, SHROOM3, RABGAP1, SSH1, PEAK1, AKAP12, CEP55, ARFGEF2, IVNS1ABP, SRC, CYL…	538	350	2887	0.0079237	0.0079237	0.0403791
GOTERM_CC_DIRECT	GO:0005856~cytoskeleton	98	18.2156	1.4427	3.09209e-05	FAM110A, SEPT4, DYNC1LI1, PDLIM7, SHTN1, FAM110C, PTPN21, PDLIM1, CD2AP, HOOK3, ANK3, STK39, TNIK, DTL, ROCK2, MTA1, PGM5, NAV1, SIPA1L1, CLIP1, HSPB1, SDCBP, TGFB1I1, ADD3, DST, COBL, SSH1, PEAK1, AKAP12, ARFGEF2, SRC, EIF3A, MACF1, NPM1, CLASP1, EPB41, PTPN14, PTPN13, SMEK1, MISP, TNKS1BP1, FNBP1, SYNE2, WDR62, PKP4, MAP4, MARCKS, MAP7, ABL1, MAP9, MYLK, TLN1, LIMA1, GTSE1, CTTN, FRMD6, TUBB5, …	518	358	2730	0.0150373	0.0150373	0.0443918
UP_KEYWORDS	Alternative splicing	255	47.3978	1.16755	0.000289802	ALS2, PDLIM7, ITSN2, CLK1, TPD52, CD44, ARHGEF40, VPS13A, AFDN, CDCA3, SLC12A7, DAB2IP, TNIK, ZC3HC1, ROCK2, ANKS1, WNK1, TANC1, MARK3, 2310035C23RIK, UHRF1, GRB10, RFC1, NAV1, CGN, SIPA1L1, TANC2, SERBP1, ACAP2, ZZZ3, TGFB1I1, ADD3, DBN1, GIGYF2, EIF2AK4, AI661453, LMNB2, ASAP2, AKAP12, AFAP1L2, AFAP1L1, PRRC2C, RIMS2, MYO9A, SCRIB, RIC1, FAM65B, TRP53BP1, TCF20, MACF1, HTATSF1, GORASP2, RAP1GAP…	538	1172	2887	0.071783	0.0245242	0.377456
