# Supplementary material for: mTOR and S6K1 drive polycystic kidney by the control of Afadin-dependent oriented cell division
Source: Nat Commun. 2020 Jun 24;11:3200. doi: 10.1038/s41467-020-16978-z (PMC7314806; doi:10.1038/s41467-020-16978-z)
Supplement: Supplementary file 6 — Supplementary Table 4 [file 41467_2020_16978_MOESM6_ESM.xlsx]

## Sheet: Info
List of significantly regulated peptides from each data set
Accession	Uniprot accession id
Gene Name	Gene Name
Protein Name	Protein Name
Log2A	Log2 fold change in first duplicate
Log2B	Log2 fold change in second duplicate
Log2Av	Average log2 fold change
(-)LogP	Negative log (base 10) of the p-value
Change with P	Significantly regulated: -1 = Down regulated ; 1 = Upregulated
Site	Location of modification
Description	Description of protein
Peptide	Peptide sequence from mass spec
-7/+7 peptide	Upstream and downstream amino acid motif from location of modification
Motif	AGC	K/R are present from -5 to -2 of the site of modification
	Prolein Directed	P is present at +1 from site of modification
	Other	Not AGC or Proline directed

## Sheet: AKT
Accession	Gene Name	Protein Name	Log2A	Log2B	Log2Av	(-)LogP	Change with P	Site	Description	kD	Peptide	-7/+7 peptide	Motif
Q8BG95	Ppp1r12b	PPP1R12B	-1.99	-1.75	-1.85	2.8	-1	420	Protein phosphatase 1 regulatory subunit 12B	109	RLS*SLFNK	ASSARRLsSLFNKAE	AGC
P81122	Irs2	IRS2	-1.45	-1.79	-1.63	2.61	-1	362	Insulin receptor substrate 2	136.7	TAS*EGDGGAAGGAGTAGGRPMSVAGSPLSPGPVR	SCRVRTAsEGDGGAA	AGC
Q9CT10	Ranbp3	RANBP3	-3.99	-3.42	-3.63	2.97	-1	148	Ran-binding protein 3	52.5	SPS*ESAEETHTLEEK	NLTQRSPsESAEETH	AGC
Q6QI06;Q6QI06-2	Rictor;Rictor	RICTOR;RICTOR iso 2	-1.91	-1.72	-1.82	2.97	-1	1135;983	Rapamycin-insensitive companion of mTOR	191.4	TLT*EPSVDLNHSEDFTSSSAQK	NRRIRTLtEPSVDLN	AGC
P70441	Slc9a3r1	NHERF	-2.63	-1.45	-1.88	2.48	-1	285, 294	Na(+)/H(+) exchange regulatory cofactor NHE-RF1	38.6	SAS*SDTSEELNS*QDSPKR	PALARSAsSDTSEEL;DTSEELNsQDSPKRQ	AGC;Other
Q9JIX8;Q9JIX8-2;Q9JIX8-3;Q9JIX8-4	Acin1;Acin1;Acin1;Acin1	acinus;acinus iso5;acinus iso5;acinus iso5	-0.82	-2.01	-1.43	1.55	-1	1160;403;387;1120	Apoptotic chromatin condensation inducer in the nucleus	150.6	TRS*EREWDRDK	ERRERTRsEREWDRD	AGC
D3YZP9	Ccdc6	CCDC6	-0.73	-1.51	-1.07	2.42	-1	316	Coiled-coil domain-containing protein 6	52.9	QLS*ESESSLEMDDERYFNEMSAQGLRPR	EALCRQLsESESSLE	AGC
P54103	Dnajc2	DNAJC2	-1.96	-1.58	-1.74	3.74	-1	47, 48	DnaJ homolog subfamily C member 2	71.7	NAS*T*SFQELEDKK	KRRNRNAsTSFQELE;RRNRNAStSFQELED	AGC;AGC
P54103	Dnajc2	DNAJC2	-1.96	-1.58	-1.74	3.74	-1	48, 49	DnaJ homolog subfamily C member 2	71.7	NAST*S*FQELEDKK	RRNRNAStSFQELED;RNRNASTsFQELEDK	AGC;AGC
Q5PSV9	Mdc1	MDC1	-1.6	-1.07	-1.29	3.41	-1	157	Mediator of DNA damage checkpoint protein 1	184.6	IRIES*QNSR	TPRIRIEsQNSRVLL	AGC
P21619;P21619-2	Lmnb2;Lmnb2	Lamin B2;Lamin B2 iso 2	-2.01	-1.99	-1.99	2.55	-1	421;299	Lamin-B2	67.3	RLET*EDTSGSPSR	GKRRRLEtEDTSGSP	AGC
Q9QXZ0;Q9QXZ0-2;Q9QXZ0-3;Q9QXZ0-4	Macf1;Macf1;Macf1;Macf1	ACF7;ACF7 iso4;ACF7 iso4;ACF7 iso4	-1.82	-0.89	-1.27	2.42	-1	1376;1376;1319;1527	Microtubule-actin cross-linking factor 1	831.4	MIS*SSDAITQEFMDLR	GKRRRMIsSSDAITQ	AGC
Q9QYR6;Q9QYR6-2	Map1a;Map1a	MAP1A;MAP1A iso 2	-1.06	-1.52	-1.27	2.66	-1	384;608	Microtubule-associated protein 1A	300	VRTES*SEALK	PERVRTEsSEALKAE	AGC
Q91VY5;Q91VY5-2	Kdm4b;Kdm4b	JMJD2B;JMJD2B iso4	-2.16	-1.35	-1.64	5.18	-1	1053;988	Lysine-specific demethylase 4B	121.5	VAS*VLATTTEDTGR	AKRPRVAsVLATTTE	AGC
Q9JM14	Nt5c	NT5C	-1.08	-1.51	-1.33	1.86	-1	184	5'(3')-deoxyribonucleotidase, cytosolic type	23.1	RLLS*WSDNWR	PTRRRLLsWSDNWRG	AGC
A2AR02	Ppig	PPIG	-1.1	-0.94	-1.02	3.58	-1	356	Peptidyl-prolyl cis-trans isomerase G	88.3	RSET*PPHWR	DRFRRSEtPPHWRQE	Proline directed
Q6PCP5-4	Mff	MFF iso4	-2.9	-1.51	-1.99	3.38	-1	146	Mitochondrial fission factor	25.1	NDS*M#YGISNLDAAIEGASDDM#TVVDAASLR	GQLVRNDsMYGISNL	AGC
Q6PCP5-4	Mff	MFF iso4	-1.31	-1.89	-1.65	1.57	-1	148	Mitochondrial fission factor	25.1	NDSMY*GISNLDAAIEGASDDMTVVDAASLR	LVRNDSMyGISNLDA	AGC
Q6PCP5;Q6PCP5-2;Q6PCP5-3;Q6PCP5-4	Mff;Mff;Mff;Mff	MFF;MFF iso2;MFF iso2;MFF iso4	-1.58	-1.48	-1.53	2.86	-1	131;132;131;131	Mitochondrial fission factor	32.9	SMS*ENAVR	LKRERSMsENAVRQN	AGC
Q6URW6-3;Q6URW6;Q6URW6-2	Myh14;Myh14;Myh14	MYH14 iso 3;MYH14;MYH14 iso 2	-2.9	-1.26	-1.65	2.17	-1	1313;1280;1272	Myosin-14	231.5	RLES*QLQEVQGR	QKRRRLEsQLQEVQG	AGC
Q9DBR7;Q9DBR7-2	Ppp1r12a;Ppp1r12a	MYPT1;MYPT1 iso 2	-1.6	-0.84	-1.14	2.53	-1	508, 509;508, 509	Protein phosphatase 1 regulatory subunit 12A	114.9	RLAST*S*DIEEK	IPRRLAStSDIEEKE;PRRLASTsDIEEKEN	AGC;AGC
Q8CIP4	Mark4	MARK4	-1.09	-1.26	-1.18	2.76	-1	423	MAP/microtubule affinity-regulating kinase 4	82.6	RHS*DFCGPSPAPLHPK	YHRQRRHsDFCGPSP	AGC
Q8CIP4	Mark4	MARK4	-0.47	-1.55	-1.03	1.37	-1	438	MAP/microtubule affinity-regulating kinase 4	82.6	RS*PTSTGDTELK	APLHPKRsPTSTGDT	Proline directed
Q6PDN3;Q6PDN3-2;Q6PDN3-3	Mylk;Mylk;Mylk	smMLCK;smMLCK iso 2;smMLCK iso 3	-1.56	-1.79	-1.65	2.16	-1	1782;528;872	Myosin light chain kinase, smooth muscle	212.8	LSS*MAMISGLSGR	RAIGRLSsMAMISGL	AGC
Q8BZ03	Prkd2	PRKD2	-0.9	-1.34	-1.15	1.95	-1	197, 198	Serine/threonine-protein kinase D2	96.5	RRLS*S*TSLASGHSVR	GARKRRLsSTSLASG;ARKRRLSsTSLASGH	AGC;AGC
Q8BZ03	Prkd2	PRKD2	-1.48	-1.01	-1.22	3.14	-1	198, 199	Serine/threonine-protein kinase D2	96.5	RLSS*T*SLASGHSVR	ARKRRLSsTSLASGH;RKRRLSStSLASGHS	AGC;AGC
Q8CFH6	Sik2	QIK	-1.53	-0.55	-1.04	1.48	-1	358	Serine/threonine-protein kinase SIK2	104.1	RPS*TIAEQTVAK	DGRQRRPsTIAEQTV	AGC
Q8VI59;Q8VI59-2	Pcnxl3;Pcnxl3	PCNXL3;PCNXL3 iso 2	-1.64	-0.89	-1.26	1.88	-1	127;127	Pecanex-like protein 3	221.4	KVS*STPPVR	MTVFRKVsSTPPVRC	AGC
Q8VI59;Q8VI59-2	Pcnxl3;Pcnxl3	PCNXL3;PCNXL3 iso 2	-1.6	-0.76	-1.2	1.57	-1	136;136	Pecanex-like protein 3	221.4	CSS*QHSVFGFNQVSELLPR	TPPVRCSsQHSVFGF	AGC
Q8VI59;Q8VI59-2	Pcnxl3;Pcnxl3	PCNXL3;PCNXL3 iso 2	-1.34	-1.33	-1.34	1.92	-1	96;96	Pecanex-like protein 3	221.4	RNS*TMGEQEEEAAQGESSLPR	EIVEKRNsTMGEQEE	AGC
Q8C5N3;Q8C5N3-2	Cwc22;Cwc22	NCM;NCM iso 2	-1.43	-1.04	-1.23	2.73	-1	829, 831;823, 825	Pre-mRNA-splicing factor CWC22 homolog	104.7	RDS*FS*ENEK	KRRERRDsFSENEKQ;RERRDSFsENEKQRS	AGC;AGC
Q6PFR5	Tra2a	TRA2A	-2.84	-2.82	-2.83	2.14	-1	237	Transformer-2 protein homolog alpha	32.3	RRDS*YYDR	GGGRRRDsYYDRGYD	AGC
B2RX14	Zcchc11	ZCCHC11	-1.76	-1.41	-1.56	2.39	-1	1419	Terminal uridylyltransferase 4	184.5	QSS*ECSDSPSYSPQPQPFPQNSPQPSALPPPPSQPGSQPK	SIRTRQSsECSDSPS	AGC
Q6NS46	Pdcd11	PDCD11	-0.69	-1.84	-1.2	1.84	-1	1468	Protein RRP5 homolog	207.6	RERQES*ESEQELVNK	GKRERQEsESEQELV	AGC
Q61602	Gli3	GLI3	-1.89	-2.13	-2	4.17	-1	849	Transcriptional activator GLI3	171.5	RDS*NTSTISSAYLSSR	NTLNRRDsNTSTISS	AGC
Q61602	Gli3	GLI3	-2.79	-2.68	-2.73	2.89	-1	865	Transcriptional activator GLI3	171.5	RSS*GISPCFSSR	YLSSRRSsGISPCFS	AGC
Q61602	Gli3	GLI3	-1.89	-2.13	-2	4.17	-1	851	Transcriptional activator GLI3	171.5	RDSNT*STISSAYLSSR	LNRRDSNtSTISSAY	AGC
Q61602	Gli3	GLI3	-1.67	-2.01	-1.83	2.71	-1	907	Transcriptional activator GLI3	171.5	RSS*EASQGDGLPSLLSLTPVQQYR	TDASRRSsEASQGDG	AGC
Q3THK3	Gtf2f1	GTF2F1	-2.3	-2.35	-2.33	2.53	-1	156	General transcription factor IIF subunit 1	57.2	TLT*AEEAEEEWERR	LARHRTLtAEEAEEE	AGC
Q3THK3	Gtf2f1	GTF2F1	-2.01	-0.9	-1.29	2.91	-1	427	General transcription factor IIF subunit 1	57.2	MDT*GPQSLSGK	AKRLRMDtGPQSLSG	AGC
Q7TN02	Med26	MED26	-1.22	-0.97	-1.05	1.45	-1	414	Mediator of RNA polymerase II transcription subunit 26	64.6	KLT*FDPMTR	RLKERKLtFDPMTRQ	AGC
Q61818;Q61818-2	Rai1;Rai1	RAI1;RAI1 iso 2	-1.46	-0.6	-1	1.59	-1	1559;1559	Retinoic acid-induced protein 1	201.4	ADS*RTPAFSPFVR	CKRLRADsRTPAFSP	AGC
Q61584-3;Q61584-2	Fxr1;Fxr1	FXR1 iso2;FXR1 iso2	-0.74	-1.37	-1.06	1.65	-1	540;511	Fragile X mental retardation syndrome-related protein 1	76.2	RRT*DEDAVLMDGLTESDTASVNENGLGK	RRSRRRRtDEDAVLM	AGC
P62754	Rps6	S6	-1.86	-1.78	-1.64	1.72	-1	235, 236, 240, 241	40S ribosomal protein S6	28.7	RLS*S*LRAS*T*SK	IAKRRRLsSLRASTS;AKRRRLSsLRASTSK;RLSSLRAsTSKSESS;LSSLRAStSKSESSQ	AGC;AGC;AGC;AGC
Q3UHC7;Q3UHC7-2;Q3UHC7-3;Q3UHC7-4	Dab2ip;Dab2ip;Dab2ip;Dab2ip	DAB2IP;DAB2IP iso 2;DAB2IP iso 3;DAB2IP iso 4	-0.73	-1.34	-1.07	1.45	-1	971, 978;847, 854;971, 978;943, 950	Disabled homolog 2-interacting protein	131.6	QQS*SSSKGDS*PELKPR	GTRLRQQsSSSKGDS;SSSSKGDsPELKPRA	AGC;Proline directed
Q3UHC7;Q3UHC7-2;Q3UHC7-3;Q3UHC7-4	Dab2ip;Dab2ip;Dab2ip;Dab2ip	DAB2IP;DAB2IP iso 2;DAB2IP iso 3;DAB2IP iso 4	-1.73	-1.4	-1.55	2.96	-1	935;811;935;907	Disabled homolog 2-interacting protein	131.6	GRT*PPTLLSTLQYPR	PPAPRGRtPPTLLST	Proline directed
Q3UHC7;Q3UHC7-2;Q3UHC7-3;Q3UHC7-4	Dab2ip;Dab2ip;Dab2ip;Dab2ip	DAB2IP;DAB2IP iso 2;DAB2IP iso 3;DAB2IP iso 4	-0.69	-2.32	-1.44	1.46	-1	949;825;949;921	Disabled homolog 2-interacting protein	131.6	TPPTLLSTLQYPRPS*SGTLASASPDWAGPGTR	TLQYPRPsSGTLASA	AGC
Q3UHC7;Q3UHC7-2;Q3UHC7-3;Q3UHC7-4	Dab2ip;Dab2ip;Dab2ip;Dab2ip	DAB2IP;DAB2IP iso 2;DAB2IP iso 3;DAB2IP iso 4	-0.69	-2.32	-1.44	1.46	-1	952;828;952;924	Disabled homolog 2-interacting protein	131.6	TPPTLLSTLQYPRPSSGT*LASASPDWAGPGTR	YPRPSSGtLASASPD	AGC
O35691	Pnn	PNN	-1.48	-1.1	-1.26	2.57	-1	665	Pinin	82.4	RRDT*SGLER	MDRKRRDtSGLERSH	AGC
O35691	Pnn	PNN	-2.23	-1.2	-1.58	2.84	-1	666	Pinin	82.4	RRDTS*GLER	DRKRRDTsGLERSHK	AGC
Q8K2Y0	Rnf219	RNF219	-1.24	-1.63	-1.39	1.49	-1	522	RING finger protein 219	79.9	TSS*EASMDAAYLDK	MNRTRTSsEASMDAA	AGC
Q80X50;Q80X50-2;Q80X50-3;Q80X50-4;Q80X50-5	Ubap2l;Ubap2l;Ubap2l;Ubap2l;Ubap2l	NICE-4;NICE-4 iso 2;NICE-4 iso2;NICE-4 iso 4;NICE-4 iso 5	-1.28	-1.02	-1.12	3.62	-1	624, 629;635, 640;604, 609;624, 629;629, 634	Ubiquitin-associated protein 2-like	116.7	RYPS*SISSS*PQK	TQTRRYPsSISSSPQ;YPSSISSsPQKDLTQ	AGC;Proline directed
Q80X50;Q80X50-2;Q80X50-3;Q80X50-4;Q80X50-5	Ubap2l;Ubap2l;Ubap2l;Ubap2l;Ubap2l	NICE-4;NICE-4 iso 2;NICE-4 iso2;NICE-4 iso 4;NICE-4 iso 5	-1.28	-1.02	-1.12	3.62	-1	625, 629;636, 640;605, 609;625, 629;630, 634	Ubiquitin-associated protein 2-like	116.7	RYPSS*ISSS*PQK	QTRRYPSsISSSPQK;YPSSISSsPQKDLTQ	AGC;Proline directed
P59672;P59672-2	Anks1a;Anks1a	ANKS1A;ANKS1A iso 2	-1.03	-1.31	-1.19	1.52	-1	462;441	Ankyrin repeat and SAM domain-containing protein 1A	125.2	IQSS*APQEEEEHPYELLLTAETK	VRPRIQSsAPQEEEE	AGC
Q76LL6;Q76LL6-2;Q76LL6-3;Q76LL6-4	Fhod3;Fhod3;Fhod3;Fhod3	FHOD3;FHOD3 iso 2;FHOD3 iso 3;FHOD3 iso 4	-0.97	-1.53	-1.23	2.89	-1	345;345;345;345	FH1/FH2 domain-containing protein 3	175.5	RAS*MCSGGTVGEQQGLDR	HRDRRRAsMCSGGTV	AGC
Q3UMU9-2;Q3UMU9-4	Hdgfrp2;Hdgfrp2	HDGF2 iso2;HDGF2	-6.77	-3.61	-4.42	1.48	-1	627, 628;575, 576	Hepatoma-derived growth factor-related protein 2	74	GGS*S*EELHDPRDNSDPAKPGNER	EDGPRGGsSEELHDP;DGPRGGSsEELHDPR	AGC;AGC
Q3UMU9-2;Q3UMU9-4	Hdgfrp2;Hdgfrp2	HDGF2 iso2;HDGF2	-1.45	-0.76	-1.1	1.86	-1	627;575	Hepatoma-derived growth factor-related protein 2	74	GGS*SEELHDPR	EDGPRGGsSEELHDP	AGC
Q3UMU9-2;Q3UMU9-4	Hdgfrp2;Hdgfrp2	HDGF2 iso2;HDGF2	-1.2	-1.18	-1.19	3.16	-1	638;586	Hepatoma-derived growth factor-related protein 2	74	GGSSEELHDPRDNS*DPAKPGNER	LHDPRDNsDPAKPGN	AGC
Q3UMU9;Q3UMU9-3	Hdgfrp2;Hdgfrp2	HDGF2;HDGF2 iso3	-1.99	-0.76	-1.34	1.58	-1	628;637	Hepatoma-derived growth factor-related protein 2	74.2	GGS*SEELHDSPR	EDGPRGGsSEELHDS	AGC
Q3UMU9;Q3UMU9-2;Q3UMU9-3;Q3UMU9-4	Hdgfrp2;Hdgfrp2;Hdgfrp2;Hdgfrp2	HDGF2;HDGF2 iso2;HDGF2 iso3;HDGF2 iso 4	-2.24	-1.8	-2	2.9	-1	450, 454;449, 453;459, 463;397, 401	Hepatoma-derived growth factor-related protein 2	74.2	KRS*EGLS*LER	VERTRKRsEGLSLER;RKRSEGLsLERKGEK	AGC;AGC
Q3UMU9;Q3UMU9-2;Q3UMU9-3;Q3UMU9-4	Hdgfrp2;Hdgfrp2;Hdgfrp2;Hdgfrp2	HDGF2;HDGF2 iso2;HDGF2 iso3;HDGF2 iso 4	-2.65	-2.33	-2.45	3.09	-1	450;449;459;397	Hepatoma-derived growth factor-related protein 2	74.2	KRS*EGLSLER	VERTRKRsEGLSLER	AGC
Q3UMU9;Q3UMU9-2;Q3UMU9-3;Q3UMU9-4	Hdgfrp2;Hdgfrp2;Hdgfrp2;Hdgfrp2	HDGF2;HDGF2 iso2;HDGF2 iso3;HDGF2 iso 4	-1.44	-0.75	-1.1	1.8	-1	659;657;668;605	Hepatoma-derived growth factor-related protein 2	74.2	LAS*ESANDDNEDS	HERTRLAsESANDDN	AGC
Q8VDD9	Phip	PHIP	-1.21	-1.25	-1.23	3.13	-1	1315	PH-interacting protein	206.6	AQS*YDIQAWKK	RLRNRAQsYDIQAWK	AGC
A2AVJ5	Prr5l	PROTOR2	-1.84	-2.25	-2.02	3.37	-1	28	Proline-rich protein 5-like	41	FMS*SPVLSELPR	RPRPRFMsSPVLSEL	AGC
Q8CFL8	Zswim3	ZSWIM3	-2.88	-0.57	-1.19	1.86	-1	445, 446	Zinc finger SWIM domain-containing protein 3	79.1	TRLPS*T*PPRPK	LRRTRLPsTPPRPKK;RRTRLPStPPRPKKP	AGC;Proline directed
Q3U0M1;Q3U0M1-2;Q3U0M1-3	Trappc9;Trappc9;Trappc9	NIBP;NIBP iso 2;NIBP iso 3	1.06	1.69	1.3	2.3	1	834;825;646	Trafficking protein particle complex subunit 9	128.2	VES*RPTNPSEGSK	VVRPRVEsRPTNPSE	AGC
Q9DBJ3	Baiap2l1	IRTKS	1.08	0.92	1.01	2.49	1	421	Brain-specific angiogenesis inhibitor 1-associated protein 2-like protein 1	57.2	SIS*TVDLTEK	PAPVRSIsTVDLTEK	AGC
Q9Z2H5;Q9Z2H5-2;Q9Z2H5-3	Epb41l1;Epb41l1;Epb41l1	EPB41L1;EPB41L1 iso4;EPB41L1 iso4	1.33	0.99	1.19	1.9	1	541, 544;529, 532;529, 532	Band 4.1-like protein 1	98.3	RLPSS*PAS*PSPK	RERRLPSsPASPSPK;RLPSSPAsPSPKGTP	Proline directed;Proline directed
Q8C180	Frs2	FRS2	1.02	1.01	1.02	3.22	1	169	Fibroblast growth factor receptor substrate 2	56.8	HPS*VGSAR	HPSSRHPsVGSARLP	AGC
Q8R1S4;Q8R1S4-2	Mtss1;Mtss1	MTSS1;MTSS1 iso4	3.11	1.55	2.39	1.46	1	573;573	Metastasis suppressor protein 1	82.4	AS*TAGLPTTLGPAMVTPGVATIR	FQAKRPAsTAGLPTT	AGC
Q9EQG3	Scel	SCEL	2.37	1.85	2.19	1.53	1	90	Sciellin	72.9	YRS*EDMLDR	ATISRYRsEDMLDRT	AGC
Q8BZ60	Ston2	STON2	1.12	1.38	1.25	1.93	1	278	Stonin-2	99.5	S*TLMNLPK	FKRDRPKsTLMNLPK	AGC
Q91YD9	Wasl	N-WASP	1.59	1.5	1.56	1.97	1	12	Neural Wiskott-Aldrich syndrome protein	54.2	RVT*NVGSLLLTPQENESLFSFLGK	QQPPRRVtNVGSLLL	AGC
Q62418;Q62418-2;Q62418-3	Dbnl;Dbnl;Dbnl	DBNL;DBNL iso 2;DBNL iso 3	1.19	1.1	1.16	1.35	1	278;275;274	Drebrin-like protein	48.7	ERAM#ST*TSVTSSQPGK	QKERAMStTSVTSSQ	AGC
O88735;O88735-2	Map7;Map7	MAP7;MAP7 iso2	4.22	1.4	2.32	1.84	1	183;183	Ensconsin	82	SVS*TMNLSK	DPDRRSVsTMNLSKH	AGC
Q0VAW7;Q8K083;Q07231;Q8BLM0;Q571J5;P10751;P10755;P10078;P08043;P17141;P16372;Q8C827;Q7TSH9;Q61116;P15620;Q9EQB9;Q9ERR8;Q6GQR8;E9QAG8;Q80W31;Q6A085;Q3TDE8;Q6P5C7;Q8R0T2;Q8BI99;Q810A1;Q9ERU3;B2KFW1;Q07230;P10078-2;P08043-2;Q8C827-2;Q8C827-3;Q0VAW7-2;B2KFW1-2	Znf112;Znf536;Zscan21;Klf8;Znf354c;Zfp11;Zfp14;Zfp28;Zfp2;Zfp37;Zfp58;Zfp62;Zfp184;Znf235;Znf271;Znf287;Znf319;Znf329;Znf431;Znf569;Znf629;Znf691;Znf728;Znf768;Znf879;Znf18;Znf22;Zscan20;Zscan2;Zfp28;Zfp2;Zfp62;Zfp62;Znf112;Zscan20	ZFP112;ZNF536;ZSCAN21;KLF8;ZNF354C;ZNF546;ZFP14;ZFP28;ZFP2;ZFP37;Zfp58;ZFP62;ZNF184;Zfp93;ZNF271;ZNF287;ZNF319;ZNF329;ZNF431;ZNF569;ZNF629;ZNF691;ZNF43;ZNF768;ZNF879;ZNF18;ZNF22;ZSCAN20;ZSCAN2;ZFP28 iso 2;ZFP2 iso 2;ZFP62 iso 2;ZFP62 iso 3;Znf112 iso 2;ZSCAN20 iso 2	1.8	1.72	1.77	2.26	1	546;776;493;295;241;276;163;400;207;334;129;182;280;364;239;445;224;235;211;286;452;106;244;312;311;494;106;969;385;400;207;175;182;540;540	Zinc finger protein 112	98.4	IHT*GEKPYK	DIHHRIHtGEKPYKC	AGC
P15620	Znf271	ZNF271	1.96	1.62	1.83	1.68	1	323	Zinc finger protein 271	67	IHT*GEKPYPCNQCT	ILHQRIHtGEKPYPC	AGC
Q80U49;Q80U49-2;Q6A065	Cep170b;Cep170b;Cep170	CEP170B;Cep170b iso 2;CEP170	4.19	2.04	2.76	2.03	1	224;224;238	Centrosomal protein of 170 kDa protein B	170.7	REPS*YFEIPTK	YSFRREPsYFEIPTK	AGC
Q8R3I2;Q8R3I2-2;Q8R3I2-3	Mboat2;Mboat2;Mboat2	MBOAT2;MBOAT2 iso 2;MBOAT2 iso 3	1.68	1.1	1.43	1.75	1	472;440;331	Lysophospholipid acyltransferase 2	59	RTS*TQENVHLSQAK	KKSQRRTsTQENVHL	AGC
Q5SVL6;Q5SVL6-2	Rap1gap2;Rap1gap2	RAP1GAP2;RAP1GAP2 iso 2	1.85	1.02	1.5	1.47	1	488;294	Rap1 GTPase-activating protein 2	78.2	SHS*METMVGSQR	AIRVRSHsMETMVGS	AGC
Q8C0T5;Q8C0T5-2	Sipa1l1;Sipa1l1	SIPA1L1;SIPA1L1 iso 2	1.15	1.43	1.27	1.49	1	1501, 1507;1501, 1507	Signal-induced proliferation-associated 1-like protein 1	196.9	AST*RDLQAS*PKPTSK	HTRLRAStRDLQASP;STRDLQAsPKPTSKS	AGC;Proline directed
Q8C0T5;Q8C0T5-2	Sipa1l1;Sipa1l1	SIPA1L1;SIPA1L1 iso 2	1.13	1.38	1.25	2.66	1	1612;1612	Signal-induced proliferation-associated 1-like protein 1	196.9	RPSY*TLGMK	LPLRRPSyTLGMKSL	AGC
Q4VAC9;Q4VAC9-2;Q4VAC9-5	Plekhg3;Plekhg3;Plekhg3	PLEKHG3;PLEKHG3 iso2;PLEKHG3 iso2	1.06	1.18	1.14	1.57	1	904;903;291	Pleckstrin homology domain-containing family G member 3	148.4	PAS*WTLFDLPGPR	PGSSRPAsWTLFDLP	AGC
Q8C0V9;Q8C0V9-2	Frmd6;Frmd6	FRMD6;FRMD6 iso 2	1.59	0.77	1.19	1.6	1	522;492	FERM domain-containing protein 6	71.6	LRGQS*TDSLPQTICR	VVRLRGQsTDSLPQT	AGC
Q8C0V9;Q8C0V9-2	Frmd6;Frmd6	FRMD6;FRMD6 iso 2	1.52	0.83	1.18	1.9	1	523;493	FERM domain-containing protein 6	71.6	LRGQST*DSLPQTICR	VRLRGQStDSLPQTI	AGC
Q149C2	Traf3ip1	TRAF3IP1	1.26	0.79	1.08	1.41	1	409	TRAF3-interacting protein 1	71	RQES*TETLVVDR	PRVKRQEsTETLVVD	AGC
Q64737	Gart	GART	1.87	0.62	1.18	1.35	1	436	Trifunctional purine biosynthetic protein adenosine-3	107.4	GLT*YKDSGVDIAAGNMLVK	LQRPRGLtYKDSGVD	AGC
Q9JHU4	Dync1h1	DNCH1	1.7	0.73	1.26	1.36	1	4368	Cytoplasmic dynein 1 heavy chain 1	531.7	ARTDSTS*DGRPAWM#R	KARTDSTsDGRPAWM	AGC
Q3THE2;Q9CQ19	Myl12b;Myl9	MRLC2;MRLC1	0.89	1.19	1	2.29	1	20;20	Myosin regulatory light chain 12B	19.8	ATS*NVFAMFDQSQIQEFK	KRPQRATsNVFAMFD	AGC
Q501J7;Q501J7-2;Q501J7-3	Phactr4;Phactr4;Phactr4	PHACTR4;PHACTR4 iso 2;PHACTR4 iso 3	1.1	1.09	1.1	1.48	1	436;409;446	Phosphatase and actin regulator 4	76.6	AHS*LLFENSDSFSEDTGTLGR	EGTHRAHsLLFENSD	AGC
B1AY13	Usp24	USP24	0.9	1.2	1.05	2.47	1	1369	Ubiquitin carboxyl-terminal hydrolase 24	293.8	LSS*SGSNCSSSSEGEPAALHAGICVR	GIRSRLSsSGSNCSS	AGC
Q7TSH2	Phkb	PHKB	1.62	1.3	1.51	1.5	1	693	Phosphorylase b kinase regulatory subunit beta	123.8	RQSS*TADAPEAQHEPGITITEWK	SKVKRQSsTADAPEA	AGC
Q7TSH2	Phkb	PHKB	1.62	1.3	1.51	1.5	1	694	Phosphorylase b kinase regulatory subunit beta	123.8	RQSST*ADAPEAQHEPGITITEWK	KVKRQSStADAPEAQ	AGC
Q91Z96	Bmp2k	BIKE	2.48	1.35	2.02	1.39	1	908	BMP-2-inducible protein kinase	126.1	S*VDIFGSTPFQPFSVSASK	PLPARPRsVDIFGST	AGC
O08796	Eef2k	EEF2K	1.55	2.58	1.97	2.94	1	365	Eukaryotic elongation factor 2 kinase	81.7	TLS*SSRPPLLLR	SPRIRTLsSSRPPLL	AGC
Q03141;Q03141-2;Q03141-3	Mark3;Mark3;Mark3	MARK3;MARK3 iso 2;MARK3 iso 3	3.06	1.77	2.31	2.74	1	489;489;489	MAP/microtubule affinity-regulating kinase 3	84.3	KKS*PAVPSSNTASGGMTR	DIPERKKsPAVPSSN	Proline directed
P05132;P68181;P05132-2;P68181-2;P68181-3;P68181-4	Prkaca;Prkacb;Prkaca;Prkacb;Prkacb;Prkacb	PKACA;PKACB;PKACA iso 2;PKACB iso4;PKACB iso4;PKACB iso4	2.31	1.62	2.08	1.31	1	198;198;190;185;186;245	cAMP-dependent protein kinase catalytic subunit alpha	40.5	TWT*LCGTPEYLAPEIILSK	RVKGRTWtLCGTPEY	AGC
Q6P4S6;Q6P4S6-2	Sik3;Sik3	QSK;QSK iso 2	1.43	0.72	1.1	1.5	1	411;353	Serine/threonine-protein kinase SIK3	145.7	RHT*VGVADPR	YLSMRRHtVGVADPR	AGC
Q80UE6	Wnk4	WNK4	1.36	2.23	1.51	1.52	1	64	Serine/threonine-protein kinase WNK4	132.3	RSS*VDLGLLSSWSQPASLLPEPPDPPDSAGPTR	SRPSRRSsVDLGLLS	AGC
O35607	Bmpr2	BMPR2	1.71	0.63	1.12	1.42	1	988	Bone morphogenetic protein receptor type-2	114.9	WRPST*WVISTEPLDCEVNNNGSDR	LKRWRPStWVISTEP	AGC
Q52KI8;Q52KI8-2	Srrm1;Srrm1	SRm160;SRm160 iso3	1.38	0.75	1.11	1.31	1	387, 391;387, 391	Serine/arginine repetitive matrix protein 1	106.8	RLS*PSAS*PPR	PRKTRRLsPSASPPR;RRLSPSAsPPRRRHR	Proline directed;Proline directed
Q52KI8;Q52KI8-2	Srrm1;Srrm1	SRm160;SRm160 iso3	1.44	0.71	1.14	1.32	1	401, 404;401, 404	Serine/arginine repetitive matrix protein 1	106.8	HRPSS*PAT*PPPK	RRRHRPSsPATPPPK;HRPSSPAtPPPKTRH	Proline directed;Proline directed
Q8BTI8;Q8BTI8-2;Q8BTI8-3	Srrm2;Srrm2;Srrm2	SRm300;SRm300 iso2;SRm300 iso3	1.44	1.75	1.55	2.31	1	1535;1439;1535	Serine/arginine repetitive matrix protein 2	294.7	SHS*GSSPEVDSK	PLRQRSHsGSSPEVD	AGC
Q8BTI8;Q8BTI8-2;Q8BTI8-3	Srrm2;Srrm2;Srrm2	SRm300;SRm300 iso2;SRm300 iso3	2.24	1.91	2.12	1.53	1	452, 453;356, 357;452, 453	Serine/arginine repetitive matrix protein 2	294.7	REIS*S*SPTSK	PGSRREIsSSPTSKN;GSRREISsSPTSKNR	AGC;AGC
Q9R020;Q9R020-2	Zranb2;Zranb2	ZNF265;ZNF265 iso2	1.56	1.48	1.53	1.99	1	290, 294;253, 257	Zinc finger Ran-binding domain-containing protein 2	37.3	S*RPSS*PAVR	RDRKRSRsRPSSPAV;RSRSRPSsPAVRKKR	AGC;Proline directed
Q921D9	Grhl1	GRHL1	1.64	0.95	1.13	1.79	1	77	Grainyhead-like protein 1 homolog	70.1	RSS*AVKPEGEHPEPEHSK	VPRERRSsAVKPEGE	AGC
Q6GYP7;Q6GYP7-2;Q6GYP7-4;Q6GYP7-6	Ralgapa1;Ralgapa1;Ralgapa1;Ralgapa1	RALGAPA1;RALGAPA1 iso8;RALGAPA1 iso8;RALGAPA1 iso8	1.44	1.36	1.41	1.66	1	753;753;753;198	Ral GTPase-activating protein subunit alpha-1	229.2	T*VDIDDAQILPR	RSIVRQKtVDIDDAQ	AGC
Q6GYP7;Q6GYP7-2;Q6GYP7-4;Q6GYP7-6	Ralgapa1;Ralgapa1;Ralgapa1;Ralgapa1	RALGAPA1;RALGAPA1 iso8;RALGAPA1 iso8;RALGAPA1 iso8	1.2	1.25	1.22	2.38	1	772;772;772;217	Ral GTPase-activating protein subunit alpha-1	229.2	HFS*QSEDTGNEVFGALHEEQPLPR	STRVRHFsQSEDTGN	AGC
Q6GYP7;Q6GYP7-2;Q6GYP7-4;Q6GYP7-6	Ralgapa1;Ralgapa1;Ralgapa1;Ralgapa1	RALGAPA1;RALGAPA1 iso8;RALGAPA1 iso8;RALGAPA1 iso8	1.35	1.24	1.3	2.35	1	796;796;796;241	Ral GTPase-activating protein subunit alpha-1	229.2	SSS*TSDILEPFTVER	QPLPRSSsTSDILEP	AGC
Q6GYP7;Q6GYP7-2;Q6GYP7-4;Q6GYP7-6	Ralgapa1;Ralgapa1;Ralgapa1;Ralgapa1	RALGAPA1;RALGAPA1 iso8;RALGAPA1 iso8;RALGAPA1 iso8	1.41	1.58	1.47	2.47	1	797;797;797;242	Ral GTPase-activating protein subunit alpha-1	229.2	SSST*SDILEPFTVER	PLPRSSStSDILEPF	AGC
Q6GYP7;Q6GYP7-2;Q6GYP7-4;Q6GYP7-6	Ralgapa1;Ralgapa1;Ralgapa1;Ralgapa1	RALGAPA1;RALGAPA1 iso8;RALGAPA1 iso8;RALGAPA1 iso8	1.41	1.58	1.47	2.47	1	798;798;798;243	Ral GTPase-activating protein subunit alpha-1	229.2	SSSTS*DILEPFTVER	LPRSSSTsDILEPFT	AGC
Q9D2H6;Q9D2H6-2	Sp2;Sp2	SP2;ZRSR1 iso 2	2.29	4.21	2.68	2.09	1	549;542	Transcription factor Sp2	64.9	LHT*GERPFVCNWFFCGK	RAHVRLHtGERPFVC	AGC
Q8K4L3	Svil	supervillin	1.85	0.84	1.39	1.39	1	809	Supervillin	243	Y*QTQPVTLGEVEQVQSGK	QRRMNARyQTQPVTL	AGC
Q3TLD5;Q3TLD5-2	Uri1;Uri1	RMP;RMP iso 2	4.05	2.25	3.18	1.63	1	415;341	Unconventional prefoldin RPB5 interactor	59	ENS*VCSDTSESSAADVEDRR	KSRSRENsVCSDTSE	AGC
Q07231;P08043;P08043-2	Zscan21;Zfp2;Zfp2	ZSCAN21;ZFP2;ZFP2 iso 2	1.35	1.53	1.42	2.58	1	465;431;319	Zinc finger and SCAN domain-containing protein 21	63	IHT*GEKPYQCNECGK	IRHYRIHtGEKPYQC	AGC
P62754	Rps6	S6	1.94	3.08	2.3	3.05	1	236	40S ribosomal protein S6	28.7	LSS*LRASTSK	AKRRRLSsLRASTSK	AGC
P62754	Rps6	S6	1.36	1.57	1.45	4.93	1	236, 240	40S ribosomal protein S6	28.7	RLSS*LRAS*TSK	AKRRRLSsLRASTSK;RLSSLRAsTSKSESS	AGC;AGC
Q9WV69;Q9WV69-3	Dmtn;Dmtn	dematin;Dmtn iso 3	3.11	1.28	1.81	1.91	1	303;278	Dematin	45.4	LQS*TEFSPSGSEAGSPGLQNGEGQR	TTLSRLQsTEFSPSG	AGC
Q9D8L5	Ccdc91	CCDC91	1.12	0.86	1	2.21	1	417	Coiled-coil domain-containing protein 91	50	SLS*SLELFLSCAQK	VTRQRSLsSLELFLS	AGC
Q8VEB3	D1Ertd622e	C5orf30	1.16	1.19	1.18	1.7	1	132	UNC119-binding protein C5orf30 homolog	23.1	RM#PS*SGDK	RRRRRMPsSGDKCTK	AGC
Q3UVG3	Fam91a1	FAM91A1	2.02	0.92	1.41	1.59	1	828	Protein FAM91A1	93.4	SPS*SLLIASLHL	EWSGRSPsSLLIASL	AGC
Q9D4B2	Ttc25	TTC25	3.08	2.65	2.91	1.58	1	549	Tetratricopeptide repeat protein 25	71.5	DQESEREAT*DDEQDRK	QESEREAtDDEQDRK	AGC
Q91VW5	Golga4	GOLGA4	1.35	1.07	1.26	1.36	1	93	Golgin subfamily A member 4	257.4	VPS*MESLFR	KLQLRVPsMESLFRS	AGC
O35551;O35551-2;O35551-3;O35551-5;O35551-6	Rabep1;Rabep1;Rabep1;Rabep1;Rabep1	RABEP1;RABEP1 iso 2;RABEP1 iso 3;RABEP1 iso 5;RABEP1 iso 6	1.49	1.27	1.4	1.93	1	407, 410;364, 367;367, 370;407, 410;407, 410	Rab GTPase-binding effector protein 1	99.5	AQS*TDS*LGTSSSLQSK	DGLRRAQsTDSLGTS;RRAQSTDsLGTSSSL	AGC;Other
O35551;O35551-2;O35551-3;O35551-5;O35551-6	Rabep1;Rabep1;Rabep1;Rabep1;Rabep1	RABEP1;RABEP1 iso 2;RABEP1 iso 3;RABEP1 iso 5;RABEP1 iso 6	1.4	0.97	1.22	1.58	1	407;364;367;407;407	Rab GTPase-binding effector protein 1	99.5	RAQS*TDSLGTSSSLQSK	DGLRRAQsTDSLGTS	AGC
O35551;O35551-2;O35551-3;O35551-5;O35551-6	Rabep1;Rabep1;Rabep1;Rabep1;Rabep1	RABEP1;RABEP1 iso 2;RABEP1 iso 3;RABEP1 iso 5;RABEP1 iso 6	1.1	0.92	1.02	2.69	1	408;365;368;408;408	Rab GTPase-binding effector protein 1	99.5	RAQST*DSLGTSSSLQSK	GLRRAQStDSLGTSS	AGC
O54916;O54916-2;O54916-3;O54916-4	Reps1;Reps1;Reps1;Reps1	REPS1;REPS1 iso3;REPS1 iso3;REPS1 iso3	1.97	2	1.97	1.62	1	272;28;220;220	RalBP1-associated Eps domain-containing protein 1	86.5	RQS*SSYEDPWK	ANEIRRQsSSYEDPW	AGC

## Sheet: IMAC
Accession	Gene Name	Protein Name	Log2A	Log2B	Log2Av	(-)LogP	Change with P	Site	Description	kD	Peptide	-7/+7 peptide	Motif
Q5SNZ0;Q5SNZ0-2;Q5SNZ0-3	Ccdc88a;Ccdc88a;Ccdc88a	girdin;girdin iso 2;girdin iso 3	-1.16	-1.42	-1.3	2.53	-1	1417;1417;1362	Girdin	215.8	QKS*LTLTPTR	INRERQKsLTLTPTR	AGC
Q6P9Q4	Fhod1	FHOD1	-1.65	-1.54	-1.6	3.2	-1	395	FH1/FH2 domain-containing protein 1	129.5	APEPGSTGSASPVGST*PSTGSAPPTNPAFSSTGPASGLLR	SASPVGStPSTGSAP	Proline directed
Q9WTQ5;Q9WTQ5-2	Akap12;Akap12	AKAP12;AKAP12 iso 2	-1.75	-1.09	-1.38	3.34	-1	1190;1085	A-kinase anchor protein 12	180.6	QSQVTEEEAAAAQTEGPS*TPSSFPAQEEHR	AAQTEGPsTPSSFPA	Other
Q9WTQ5;Q9WTQ5-2	Akap12;Akap12	AKAP12;AKAP12 iso 2	-1.75	-1.09	-1.38	3.34	-1	1191;1086	A-kinase anchor protein 12	180.6	QSQVTEEEAAAAQTEGPST*PSSFPAQEEHR	AQTEGPStPSSFPAQ	Proline directed
Q9WTQ5;Q9WTQ5-2	Akap12;Akap12	AKAP12;AKAP12 iso 2	-1.17	-0.95	-1.06	3.53	-1	1645;1540	A-kinase anchor protein 12	180.6	AEADASGNLTKES*PDTNGPK	SGNLTKEsPDTNGPK	Proline directed
Q9WTQ5;Q9WTQ5-2	Akap12;Akap12	AKAP12;AKAP12 iso 2	-3.24	-1.87	-2.37	1.89	-1	270, 272, 280;165, 167, 175	A-kinase anchor protein 12	180.6	EKEPTKPLES*PT*SPVSNETT*SSFKK	EPTKPLEsPTSPVSN;TKPLESPtSPVSNET;SPVSNETtSSFKKFF	Proline directed;Other;Other
Q9WTQ5;Q9WTQ5-2	Akap12;Akap12	AKAP12;AKAP12 iso 2	-1.66	-0.83	-1.15	2.27	-1	272, 282;167, 177	A-kinase anchor protein 12	180.6	EKEPTKPLESPT*SPVSNETTSS*FKK	TKPLESPtSPVSNET;VSNETTSsFKKFFTH	Other;Other
Q9WTQ5;Q9WTQ5-2	Akap12;Akap12	AKAP12;AKAP12 iso 2	-1.66	-0.83	-1.15	2.27	-1	273, 282;168, 177	A-kinase anchor protein 12	180.6	EKEPTKPLESPTS*PVSNETTSS*FKK	KPLESPTsPVSNETT;VSNETTSsFKKFFTH	Proline directed;Other
Q9WTQ5;Q9WTQ5-2	Akap12;Akap12	AKAP12;AKAP12 iso 2	-2.1	-1.42	-1.77	1.92	-1	1094;989	A-kinase anchor protein 12	180.6	EKDVVPEGPVQEAETEHLAQGSETVQAT*PESLEVPEVTEDVDR	GSETVQAtPESLEVP	Proline directed
Q9WTQ5;Q9WTQ5-2	Akap12;Akap12	AKAP12;AKAP12 iso 2	-2.25	-1.13	-1.59	2.46	-1	1376;1271	A-kinase anchor protein 12	180.6	ALGSLEGSPSLPDQDKADCIEVQVQSSDT*PVTQTTEAVK	VQVQSSDtPVTQTTE	Proline directed
Q9WTQ5;Q9WTQ5-2	Akap12;Akap12	AKAP12;AKAP12 iso 2	-1.09	-1.74	-1.47	1.6	-1	1446;1341	A-kinase anchor protein 12	180.6	LSETGGYGTLQHGEDTVPQGPESQAESIPIIVT*PAPESILHSDLQR	ESIPIIVtPAPESIL	Proline directed
O54931;O54931-2;O54931-3;O54931-4;O54931-5	Akap2;Akap2;Akap2;Akap2;Akap2	AKAP2;AKAP2 iso6;AKAP2 iso3;AKAP2 iso6;AKAP2 iso6	-1.19	-0.96	-1.1	1.8	-1	579;579;579;455;455	A-kinase anchor protein 2	98.5	SFSDHGFYSPSSTLGDS*PSVDDPLEYQAGLLVQNAIQQAIAEQVDK	PSSTLGDsPSVDDPL	Proline directed
O54931;O54931-2;O54931-3;O54931-4;O54931-5	Akap2;Akap2;Akap2;Akap2;Akap2	AKAP2;AKAP2 iso6;AKAP2 iso3;AKAP2 iso6;AKAP2 iso6	-1.19	-0.96	-1.1	1.8	-1	581;581;581;457;457	A-kinase anchor protein 2	98.5	SFSDHGFYSPSSTLGDSPS*VDDPLEYQAGLLVQNAIQQAIAEQVDK	STLGDSPsVDDPLEY	Other
Q9JLQ0	Cd2ap	CD2AP	-1.45	-0.83	-1.1	1.63	-1	189, 193	CD2-associated protein	70.4	ELESTEDGETHNAQEESEVPLTGPTS*PLPS*PGNGSEPAPGSVAQPK	VPLTGPTsPLPSPGN;GPTSPLPsPGNGSEP	Proline directed;Proline directed
Q9JLQ0	Cd2ap	CD2AP	-1.45	-0.83	-1.1	1.63	-1	188, 193	CD2-associated protein	70.4	ELESTEDGETHNAQEESEVPLTGPT*SPLPS*PGNGSEPAPGSVAQPK	EVPLTGPtSPLPSPG;GPTSPLPsPGNGSEP	Other;Proline directed
P98078	Dab2	DAB2	-1.87	-0.72	-1.34	1.36	-1	227	Disabled homolog 2	82.3	LGVDQMDLFGDMSTPPDLNS*PTESK	STPPDLNsPTESKDI	Proline directed
P98078;P98078-2	Dab2;Dab2	DAB2;DAB2 iso 2	-1.73	-0.87	-1.39	1.37	-1	401;380	Disabled homolog 2	82.3	SSPNPFVGS*PPK	SPNPFVGsPPKGLSV	Proline directed
B1AZP2;B1AZP2-2;B1AZP2-3	Dlgap4;Dlgap4;Dlgap4	SAPAP4;SAPAP4 iso2;SAPAP4 iso2	-1.25	-1.2	-1.23	2.03	-1	973;970;434	Disks large-associated protein 4	108	QNS*ATESADSIEIYVPEAQTR	AASVRQNsATESADS	AGC
B1AZP2;B1AZP2-2;B1AZP2-3	Dlgap4;Dlgap4;Dlgap4	SAPAP4;SAPAP4 iso2;SAPAP4 iso2	-1.25	-1.2	-1.23	2.03	-1	975;972;436	Disks large-associated protein 4	108	QNSAT*ESADSIEIYVPEAQTR	SVRQNSAtESADSIE	AGC
Q3TLR7;Q3TLR7-2	Dtl;Dtl	RAMP;RAMP iso 2	-1.31	-0.82	-1.04	1.43	-1	511, 515;511, 515	Denticleless protein homolog	79.1	TPSSS*PPVT*PPASETK	VTRTPSSsPPVTPPA;PSSSPPVtPPASETK	Proline directed;Proline directed
Q6P5E6	Gga2	GGA2	-1.3	-1.04	-1.19	2.42	-1	10, 12	ADP-ribosylation factor-binding protein GGA2	66	AATAVAAGT*GS*PAGTESAEGGPGAAAALELWLNK	ATAVAAGtGSPAGTE;AVAAGTGsPAGTESA	Other;Proline directed
Q6P5E6	Gga2	GGA2	-1.3	-1.04	-1.19	2.42	-1	16, 18	ADP-ribosylation factor-binding protein GGA2	66	AATAVAAGTGSPAGT*ES*AEGGPGAAAALELWLNK	GTGSPAGtESAEGGP;GSPAGTEsAEGGPGA	Other;Other
Q8BMI3	Gga3	GGA3	-1.62	-0.8	-1.17	1.63	-1	159	ADP-ribosylation factor-binding protein GGA3	77.9	TLIPS*PPPRPK	MDRTLIPsPPPRPKN	Proline directed
P68040	Gnb2l1	RACK1	-2.2	-1	-1.5	2.22	-1	316	Guanine nucleotide-binding protein subunit beta-2-like 1	35.1	VWQVTIGT*R	VWQVTIGtRxxxxxx	Other
Q80U28;Q80U28-2;Q80U28-3;Q80U28-4;Q80U28-5;Q80U28-6;Q80U28-7;Q80U28-8;Q80U28-9;Q80U28-1;Q80U28-1;Q80U28-1;Q80U28-1;Q80U28-1;Q80U28-1	Madd;Madd;Madd;Madd;Madd;Madd;Madd;Madd;Madd;Madd;Madd;Madd;Madd;Madd;Madd	MADD;MADD iso10;MADD iso10;MADD iso10;MADD iso10;MADD iso10;MADD iso10;MADD iso10;MADD iso10;MADD iso10;MADD iso10;MADD iso10;MADD iso10;MADD iso10;MADD iso10	-1.21	-1.27	-1.25	1.69	-1	812;812;812;812;787;787;793;812;787;787;793;787;812;812;812	MAP kinase-activating death domain protein	175.1	LLRPNS*LK	QKLLRPNsLKLASDS	AGC
Q8VCF0	Mavs	MAVS	-1.7	-0.55	-1.06	1.61	-1	152	Mitochondrial antiviral-signaling protein	53.4	ETPSCPKPVQDTQPPES*PVENSEQLLQTNSGAVAR	QDTQPPEsPVENSEQ	Proline directed
Q8VCF0	Mavs	MAVS	-1.8	-0.47	-1.01	1.52	-1	220	Mitochondrial antiviral-signaling protein	53.4	EHQEQEPELGGAHAANVASVPIATYGPVS*PTVSFQPLPR	IATYGPVsPTVSFQP	Proline directed
Q8VCF0	Mavs	MAVS	-2.77	-2.13	-2.44	2.73	-1	412	Mitochondrial antiviral-signaling protein	53.4	SLHSGPEMSKPGVLVSQLDEPFSACS*VDLAISPSSSLVSEPNHGPEENEYSSFR	DEPFSACsVDLAISP	Other
Q9EPC1	Parva	PARVA	-1.34	-1.28	-1.32	1.4	-1	65	Alpha-parvin	42.3	EVSEFQEEGM#NAINLPLSPIS*FELDPEDTLLEENEVR	NLPLSPIsFELDPED	Other
Q9CT10	Ranbp3	RANBP3	-1.13	-0.96	-1.05	3.97	-1	148	Ran-binding protein 3	52.5	SPS*ESAEETHTLEEK	NLTQRSPsESAEETH	AGC
Q9CT10	Ranbp3	RANBP3	-1.91	-0.63	-1.2	1.41	-1	165	Ran-binding protein 3	52.5	VPQKT*PHGTSEEGHCEEEQAAPQAFVFGQNLR	EEKVPQKtPHGTSEE	Proline directed
Q80Y56	Rbsn	ZFYVE20	-1.63	-0.6	-1.08	1.53	-1	635, 642	Rabenosyn-5	88.4	ASLNPFDEDDLSS*PTEGAIS*PAAVEAFLGPPAAVTK	FDEDDLSsPTEGAIS;SPTEGAIsPAAVEAF	Proline directed;Proline directed
Q80Y56	Rbsn	ZFYVE20	-1.63	-0.6	-1.08	1.53	-1	637, 642	Rabenosyn-5	88.4	ASLNPFDEDDLSSPT*EGAIS*PAAVEAFLGPPAAVTK	EDDLSSPtEGAISPA;SPTEGAIsPAAVEAF	Other;Proline directed
Q80Y56	Rbsn	ZFYVE20	-1.63	-0.6	-1.08	1.53	-1	634, 635	Rabenosyn-5	88.4	ASLNPFDEDDLS*S*PTEGAISPAAVEAFLGPPAAVTK	PFDEDDLsSPTEGAI;FDEDDLSsPTEGAIS	Other;Proline directed
Q69ZJ7	Ric1	RIC1	-1.36	-0.99	-1.18	2.55	-1	1036	RAB6A-GEF complex partner protein 1	158.7	TLS*MPTGPSGK	FGLQKTLsMPTGPSG	AGC
Q69ZJ7	Ric1	RIC1	-1.8	-0.96	-1.32	2.15	-1	1171	RAB6A-GEF complex partner protein 1	158.7	SQS*WLSNIGPTHR	SNIQRSQsWLSNIGP	AGC
Q6QI06;Q6QI06-2	Rictor;Rictor	RICTOR;RICTOR iso 2	-1.94	-2.29	-2.07	3.13	-1	1135;983	Rapamycin-insensitive companion of mTOR	191.4	TLT*EPSVDLNHSEDFTSSSAQK	NRRIRTLtEPSVDLN	AGC
P55194	Sh3bp1	SH3BP1	-1.55	-1.36	-1.46	1.94	-1	185	SH3 domain-binding protein 1	65.2	DNHSQADHSPLT*TAAPF	QADHSPLtTAAPFSR	Other
Q62245	Sos1	SOS1	-2.47	-1.46	-1.93	1.78	-1	1164	Son of sevenless homolog 1	150.8	HLDS*PPAIPPR	IMSKHLDsPPAIPPR	Proline directed
Q62245	Sos1	SOS1	-1.44	-0.8	-1.12	2.2	-1	1196	Son of sevenless homolog 1	150.8	TSISDPPES*PPLLPPREPVR	SISDPPEsPPLLPPR	Proline directed
Q62245	Sos1	SOS1	-1.64	-1.25	-1.43	4.08	-1	1215	Son of sevenless homolog 1	150.8	TPDVFSSS*PLHLQPPPLGK	TPDVFSSsPLHLQPP	Proline directed
Q58A65-2;Q58A65;Q58A65-3;Q58A65-4;Q58A65-5;Q58A65-6	Spag9;Spag9;Spag9;Spag9;Spag9;Spag9	JIP4 iso2;JIP4;JIP4 iso3;JIP4 iso3;JIP4 iso3;JIP4 iso3	-1.3	-1.63	-1.45	1.62	-1	226;226;83;83;226;61	C-Jun-amino-terminal kinase-interacting protein 4	144.6	GGET*PGSEQWK	DTQKGGEtPGSEQWK	Proline directed
O55106	Strn	STRN	-1.15	-1.62	-1.36	2.33	-1	245	Striatin	85.9	FLESAAADVS*DEDEDEDTDGR	ESAAADVsDEDEDED	Other
Q9WUD1	Stub1	CHIP	-0.82	-1.53	-1.07	1.86	-1	24	STIP1 homology and U box-containing protein 1	34.9	LGTGGGGSPDKS*PSAQELK	GGGSPDKsPSAQELK	Proline directed
Q571K4	Tab3	TAB3	-1.35	-0.96	-1.16	2.81	-1	103	TGF-beta-activated kinase 1 and MAP3K7-binding protein 3	79	TLVHSSS*DGHIDPQHTAGK	RTLVHSSsDGHIDPQ	Other
Q0VGY8	Tanc1	TANC1	-1.3	-1.52	-1.41	2.93	-1	1436	Protein TANC1	200.7	QQGPPPAPANDS*DNEEDAPASSLK	PPAPANDsDNEEDAP	Other
Q0VGY8	Tanc1	TANC1	-1.84	-2.41	-1.97	1.71	-1	1462, 1463	Protein TANC1	200.7	DHFPIEEAEEEDTS*S*QEESISPTPR	EAEEEDTsSQEESIS;AEEEDTSsQEESISP	Other;Other
Q0VGY8;Q0VGY8-2	Tanc1;Tanc1	TANC1;TANC1 iso 2	-0.98	-1.52	-1.23	1.45	-1	204;102	Protein TANC1	200.7	S*PCETISSPSSTLESK	SKTAASKsPCETISS	Proline directed
Q0VGY8;Q0VGY8-2	Tanc1;Tanc1	TANC1;TANC1 iso 2	-0.98	-1.52	-1.23	1.45	-1	211;109	Protein TANC1	200.7	SPCETISS*PSSTLESK	SPCETISsPSSTLES	Proline directed
Q0VGY8;Q0VGY8-2	Tanc1;Tanc1	TANC1;TANC1 iso 2	-1.49	-1.28	-1.4	1.98	-1	267;165	Protein TANC1	200.7	ADNCS*PVAEEETTGSAESVLPK	DRRADNCsPVAEEET	Proline directed
Q0VGY8;Q0VGY8-2	Tanc1;Tanc1	TANC1;TANC1 iso 2	-3.23	-1.33	-1.91	2.38	-1	462;360	Protein TANC1	200.7	SSDPTQDLPGTPLLS*PSSSTSALSVTR	LPGTPLLsPSSSTSA	Proline directed
Q5SSZ5	Tns3	tensin 3	-1.5	-0.74	-1.03	1.56	-1	365, 369	Tensin-3	155.5	SASDT*GIPS*SPQGMPATSSPDHGDHTLSVSSDSGHSTASAR	RKKSASDtGIPSSPQ;ASDTGIPsSPQGMPA	AGC;Other
Q922Y1	Ubxn1	UBXN1	-1.06	-0.96	-1.01	2.69	-1	188	UBX domain-containing protein 1	33.6	SS*PPATDPGPVPSSPSQEPPTKR	GSVGSRSsPPATDPG	Proline directed
Q922Y1	Ubxn1	UBXN1	-1.06	-0.96	-1.01	2.69	-1	200	UBX domain-containing protein 1	33.6	SSPPATDPGPVPSS*PSQEPPTKR	DPGPVPSsPSQEPPT	Proline directed
Q924H7;Q924H7-2	Wac;Wac	WAC;WAC iso 2	-1.77	-0.52	-1.06	1.64	-1	293;248	WW domain-containing adapter protein with coiled-coil	70.6	LPT*PTASLPAQK	STLSKLPtPTASLPA	Proline directed
Q3U3T8;Q3U3T8-3	Wdr62;Wdr62	WDR62;WDR62 iso 3	-1.56	-1.02	-1.29	1.96	-1	1143;1118	WD repeat-containing protein 62	167.2	LPLHLMKS*PEAQPVGQGGNQPK	LPLHLMKsPEAQPVG	Proline directed
Q3U3T8;Q3U3T8-3	Wdr62;Wdr62	WDR62;WDR62 iso 3	-1.35	-0.74	-1.03	2.11	-1	1197;1172	WD repeat-containing protein 62	167.2	KPPT*PTSVLTTGR	LLDRKPPtPTSVLTT	Proline directed
Q3U3T8;Q3U3T8-3	Wdr62;Wdr62	WDR62;WDR62 iso 3	-1.15	-0.94	-1.03	2.44	-1	1339;1314	WD repeat-containing protein 62	167.2	CAPS*PVDMSTLGLHSSMFLPK	VASFCAPsPVDMSTL	Proline directed
Q3U3T8;Q3U3T8-3	Wdr62;Wdr62	WDR62;WDR62 iso 3	-2.15	-1.93	-2.05	2.54	-1	1393, 1409;1368, 1384	WD repeat-containing protein 62	167.2	VPGSTAALLEPTPDAS*GVIADSPGHWDTEVPT*PELLGSVESVLHR	LEPTPDAsGVIADSP;HWDTEVPtPELLGSV	Other;Proline directed
Q3U3T8;Q3U3T8-3;Q3U3T8-2	Wdr62;Wdr62;Wdr62	WDR62;WDR62 iso 3;WDR62 iso 2	-1.55	-0.59	-1.06	1.65	-1	966;944;966	WD repeat-containing protein 62	167.2	EATEASELILCS*PEAEVSLTGMHR	ASELILCsPEAEVSL	Proline directed
O88466	Znf106	ZFP106	-1.8	-1.39	-1.55	2.31	-1	1339	Zinc finger protein 106	208.8	ETQS*PADQPEQQAESTLASAETR	PAEKETQsPADQPEQ	Proline directed
O88466;O88466-2	Znf106;Znf106	ZFP106;Znf106 iso 2	-1.77	-1.19	-1.44	2.2	-1	953;953	Zinc finger protein 106	208.8	RHS*AQLPSGHIMPVMHSAR	IPTQRRHsAQLPSGH	AGC
O88466;O88466-2;O88466-3	Znf106;Znf106;Znf106	ZFP106;Znf106 iso 2;Znf106 iso 3	-1.22	-1.09	-1.16	2.22	-1	431;431;431	Zinc finger protein 106	208.8	AGPPGS*PSHK	QKAGPPGsPSHKAIS	Proline directed
Q6ZQK5;Q6ZQK5-2	Acap2;Acap2	CENTB2;CENTB2 iso 2	-2.25	-1.03	-1.58	1.85	-1	521;503	Arf-GAP with coiled-coil, ANK repeat and PH domain-containing protein 2	87.2	YSALLS*PSEQEKR	DKYSALLsPSEQEKR	Proline directed
Q9EPJ9;Q9EPJ9-2	Arfgap1;Arfgap1	ARF GAP1;ARF GAP 3 iso 2	-1.5	-0.77	-1.11	1.57	-1	360;338	ADP-ribosylation factor GTPase-activating protein 1	45.3	RSS*DSWDVWGSGSASNNK	ASTGRRSsDSWDVWG	AGC
Q05860-5	Fmn1	FMN1 iso5	-2.77	-1.19	-1.86	1.92	-1	396	Formin-1	133.1	ART*PETALEAFK	GGQVKARtPETALEA	Proline directed
Q05860-5	Fmn1	FMN1 iso5	-1.31	-1.35	-1.33	2.23	-1	457	Formin-1	133.1	SRPADSPSDPKS*PDQSPTEQDDR	DSPSDPKsPDQSPTE	Proline directed
P26645	Marcks	MARCKS	-1.25	-1.73	-1.5	2.13	-1	112	Myristoylated alanine-rich C-kinase substrate	29.6	EAAEAEPAEPS*SPAAEAEGASASSTSSPK	EAEPAEPsSPAAEAE	Other
P26645	Marcks	MARCKS	-1.25	-1.73	-1.5	2.13	-1	113	Myristoylated alanine-rich C-kinase substrate	29.6	EAAEAEPAEPSS*PAAEAEGASASSTSSPK	AEPAEPSsPAAEAEG	Proline directed
Q9QZQ1;Q9QZQ1-2	Mllt4;Mllt4	Afadin;Afadin iso2	-1.63	-0.84	-1.16	2.53	-1	1719;1704	Afadin	206.4	TQVLS*PDSLFTAK	YLKTQVLsPDSLFTA	Proline directed
Q8CH77;Q8CH77-3;Q8CH77-4	Nav1;Nav1;Nav1	NAV1;NAV1 iso 3;NAV1 iso 4	-1.96	-1.53	-1.7	2.32	-1	998;998;604	Neuron navigator 1	202.2	GQLTNIVS*PTAATTPR	GQLTNIVsPTAATTP	Proline directed
Q8CH77;Q8CH77-2;Q8CH77-3;Q8CH77-4	Nav1;Nav1;Nav1;Nav1	NAV1;NAV1 iso 2;NAV1 iso 3;NAV1 iso 4	-0.92	-2.2	-1.59	1.35	-1	1179;1122;1179;785	Neuron navigator 1	202.2	QNS*SDSISSLNSITSHSSIGSSK	LRIKRQNsSDSISSL	AGC
Q9WVB0	Rbpms	RBPMS	-2.13	-1.05	-1.62	1.59	-1	144	RNA-binding protein with multiple splicing	21.8	EPYELTVPALYPSS*PEVWAPYPLYPAELAPALPPPAAFTYPASLHAQM#R	VPALYPSsPEVWAPY	Proline directed
Q80U72;Q80U72-2;Q80U72-3;Q80U72-4	Scrib;Scrib;Scrib;Scrib	Scribble;Scribble iso 2;Scribble iso3;Scribble iso 4	-1.14	-1.18	-1.16	2.06	-1	925;925;925;904	Protein scribble homolog	174	HDHAVSLLTAAS*PTISLLLER	VSLLTAAsPTISLLL	Proline directed
Q9D9K3	Aven	AVEN	-1.49	-0.86	-1.17	1.77	-1	253, 283	Cell death regulator Aven	37.2	APT*PTQSVADHLEEELDM#LLHLDAPVQEEGNIS*PDQTSR	EGLQKAPtPTQSVAD;VQEEGNIsPDQTSRD	Proline directed;Proline directed
Q61337	Bad	BAD	-3.82	-4	-3.91	2.2	-1	113	Bcl2-associated agonist of cell death	22.1	HSSY*PAGTEEDEGMEEELSPFR	TRSRHSSyPAGTEED	Proline directed
Q9Z0H7	Bcl10	Bcl-10	-1.18	-0.84	-1.01	1.54	-1	134	B-cell lymphoma/leukemia 10	25.9	CSSCEPFAAGATNNLS*R	AGATNNLsRCNSDES	Other
O35613	Daxx	DAXX	-1.44	-1.02	-1.23	1.43	-1	515	Death domain-associated protein 6	81.4	RNS*EPAEGLR	DFFHRRNsEPAEGLR	AGC
O35613	Daxx	DAXX	-1.56	-0.94	-1.22	2.45	-1	515, 523	Death domain-associated protein 6	81.4	RNS*EPAEGLRT*PEGQQK	DFFHRRNsEPAEGLR;EPAEGLRtPEGQQKR	AGC;Proline directed
O35613	Daxx	DAXX	-1.59	-0.97	-1.25	2.6	-1	593	Death domain-associated protein 6	81.4	KKS*EDSLPTILENGAAVVTSTSVNGR	ISSPRKKsEDSLPTI	AGC
O35613	Daxx	DAXX	-2.33	-1.45	-1.79	3.18	-1	599	Death domain-associated protein 6	81.4	KKSEDSLPT*ILENGAAVVTSTSVNGR	KSEDSLPtILENGAA	Other
Q8CHI8;Q8CHI8-2;Q8CHI8-3;Q8CHI8-4;Q8CHI8-5	Ep400;Ep400;Ep400;Ep400;Ep400	p400;p400 iso 2;p400 iso 3;p400 iso 4;p400 iso 5	-2.81	-0.86	-1.48	2.06	-1	586;549;513;586;586	E1A-binding protein p400	337	QSQQQYDPSTGPPVQNAASLHT*PPPQLPAR	QNAASLHtPPPQLPA	Proline directed
P08113	Hsp90b1	GRP94	-1.13	-1.07	-1.11	1.5	-1	773	Endoplasmin	92.4	LSLNIDPEAQVEEEPEEEPEDTSEDAEDS*EQDEGEEMDAGTEEEEEETEK	TSEDAEDsEQDEGEE	Other
P08113	Hsp90b1	GRP94	-1.13	-1.07	-1.11	1.5	-1	767	Endoplasmin	92.4	LSLNIDPEAQVEEEPEEEPEDTS*EDAEDSEQDEGEEMDAGTEEEEEETEK	EEEPEDTsEDAEDSE	Other
P46694	Ier3	IEX-1	-4.52	-3.89	-4.22	2.79	-1	31	Radiation-inducible immediate-early gene IEX-1	16.9	RGS*GPEIFTFDPLPER	GPELRRGsGPEIFTF	AGC
Q9ERI5	Jmjd6	JMJD6	-3.05	-1.08	-2.02	1.36	-1	381	Bifunctional arginine demethylase and lysyl-hydroxylase JMJD6	46.5	TCS*MVGNGDTTSQDDCVSK	RKKRRTCsMVGNGDT	AGC
Q925B0;Q925B0-2	Pawr;Pawr	PAR-4;PAR-4 iso 2	-1.67	-0.66	-1.14	1.78	-1	47;47	PRKC apoptosis WT1 regulator protein	35.9	S*PAGSLTPTAVAGTSELNHGPAGAAAPAAPAPGALNCAHGSSTLPR	GGDPAAKsPAGSLTP	Proline directed
Q925B0;Q925B0-2	Pawr;Pawr	PAR-4;PAR-4 iso 2	-1.67	-0.66	-1.14	1.78	-1	53;53	PRKC apoptosis WT1 regulator protein	35.9	SPAGSLT*PTAVAGTSELNHGPAGAAAPAAPAPGALNCAHGSSTLPR	KSPAGSLtPTAVAGT	Proline directed
Q61194;Q61194-2	Pik3c2a;Pik3c2a	PIK3C2A;PIK3C2A iso 2	-2.14	-1.04	-1.46	2.14	-1	1553;1525	Phosphatidylinositol 4-phosphate 3-kinase C2 domain-containing subunit alpha	190.6	SAGAVPFS*PTLGQIGGAVK	SAGAVPFsPTLGQIG	Proline directed
A2AWA9	Rabgap1	RABGAP1	-1.05	-1.46	-1.21	2.21	-1	987	Rab GTPase-activating protein 1	120.7	GVS*DEDTDEEKETLK	ISSAKGVsDEDTDEE	AGC
O88286;O88286-2;O88286-3	Wiz;Wiz;Wiz	WIZ;WIZ iso 2;WIZ iso 3	-1.64	-0.81	-1.09	2.5	-1	1342;614;640	Protein Wiz	184.2	KEPPAGDLAPALTEDGSPTAAPGALHS*PLPLSPLASR	AAPGALHsPLPLSPL	Proline directed
Q6AW69;Q6AW69-3;Q6AW69-4;Q6AW69-5	Cgnl1;Cgnl1;Cgnl1;Cgnl1	CGNL1;CGNL1 iso 3;CGNL1 iso 4;CGNL1 iso 5	-1.05	-1.13	-1.1	2.25	-1	199, 203;199, 203;199, 203;199, 203	Cingulin-like protein 1	148.1	SYGS*QPNS*PTSEDLAK	CFPKSYGsQPNSPTS;SYGSQPNsPTSEDLA	AGC;Proline directed
Q6AW69;Q6AW69-3;Q6AW69-4;Q6AW69-5	Cgnl1;Cgnl1;Cgnl1;Cgnl1	CGNL1;CGNL1 iso 3;CGNL1 iso 4;CGNL1 iso 5	-1.66	-2.21	-1.94	2.24	-1	203;203;203;203	Cingulin-like protein 1	148.1	SYGSQPNS*PTSEDLAK	SYGSQPNsPTSEDLA	Proline directed
Q6AW69;Q6AW69-3;Q6AW69-4;Q6AW69-5	Cgnl1;Cgnl1;Cgnl1;Cgnl1	CGNL1;CGNL1 iso 3;CGNL1 iso 4;CGNL1 iso 5	-1.66	-0.88	-1.28	1.59	-1	257;257;257;257	Cingulin-like protein 1	148.1	RKS*PTAPSPQAYSETKK	TLSPRRKsPTAPSPQ	Proline directed
Q6AW69;Q6AW69-3;Q6AW69-4;Q6AW69-5	Cgnl1;Cgnl1;Cgnl1;Cgnl1	CGNL1;CGNL1 iso 3;CGNL1 iso 4;CGNL1 iso 5	-1.84	-0.73	-1.2	2	-1	602;601;601;601	Cingulin-like protein 1	148.1	AAGSAQGSNQAPNS*PSEGNSLLDQK	GSNQAPNsPSEGNSL	Proline directed
Q8R1F1	Fam129b	FAM129B	-3.3	-0.93	-1.58	2.45	-1	647, 653	Niban-like protein 1	84.8	QVM#SVVQDEESGLPFEAGVEPPS*PASPDS*VTELR	EAGVEPPsPASPDSV;PSPASPDsVTELRGL	Proline directed;Other
Q8R1F1	Fam129b	FAM129B	-3.3	-0.93	-1.58	2.45	-1	650, 653	Niban-like protein 1	84.8	QVM#SVVQDEESGLPFEAGVEPPSPAS*PDS*VTELR	VEPPSPAsPDSVTEL;PSPASPDsVTELRGL	Proline directed;Other
Q8R1F1	Fam129b	FAM129B	-2.01	-1.4	-1.64	2.42	-1	727	Niban-like protein 1	84.8	AVDLEPPKPSDQETGEQVS*SPGSRPPIHTTTEDSAGVQTEF	QETGEQVsSPGSRPP	Other
Q8R1F1	Fam129b	FAM129B	-2.01	-1.4	-1.64	2.42	-1	728	Niban-like protein 1	84.8	AVDLEPPKPSDQETGEQVSS*PGSRPPIHTTTEDSAGVQTEF	ETGEQVSsPGSRPPI	Proline directed
Q68FH0;Q68FH0-2;Q68FH0-3	Pkp4;Pkp4;Pkp4	plakophilin 4;plakophilin 4 iso2;plakophilin 4 iso3	-1.36	-0.85	-1.11	1.68	-1	509, 511;509, 511;168, 170	Plakophilin-4	131.5	LQHTGPADDGATRS*PS*IDSIQK	ADDGATRsPSIDSIQ;DGATRSPsIDSIQKD	Proline directed;AGC
Q5DTU0;Q5DTU0-2	Afap1l2;Afap1l2	AFAP1L2;AFAP1L2 iso 2	-1.39	-1.02	-1.25	1.69	-1	413;431	Actin filament-associated protein 1-like 2	92.1	VAQQPLSLVGCDVLPDPSPDHLY*SFR	DPSPDHLySFRILHN	Other
Q5DTU0;Q5DTU0-2	Afap1l2;Afap1l2	AFAP1L2;AFAP1L2 iso 2	-1.96	-0.96	-1.53	1.37	-1	484;502	Actin filament-associated protein 1-like 2	92.1	KFS*EPNTYIDGLPSR	LLMQRKFsEPNTYID	AGC
Q5DTU0;Q5DTU0-2	Afap1l2;Afap1l2	AFAP1L2;AFAP1L2 iso 2	-0.91	-1.4	-1.03	2.15	-1	345;363	Actin filament-associated protein 1-like 2	92.1	ST*SLEPPER	NLGRKKStSLEPPER	AGC
P53995	Anapc1	APC1	-1.73	-1.01	-1.4	1.88	-1	703	Anaphase-promoting complex subunit 1	215.9	ARPSDTGS*DEDWEYLLNSEYHR	ARPSDTGsDEDWEYL	Other
P56212;P56212-2	Arpp19;Arpp19	ARPP-19;ARPP-19 iso 2	-0.93	-1.6	-1.27	1.59	-1	104;88	cAMP-regulated phosphoprotein 19	12.3	KPS*LVASK	DLPQRKPsLVASKLA	AGC
Q9Z1R2	Bag6	BAT3	-1.16	-1.11	-1.14	3.43	-1	1103	Large proline-rich protein BAG6	121	PLTS*PESLSR	AGARPLTsPESLSRD	Proline directed
Q9CWI3	Bccip	BCCIP	-1.96	-0.61	-1.11	1.73	-1	283	BRCA2 and CDKN1A-interacting protein	35.9	LGGRWS*FDDVPMTPLR	TRLGGRWsFDDVPMT	AGC
Q66JQ7	Casc5	CASC5	-0.94	-1.31	-1.17	1.7	-1	32	Protein CASC5	179.2	S*PLQDLK	SILKPPRsPLQDLKC	Proline directed
Q66JQ7	Casc5	CASC5	-1.79	-1.04	-1.33	2.82	-1	794	Protein CASC5	179.2	IIS*PSDITPGDLDK	PLECKIIsPSDITPG	Proline directed
Q66JQ7	Casc5	CASC5	-2.4	-2.59	-2.53	1.97	-1	1481	Protein CASC5	179.2	SCSIT*GVDDLEQILADAADLTQLETQPVCSK	SKRSCSItGVDDLEQ	AGC
Q99M54	Cdca3	CDCA3	-1.76	-0.9	-1.25	2.84	-1	130	Cell division cycle-associated protein 3	28.7	ETPLFYDLDLSSDPQLS*PEDQLLPWSQAELDPK	LSSDPQLsPEDQLLP	Proline directed
Q99M54	Cdca3	CDCA3	-1.62	-0.62	-1.01	1.61	-1	125	Cell division cycle-associated protein 3	28.7	ETPLFYDLDLSS*DPQLSPEDQLLPWSQAELDPK	FYDLDLSsDPQLSPE	Other
Q8BT07;Q8BT07-2	Cep55;Cep55	CEP55;CEP55 iso 2	-2.73	-1.9	-2.29	2.65	-1	423, 426;422, 425	Centrosomal protein of 55 kDa	53.9	ATS*PKS*PSAALNDSLVECPK	ESRVKATsPKSPSAA;VKATSPKsPSAALND	Proline directed;Proline directed
Q8BT07;Q8BT07-2	Cep55;Cep55	CEP55;CEP55 iso 2	-1.67	-0.89	-1.24	2.2	-1	423, 428;422, 427	Centrosomal protein of 55 kDa	53.9	ATS*PKSPS*AALNDSLVECPK	ESRVKATsPKSPSAA;ATSPKSPsAALNDSL	Proline directed;AGC
Q8BT07;Q8BT07-2	Cep55;Cep55	CEP55;CEP55 iso 2	-1.67	-0.89	-1.24	2.2	-1	426, 428;425, 427	Centrosomal protein of 55 kDa	53.9	ATSPKS*PS*AALNDSLVECPK	VKATSPKsPSAALND;ATSPKSPsAALNDSL	Proline directed;AGC
P54103	Dnajc2	DNAJC2	-1.14	-1.48	-1.36	1.7	-1	47, 48	DnaJ homolog subfamily C member 2	71.7	NAS*T*SFQELEDKK	KRRNRNAsTSFQELE;RRNRNAStSFQELED	AGC;AGC
P54103	Dnajc2	DNAJC2	-1.14	-1.48	-1.36	1.7	-1	47, 49	DnaJ homolog subfamily C member 2	71.7	NAS*TS*FQELEDKK	KRRNRNAsTSFQELE;RNRNASTsFQELEDK	AGC;AGC
P54103	Dnajc2	DNAJC2	-1.18	-1.13	-1.17	2.07	-1	48, 49	DnaJ homolog subfamily C member 2	71.7	NAST*S*FQELEDKK	RRNRNAStSFQELED;RNRNASTsFQELEDK	AGC;AGC
Q8R1Q8	Dync1li1	DNCLI1	-2.32	-0.76	-1.4	1.58	-1	510, 513, 516	Cytoplasmic dynein 1 light intermediate chain 1	56.6	KPASVS*PTT*PTS*PTEGEAS	TRKPASVsPTTPTSP;PASVSPTtPTSPTEG;VSPTTPTsPTEGEAS	Proline directed;Proline directed;Proline directed
Q8R1Q8	Dync1li1	DNCLI1	-2.32	-0.76	-1.4	1.58	-1	512, 513, 515	Cytoplasmic dynein 1 light intermediate chain 1	56.6	KPASVSPT*T*PT*SPTEGEAS	KPASVSPtTPTSPTE;PASVSPTtPTSPTEG;SVSPTTPtSPTEGEA	Other;Proline directed;Other
Q8R1Q8	Dync1li1	DNCLI1	-2.32	-0.76	-1.4	1.58	-1	512, 513, 516	Cytoplasmic dynein 1 light intermediate chain 1	56.6	KPASVSPT*T*PTS*PTEGEAS	KPASVSPtTPTSPTE;PASVSPTtPTSPTEG;VSPTTPTsPTEGEAS	Other;Proline directed;Proline directed
Q8R080	Gtse1	GTSE1	-1.07	-1.25	-1.2	1.55	-1	398	G2 and S phase-expressed protein 1	78.7	VPTLS*PLTQQPQTPEQR	QPKVPTLsPLTQQPQ	Proline directed
Q8R080	Gtse1	GTSE1	-1.69	-0.98	-1.23	1.9	-1	172	G2 and S phase-expressed protein 1	78.7	VQPPMGEPQLLASPGLLS*SPVSAGPAQTQSNQGLPCSSQPLPR	LASPGLLsSPVSAGP	Other
Q8R080	Gtse1	GTSE1	-1.69	-0.98	-1.23	1.9	-1	173	G2 and S phase-expressed protein 1	78.7	VQPPMGEPQLLASPGLLSS*PVSAGPAQTQSNQGLPCSSQPLPR	ASPGLLSsPVSAGPA	Proline directed
Q3TRR0;Q3TRR0-2	Map9;Map9	MAP9;MAP9 iso 2	-1.2	-0.98	-1.08	2.6	-1	414;414	Microtubule-associated protein 9	73.5	KQS*LEPDKADHIR	QKQPRKQsLEPDKAD	AGC
P28667	Marcksl1	MLP	-1.18	-1.13	-1.16	2.15	-1	120	MARCKS-related protein	20.2	EGGGDSSASS*PTEEEQEQGEMSACSDEGTAQEGK	GGDSSASsPTEEEQE	Proline directed
P28667	Marcksl1	MLP	-1.18	-1.13	-1.16	2.15	-1	122	MARCKS-related protein	20.2	EGGGDSSASSPT*EEEQEQGEMSACSDEGTAQEGK	DSSASSPtEEEQEQG	Other
Q9CWV1;Q9CWV1-2	Mcm8;Mcm8	MCM8;MCM8 iso 2	-1.75	-0.82	-1.17	2.75	-1	623;595	DNA helicase MCM8	92.3	VLS*QDSNTSVLEVVSEKPLSER	ATVTRVLsQDSNTSV	AGC
Q5PSV9	Mdc1	MDC1	-2.43	-0.94	-1.58	1.93	-1	1212	Mediator of DNA damage checkpoint protein 1	184.6	SSIKT*PESVVPTGPELQPLTSAK	PSKSSIKtPESVVPT	Proline directed
Q5PSV9	Mdc1	MDC1	-1.61	-1.08	-1.33	2.99	-1	1252	Mediator of DNA damage checkpoint protein 1	184.6	SIRT*PEPVVQTGPEFHPSTSTEQPDTR	RSSKSIRtPEPVVQT	Proline directed
Q5PSV9	Mdc1	MDC1	-2.72	-1.53	-2.02	2.62	-1	1298	Mediator of DNA damage checkpoint protein 1	184.6	TPEASVPTT*PELQPFTSK	PEASVPTtPELQPFT	Proline directed
Q5PSV9	Mdc1	MDC1	-1.41	-1.09	-1.24	2.68	-1	554	Mediator of DNA damage checkpoint protein 1	184.6	HQVPLEGAQPPEEAWETAVQEGSSS*PEAAASVR	AVQEGSSsPEAAASV	Proline directed
Q5PSV9	Mdc1	MDC1	-2.23	-0.88	-1.4	1.95	-1	1297	Mediator of DNA damage checkpoint protein 1	184.6	TPEASVPT*TPELQPFTSK	TPEASVPtTPELQPF	Other
Q9R207	Nbn	NBS1	-1.55	-0.72	-1.02	1.82	-1	398	Nibrin	83.7	KLS*QETFNIK	EQSSRKLsQETFNIK	AGC
Q8C156	Ncaph	NCAPH	-1.5	-0.59	-1.01	1.79	-1	46	Condensin complex subunit 2	82.3	APLGTPKT*PVLEDFPQNDDEKER	APLGTPKtPVLEDFP	Proline directed
Q9ERH4	Nusap1	NUSAP1	-1.13	-1.18	-1.17	2.8	-1	152	Nucleolar and spindle-associated protein 1	48.5	DTAEVPSLPEQRPEDGNAAS*SGEGEVNDIKDSK	PEDGNAAsSGEGEVN	Other
Q3TLH4;Q3TLH4-5	Prrc2c;Prrc2c	PRRC2C;PRRC2C iso 5	-1.94	-0.95	-1.38	2.18	-1	800;800	Protein PRRC2C	310.7	S*AEETGDARPETAMDHEHMTAAYPVEHSQLETHSK	QQAATPKsAEETGDA	Other
Q921I6	Sh3bp4	SH3BP4	-1.79	-1.09	-1.37	4.13	-1	636	SH3 domain-binding protein 4	107.5	IILS*PFVVTTK	EVGKIILsPFVVTTK	Proline directed
P58871	Tnks1bp1	TNKS1BP1	-1.85	-0.95	-1.33	2.49	-1	1022	182 kDa tankyrase-1-binding protein	181.7	DVGHLEEGASGGLLS*PSTPHSR	GASGGLLsPSTPHSR	Proline directed
P58871	Tnks1bp1	TNKS1BP1	-1.66	-0.9	-1.22	2.54	-1	1022, 1024	182 kDa tankyrase-1-binding protein	181.7	DVGHLEEGASGGLLS*PS*TPHSR	GASGGLLsPSTPHSR;SGGLLSPsTPHSRDG	Proline directed;Other
P58871	Tnks1bp1	TNKS1BP1	-1.66	-0.9	-1.22	2.54	-1	1022, 1025	182 kDa tankyrase-1-binding protein	181.7	DVGHLEEGASGGLLS*PST*PHSR	GASGGLLsPSTPHSR;GGLLSPStPHSRDGA	Proline directed;Proline directed
P58871	Tnks1bp1	TNKS1BP1	-1.85	-0.95	-1.33	2.49	-1	1024	182 kDa tankyrase-1-binding protein	181.7	DVGHLEEGASGGLLSPS*TPHSR	SGGLLSPsTPHSRDG	Other
P58871	Tnks1bp1	TNKS1BP1	-3.21	-1.38	-2.17	1.41	-1	1440	182 kDa tankyrase-1-binding protein	181.7	SPPS*GSQSLLEGIM#TASSSK	CLTRSPPsGSQSLLE	AGC
P58871	Tnks1bp1	TNKS1BP1	-1.19	-0.97	-1.09	2.33	-1	238	182 kDa tankyrase-1-binding protein	181.7	SQEGTAEIPAECQEEHSKT*PEER	CQEEHSKtPEERNLT	Proline directed
P58871	Tnks1bp1	TNKS1BP1	-1.51	-1.66	-1.6	2.63	-1	429	182 kDa tankyrase-1-binding protein	181.7	RFS*EGVLQPPSQDQEK	SLAQRRFsEGVLQPP	AGC
P58871	Tnks1bp1	TNKS1BP1	-1.43	-1.99	-1.67	2.38	-1	912	182 kDa tankyrase-1-binding protein	181.7	GYSS*QDAEEQDREFEK	NLSRGYSsQDAEEQD	AGC
P58871	Tnks1bp1	TNKS1BP1	-1.4	-0.9	-1.15	2.8	-1	976	182 kDa tankyrase-1-binding protein	181.7	SLS*SGFSPEEAQQQDEEFEKK	GFGIRSLsSGFSPEE	AGC
P58871	Tnks1bp1	TNKS1BP1	-3.53	-1.72	-2.43	1.92	-1	976, 995	182 kDa tankyrase-1-binding protein	181.7	SLS*SGFSPEEAQQQDEEFEKKT*PVGEDR	GFGIRSLsSGFSPEE;DEEFEKKtPVGEDRF	AGC;Proline directed
P58871	Tnks1bp1	TNKS1BP1	-2.01	-1.97	-1.99	2.07	-1	977	182 kDa tankyrase-1-binding protein	181.7	SLSS*GFSPEEAQQQDEEFEK	FGIRSLSsGFSPEEA	AGC
P58871	Tnks1bp1	TNKS1BP1	-1.55	-0.74	-1.12	2.12	-1	980	182 kDa tankyrase-1-binding protein	181.7	SLSSGFS*PEEAQQQDEEFEK	RSLSSGFsPEEAQQQ	Proline directed
Q80YV2;Q80YV2-2	Zc3hc1;Zc3hc1	NIPA;NIPA iso2	-1.6	-0.77	-1.1	3.19	-1	353, 358, 369;353, 358, 369	Nuclear-interacting partner of ALK	55.2	TRS*WESSS*PVDRPELEAAS*PTTR	PIVSRTRsWESSSPV;TRSWESSsPVDRPEL;RPELEAAsPTTRSRP	AGC;Proline directed;Proline directed
Q5NBX1;Q5NBX1-3;Q5NBX1-4;Q5NBX1-5;Q5NBX1-2	Cobl;Cobl;Cobl;Cobl;Cobl	cordon-bleu;cordon-bleu iso 3;cordon-bleu iso 4;cordon-bleu iso 5;cordon-bleu iso 2	-0.94	-1.05	-1.01	1.51	-1	235;219;235;235;235	Protein cordon-bleu	143.8	KSS*LGNDETDKEK	REMFRKSsLGNDETD	AGC
Q3UMF0;Q3UMF0-2;Q3UMF0-3;Q3UMF0-4	Cobll1;Cobll1;Cobll1;Cobll1	COBLL1;COBLL1 iso2;COBLL1 iso2;COBLL1 iso2	-1.62	-0.79	-1.15	2.18	-1	521;489;450;451	Cordon-bleu protein-like 1	137.3	DPAGSISVKS*PDIASASTDMR	AGSISVKsPDIASAS	Proline directed
Q3UMF0;Q3UMF0-2;Q3UMF0-3;Q3UMF0-4	Cobll1;Cobll1;Cobll1;Cobll1	COBLL1;COBLL1 iso2;COBLL1 iso2;COBLL1 iso2	-1.66	-1.42	-1.54	2.28	-1	896, 897;864, 865;825, 826;826, 827	Cordon-bleu protein-like 1	137.3	TLS*S*PTGTETNPPK	RHLHRTLsSPTGTET;HLHRTLSsPTGTETN	AGC;Proline directed
Q6Y7W8	Gigyf2	TNRC15	-1.56	-0.86	-1.19	1.87	-1	709	PERQ amino acid-rich with GYF domain-containing protein 2	149.1	SVSVPDTGSIWELQPAASQPAVWEGGS*VWDLPLDTTAPGPSLEQLQQLEK	PAVWEGGsVWDLPLD	Other
Q9QYF9	Ndrg3	NDRG3	-2.32	-0.76	-1.51	1.45	-1	361	Protein NDRG3	41.5	SVTSNQSDGTQESCES*PDVLDR	GTQESCEsPDVLDRH	Proline directed
Q61329	Zfhx3	ATBF1	-1.35	-0.81	-1.07	2.06	-1	2795	Zinc finger homeobox protein 3	406.3	GDIFDGTSFSHLPPSSSDGQGVPLS*PVSK	DGQGVPLsPVSKTME	Proline directed
P11499	Hsp90ab1	HSP90B	-2.05	-1.7	-1.89	2.67	-1	365	Heat shock protein HSP 90-beta	83.2	VFIM#DS*CDELIPEYLNFIR	RRVFIMDsCDELIPE	Other
P11499	Hsp90ab1	HSP90B	-2.15	-1.54	-1.83	2.99	-1	460	Heat shock protein HSP 90-beta	83.2	YHTS*QSGDEMTSLSEYVSR	ELLRYHTsQSGDEMT	AGC
P11499	Hsp90ab1	HSP90B	-2.15	-1.54	-1.83	2.99	-1	462	Heat shock protein HSP 90-beta	83.2	YHTSQS*GDEMTSLSEYVSR	LRYHTSQsGDEMTSL	Other
P48722;P48722-2	Hspa4l;Hspa4l	HSPA4L;HSPA4L iso 2	-1.69	-0.67	-1.14	1.74	-1	545;524	Heat shock 70 kDa protein 4L	94.3	CHAEHT*PEEEIDHTGAK	QKCHAEHtPEEEIDH	Proline directed
P14602;P14602-2;P14602-3	Hspb1;Hspb1;Hspb1	HSP27;HSP27 iso 2;HSP27 iso 3	-2.3	-0.57	-1.33	1.38	-1	13, 15;13, 15;13, 15	Heat shock protein beta-1	23	S*PS*WEPFR	VPFSLLRsPSWEPFR;FSLLRSPsWEPFRDW	Proline directed;AGC
P14602;P14602-2;P14602-3	Hspb1;Hspb1;Hspb1	HSP27;HSP27 iso 2;HSP27 iso 3	-2.03	-0.62	-1.29	1.41	-1	13;13;13	Heat shock protein beta-1	23	SLLRS*PSWEPFR	VPFSLLRsPSWEPFR	Proline directed
P14602;P14602-2;P14602-3	Hspb1;Hspb1;Hspb1	HSP27;HSP27 iso 2;HSP27 iso 3	-1.75	-0.43	-1.01	1.37	-1	86;74;52	Heat shock protein beta-1	23	QLS*SGVSEIR	RALNRQLsSGVSEIR	AGC
P11983;P11983-2	Tcp1;Tcp1	CCTA;CCTA iso2	-0.85	-1.27	-1.05	1.79	-1	551;502	T-complex protein 1 subunit alpha	60.4	HGSYENAVHS*GALDD	SYENAVHsGALDDxx	Other
Q8R4E9	Cdt1	CDT1	-1.66	-0.94	-1.19	1.65	-1	165	DNA replication factor Cdt1	61.5	VQENAVEPST*PDAK	ENAVEPStPDAKVPT	Proline directed
Q9QWF0	Chaf1a	CAF-1A	-3.8	-2.32	-3.06	2	-1	776	Chromatin assembly factor 1 subunit A	101.9	LIS*ENSAYEK	ARLKRLIsENSAYEK	AGC
Q9D0N7	Chaf1b	CAF-1B	-1.82	-0.66	-1.13	2.04	-1	439, 442	Chromatin assembly factor 1 subunit B	63.1	TQDPSSPCT*TPS*PTTQSPAPSAIK	QDPSSPCtTPSPTTQ;SSPCTTPsPTTQSPA	Other;Proline directed
P59178	L3mbtl2	L3MBTL2	-0.98	-1.25	-1.14	1.98	-1	67	Lethal(3)malignant brain tumor-like protein 2	78.9	EAGELPTS*PLHLFSSANNR	EAGELPTsPLHLFSS	Proline directed
P59178	L3mbtl2	L3MBTL2	-0.98	-1.25	-1.14	1.98	-1	66	Lethal(3)malignant brain tumor-like protein 2	78.9	EAGELPT*SPLHLFSSANNR	REAGELPtSPLHLFS	Other
Q9QYC0-2	Add1	ADD1 iso2	-1.85	-0.75	-1.12	3.69	-1	610, 613	Alpha-adducin	69.8	SPPDQSAVPNT*PPS*TPVKLEEAGDGCAK	DQSAVPNtPPSTPVK;AVPNTPPsTPVKLEE	Proline directed;Other
Q9QYB5;Q9QYB5-2	Add3;Add3	ADD3;ADD3 iso2	-1.55	-1.42	-1.49	2.01	-1	673;641	Gamma-adducin	78.7	TEEVLS*PDGSPSK	ERTEEVLsPDGSPSK	Proline directed
Q9QXS6;Q9QXS6-3	Dbn1;Dbn1	DBN1;DBN1 iso3	-1.57	-0.76	-1.15	1.82	-1	394;348	Drebrin	77.2	SPSDSSTAST*PIAEQIER	SDSSTAStPIAEQIE	Proline directed
Q91ZU6;Q91ZU6-2;Q91ZU6-3;Q91ZU6-4	Dst;Dst;Dst;Dst	BPAG1;BPAG1 iso9;BPAG1 iso9;BPAG1 iso9	-1.23	-0.73	-1.01	1.6	-1	5407;3393;5407;5407	Dystonin	833.7	QLS*LLDSR	VKLTRQLsLLDSRWE	AGC
Q91ZU6;Q91ZU6-2;Q91ZU6-3;Q91ZU6-4	Dst;Dst;Dst;Dst	BPAG1;BPAG1 iso9;BPAG1 iso9;BPAG1 iso9	-1.37	-1.42	-1.38	2.45	-1	4682;2668;4682;4682	Dystonin	833.7	SLSGT*LTELDDKLSSGLTSGALPDAVNQQLEAAQR	LLRSLSGtLTELDDK	AGC
Q8BGS1;Q8BGS1-3	Epb41l5;Epb41l5	EPB41L5;EPB41L5 iso2	-3.1	-0.99	-1.95	1.32	-1	455;463	Band 4.1-like protein 5	81.6	CLPLSVDLLNS*PDLLETTIGDVTR	LSVDLLNsPDLLETT	Proline directed
Q8VHX6	Flnc	FLNC	-1.83	-0.85	-1.28	1.94	-1	1729	Filamin-C	290.9	FGGEHIPNS*PFHVLACDPLPHVEEPAEMLQMR	GGEHIPNsPFHVLAC	Proline directed
Q8VHX6;Q8VHX6-2	Flnc;Flnc	FLNC;FLNC iso 2	-0.96	-1.06	-1.04	1.77	-1	955;955	Filamin-C	290.9	S*PFVVNVAPPLDLSK	GGDPVPKsPFVVNVA	Proline directed
Q8VHX6;Q8VHX6-2	Flnc;Flnc	FLNC;FLNC iso 2	-2.29	-1.58	-1.91	2.52	-1	753;753	Filamin-C	290.9	HTIIVSWGGVNVPKS*PFR	GGVNVPKsPFRVNVG	Proline directed
Q8JZP9	Gas2l1	GAS2L1	-1.19	-1.58	-1.43	1.75	-1	654	GAS2-like protein 1	72.4	RPS*GPIELGAWHAQHSVTPR	PRGPRRPsGPIELGA	AGC
Q8JZP9;Q8JZP9-2	Gas2l1;Gas2l1	GAS2L1;GAS2L1 iso 2	-1.43	-1.28	-1.36	2.64	-1	316;316	GAS2-like protein 1	72.4	RSS*RPEVTPISLR	PGSERRSsRPEVTPI	AGC
Q9ERG0;Q9ERG0-2	Lima1;Lima1	eplin;eplin iso 2	-1.18	-1.71	-1.35	2.6	-1	467, 488;307, 328	LIM domain and actin-binding protein 1	84	DLWASKS*DNEETLGRPAQPPNAGESPHS*PGVEDAPIAK	KDLWASKsDNEETLG;NAGESPHsPGVEDAP	Other;Proline directed
P48678;P48678-2;P48678-3	Lmna;Lmna;Lmna	lamin A/C;lamin A/C iso3;lamin A/C iso3	-2.47	-2.79	-2.7	1.61	-1	423;423;311	Prelamin-A/C	74.2	KLES*SESR	TKKRKLEsSESRSSF	AGC
P14733	Lmnb1	Lamin B1	-1.6	-0.53	-1.01	1.52	-1	21	Lamin-B1	66.7	ASAPAT*PLSPTR	SRASAPAtPLSPTRL	Proline directed
Q9QXZ0	Macf1	ACF7	-3.61	-2.29	-2.99	1.84	-1	3082, 3085	Microtubule-actin cross-linking factor 1	831.4	LNS*QES*DEEPQISDVPHISK	PRPERLNsQESDEEP;ERLNSQEsDEEPQIS	AGC;Other
P14873	Map1b	MAP1B	-1.55	-0.57	-1	1.66	-1	1686	Microtubule-associated protein 1B	270.1	QSPDHPTLGASVLHITENGPTEVDYS*PSDIQDSSLSHK	GPTEVDYsPSDIQDS	Proline directed
P27546;P27546-2;P27546-3;P27546-4	Map4;Map4;Map4;Map4	MAP4;MAP4 iso6;MAP4 iso3;MAP4 iso4	-1.89	-1.06	-1.47	1.94	-1	849;849;849;696	Microtubule-associated protein 4	117.4	NTTPT*GAAPPAGMTSTR	VKRNTTPtGAAPPAG	AGC
Q6P5H2;Q6P5H2-2	Nes;Nes	nestin;nestin iso 2	-1.69	-0.95	-1.31	2.32	-1	1010;966	Nestin	207	LENESQDSRKS*LEDESQETFGSLEK	ESQDSRKsLEDESQE	AGC
Q9ET54;Q9ET54-3;Q9ET54-4;Q9ET54-5;Q9ET54-6	Palld;Palld;Palld;Palld;Palld	palladin;palladin iso 3;palladin iso 4;palladin iso 5;palladin iso 6	-2.64	-0.85	-1.67	1.43	-1	779, 782;51, 54;390, 393;41, 44;779, 782	Palladin	152	QFIAAQNLGPASGLPTPTSSPSSSSLPS*PLS*PTPRPFGR	PSSSSLPsPLSPTPR;SSLPSPLsPTPRPFG	Proline directed;Proline directed
Q9ET54;Q9ET54-3;Q9ET54-4;Q9ET54-5;Q9ET54-6	Palld;Palld;Palld;Palld;Palld	palladin;palladin iso 3;palladin iso 4;palladin iso 5;palladin iso 6	-1.32	-1.19	-1.26	1.54	-1	779;51;390;41;779	Palladin	152	QFIAAQNLGPASGLPTPTSSPSSSSLPS*PLSPTPRPFGR	PSSSSLPsPLSPTPR	Proline directed
Q9ET54;Q9ET54-3;Q9ET54-4;Q9ET54-5;Q9ET54-6	Palld;Palld;Palld;Palld;Palld	palladin;palladin iso 3;palladin iso 4;palladin iso 5;palladin iso 6	-1.32	-1.19	-1.26	1.54	-1	782;54;393;44;782	Palladin	152	QFIAAQNLGPASGLPTPTSSPSSSSLPSPLS*PTPRPFGR	SSLPSPLsPTPRPFG	Proline directed
Q9ET54;Q9ET54-2;Q9ET54-3;Q9ET54-4;Q9ET54-5;Q9ET54-6	Palld;Palld;Palld;Palld;Palld;Palld	palladin;palladin iso 2;palladin iso 3;palladin iso 4;palladin iso 5;palladin iso 6	-1.35	-1.12	-1.25	1.84	-1	1129;887;384;723;391;1112	Palladin	152	S*PSGHPHAR	QRGRSPRsPSGHPHA	Proline directed
O70400	Pdlim1	CLIM1	-2.7	-2.72	-2.73	2.82	-1	144	PDZ and LIM domain protein 1	35.8	VITNQYNS*PTGLYSSENISNFNNAVESK	VITNQYNsPTGLYSS	Proline directed
O70400	Pdlim1	CLIM1	-2.7	-2.72	-2.73	2.82	-1	146	PDZ and LIM domain protein 1	35.8	VITNQYNSPT*GLYSSENISNFNNAVESK	TNQYNSPtGLYSSEN	Other
Q3TJD7	Pdlim7	PDLIM7	-1.92	-0.92	-1.38	2.05	-1	215, 217	PDZ and LIM domain protein 7	50.1	TEAPAPASTIPQESWPGPTT*PS*PTSRPPWAVDPAFAER	ESWPGPTtPSPTSRP;WPGPTTPsPTSRPPW	Proline directed;Proline directed
Q3TJD7;Q3TJD7-3	Pdlim7;Pdlim7	PDLIM7;PDLIM7 iso 3	-1.55	-1.02	-1.3	2.15	-1	96;96	PDZ and LIM domain protein 7	50.1	ALT*PPADPPR	SKPQKALtPPADPPR	Proline directed
Q8BZF8	Pgm5	PGM5	-2.87	-1.7	-2.41	1.43	-1	120	Phosphoglucomutase-like protein 5	62.2	AAGGIILT*ASHCPGGPGGEFGVK	AAGGIILtASHCPGG	Other
Q9QXN0;Q9QXN0-2;Q9QXN0-3;Q9QXN0-4	Shroom3;Shroom3;Shroom3;Shroom3	SHRM;SHRM iso3;SHRM iso3;SHRM iso3	-0.98	-1.69	-1.27	2.13	-1	675;500;675;500	Protein Shroom3	214.8	RQS*NVELGEAQEVHPGGR	PESLRRQsNVELGEA	AGC
Q62417-7	Sorbs1	SORBS1 iso8	-0.78	-1.35	-1.08	1.76	-1	203	Sorbin and SH3 domain-containing protein 1	92	RPHHSQPASACGSLSPASQTSPPS*PPPPLVPPVPEDLHR	ASQTSPPsPPPPLVP	Proline directed
Q62417;Q62417-2;Q62417-3;Q62417-4;Q62417-5;Q62417-6;Q62417-7	Sorbs1;Sorbs1;Sorbs1;Sorbs1;Sorbs1;Sorbs1;Sorbs1	SORBS1;SORBS1 iso8;SORBS1 iso3;SORBS1 iso4;SORBS1 iso5;SORBS1 iso8;SORBS1 iso8	-2.35	-0.74	-1.38	1.6	-1	1189;639;623;613;583;594;763	Sorbin and SH3 domain-containing protein 1	143	RPLVKT*PVDYIDLPYSSSPSR	LKRPLVKtPVDYIDL	Proline directed
Q62417;Q62417-2;Q62417-3;Q62417-4;Q62417-5;Q62417-6;Q62417-7	Sorbs1;Sorbs1;Sorbs1;Sorbs1;Sorbs1;Sorbs1;Sorbs1	SORBS1;SORBS1 iso8;SORBS1 iso3;SORBS1 iso4;SORBS1 iso5;SORBS1 iso8;SORBS1 iso8	-1.61	-0.94	-1.2	2.13	-1	58, 62;58, 62;58, 62;88, 92;58, 62;58, 62;58, 62	Sorbin and SH3 domain-containing protein 1	143	GTPSSSPVS*PQES*PKHESK	TPSSSPVsPQESPKH;SPVSPQEsPKHESKS	Proline directed;Proline directed
Q62417;Q62417-2;Q62417-3;Q62417-4;Q62417-5;Q62417-6;Q62417-7	Sorbs1;Sorbs1;Sorbs1;Sorbs1;Sorbs1;Sorbs1;Sorbs1	SORBS1;SORBS1 iso8;SORBS1 iso3;SORBS1 iso4;SORBS1 iso5;SORBS1 iso8;SORBS1 iso8	-1.66	-0.94	-1.19	1.65	-1	58;58;58;88;58;58;58	Sorbin and SH3 domain-containing protein 1	143	GTPSSSPVS*PQESPK	TPSSSPVsPQESPKH	Proline directed
Q9QYY8	Spast	spastin	-2.7	-2.28	-2.49	3.54	-1	99	Spastin	66.4	SSGTAPAPAS*PSPPEPGPGGEAESVR	GTAPAPAsPSPPEPG	Proline directed
P26039	Tln1	talin 1	-1.67	-0.59	-1.15	1.43	-1	728	Talin-1	269.7	VVAPTIS*SPVCQEQLVEAGR	KVVAPTIsSPVCQEQ	Other
P26039	Tln1	talin 1	-1.67	-0.59	-1.15	1.43	-1	729	Talin-1	269.7	VVAPTISS*PVCQEQLVEAGR	VVAPTISsPVCQEQL	Proline directed
P99024	Tubb5	TUBB	-0.83	-1.21	-1.04	1.78	-1	40	Tubulin beta-5 chain	49.6	FWEVISDEHGIDPTGTYHGDS*DLQLDR	TGTYHGDsDLQLDRI	Other
Q99KD5	Unc45a	UNC45A	-2.27	-1.29	-1.73	2.61	-1	8	Protein unc-45 homolog A	103.4	TVSGPET*PEPRPSDPGASSAEQLR	MTVSGPEtPEPRPSD	Proline directed
Q6PR54;Q6PR54-2;Q6PR54-3	Rif1;Rif1;Rif1	RIF1;INSL6 iso 2;INSL6 iso 3	-1.63	-0.86	-1.22	2.45	-1	387;387;394	Telomere-associated protein RIF1	266.1	GSAS*PGLSPLTPGHK	NSSRGSAsPGLSPLT	Proline directed
Q6PR54;Q6PR54-2;Q6PR54-3	Rif1;Rif1;Rif1	RIF1;INSL6 iso 2;INSL6 iso 3	-1.15	-1.55	-1.41	1.34	-1	975, 976;975, 976;982, 983	Telomere-associated protein RIF1	266.1	ILLLLPGLENVEM#M#DES*S*EPYSESTENSQLNVK	NVEMMDEsSEPYSES;VEMMDESsEPYSEST	Other;Other
P54276	Msh6	MSH6	-2.34	-1.33	-1.73	2.65	-1	77	DNA mismatch repair protein Msh6	151	RAS*SSAQAVPPSSCDFSPGDLVWAK	NGGLRRAsSSAQAVP	AGC
P54276	Msh6	MSH6	-2.34	-1.33	-1.73	2.65	-1	79	DNA mismatch repair protein Msh6	151	RASSS*AQAVPPSSCDFSPGDLVWAK	GLRRASSsAQAVPPS	AGC
Q6KCD5;Q6KCD5-2;Q6KCD5-4	Nipbl;Nipbl;Nipbl	NIPBL;NIPBL iso2;NIPBL iso2	-0.87	-1.39	-1.06	1.44	-1	274, 280;274, 280;11, 17	Nipped-B-like protein	315.3	NAASFPLRS*PQPVCS*PAGSDGTPK	AASFPLRsPQPVCSP;RSPQPVCsPAGSDGT	Proline directed;Proline directed
Q9QX47;Q9QX47-2;Q9QX47-3;Q9QX47-4	Son;Son;Son;Son	SON;SON iso 2;SON iso 3;SON iso 4	-2.44	-1.36	-1.81	2.31	-1	94;94;94;94	Protein SON	265.5	CVS*VQTDPTDEVPTKK	SRKSRCVsVQTDPTD	AGC
O88700	Blm	BLM	-1.72	-0.7	-1.11	2.02	-1	439	Bloom syndrome protein homolog	158.3	HRPDS*LDNTVQGDSCPVGHPNK	LWRHRPDsLDNTVQG	AGC
B2RQC6;B2RQC6-2	Cad;Cad	CAD;CAD iso2	-1.68	-1.14	-1.38	4.52	-1	1859;1859	CAD protein	243.1	IHRAS*DPGLPAEEPK	PPRIHRAsDPGLPAE	AGC
Q91WT9;Q91WT9-2	Cbs;Cbs	CBS;CBS iso 2	-1.76	-2.87	-1.7	1.42	-1	45;45	Cystathionine beta-synthase	61.5	VWIRPDT*PSR	RVWIRPDtPSRCTWQ	Proline directed
P40201	Chd1	CHD-1	-1.49	-1.01	-1.21	1.79	-1	1619	Chromodomain-helicase-DNA-binding protein 1	196.3	EHRPS*LEGGLKDR	RSREHRPsLEGGLKD	AGC
Q810A7;Q810A7-2	Ddx42;Ddx42	DDX42;DDX42 iso 2	-2.29	-1.22	-1.72	1.94	-1	743;624	ATP-dependent RNA helicase DDX42	101.9	AGTSSAGASGWTSAGSLNSVPT*NSAQQGHNSPDNPMTSSTK	GSLNSVPtNSAQQGH	Other
O54786;O54786-2	Dffa;Dffa	DFFA;DFFA iso2	-1.73	-0.78	-1.28	1.46	-1	28;28	DNA fragmentation factor subunit alpha	36.5	NHS*RDQHGVAASSLEELR	CLLRRNHsRDQHGVA	AGC
Q3UZW7;Q3UZW7-2;Q3UZW7-3	Eef2kmt;Eef2kmt;Eef2kmt	FAM86A;Eef2kmt iso 2;Eef2kmt iso 3	-2.11	-0.95	-1.32	2.41	-1	212;112;212	Protein-lysine N-methyltransferase EEF2KMT	36.9	GNVLLNGFSLEPHT*PIDAGSSK	GFSLEPHtPIDAGSS	Proline directed
P40694	Ighmbp2	IGHMBP2	-3.9	-1.82	-2.42	1.74	-1	800	DNA-binding protein SMUBP-2	109.4	RSPASSGSVAPQPSSPPS*PAQAEPEPR	PQPSSPPsPAQAEPE	Proline directed
Q8BZ21	Kat6a	MYST3	-2.11	-0.87	-1.43	1.43	-1	449	Histone acetyltransferase KAT6A	224.8	KSSTS*DWPTDNQDGWESK	GNRKSSTsDWPTDNQ	AGC
Q91VY5;Q91VY5-2	Kdm4b;Kdm4b	JMJD2B;JMJD2B iso4	-1.57	-1.41	-1.5	2.71	-1	418;418	Lysine-specific demethylase 4B	121.5	S*PGEATAGVSTLDEAR	SKPEESRsPGEATAG	Proline directed
P41230;P41230-2;P41230-3	Kdm5c;Kdm5c;Kdm5c	JARID1C;JARID1C iso 2;JARID1C iso 3	-1.6	-0.65	-1.06	1.81	-1	317;317;276	Lysine-specific demethylase 5C	175.2	NHS*NAQFIESYVCR	MRLRRNHsNAQFIES	AGC
Q9EPA7	Nmnat1	NMNAT1	-1.49	-1.28	-1.4	2.05	-1	117	Nicotinamide/nicotinic acid mononucleotide adenylyltransferase 1	32.3	LATGSCSYPQSS*PALEKPGR	SCSYPQSsPALEKPG	Proline directed
O70311	Nmt2	NMT2	-1.19	-0.99	-1.1	2.56	-1	66, 68	Glycylpeptide N-tetradecanoyltransferase 2	60.4	EKPNSGGTKS*DS*ASDSQEIK	PNSGGTKsDSASDSQ;SGGTKSDsASDSQEI	Other;AGC
P51432	Plcb3	PLCB3	-2.06	-1.03	-1.36	1.94	-1	505, 510	1-phosphatidylinositol 4,5-bisphosphate phosphodiesterase beta-3	139.4	KRPLEQSNSALSESSAATEPSS*PQLGS*PSSDSCPGLSNGEEVGLEK	SAATEPSsPQLGSPS;PSSPQLGsPSSDSCP	Proline directed;Proline directed
A2AR02	Ppig	PPIG	-0.88	-1.54	-1.29	1.31	-1	714	Peptidyl-prolyl cis-trans isomerase G	88.3	TRS*PVEK	QEDEKTRsPVEKENQ	Proline directed
Q60710	Samhd1	SAMHD1	-1.47	-1.56	-1.53	1.73	-1	24, 25	Deoxynucleoside triphosphate triphosphohydrolase SAMHD1	72.6	TPPS*T*PPATANLSADDDFQNTDLR	GSPRTPPsTPPATAN;SPRTPPStPPATANL	AGC;Proline directed
Q8CFT2;Q8CFT2-2	Setd1b;Setd1b	SETD1B;SETD1B iso 2	-3.58	-1.16	-1.46	2.03	-1	1478;1437	Histone-lysine N-methyltransferase SETD1B	215.2	T*GPLASPVLLETGLPLPLPLPLPLPL	TGRRDERtGPLASPV	AGC
A2AKX3;A2AKX3-2	Setx;Setx	senataxin;senataxin iso 2	-2.13	-1.23	-1.67	1.95	-1	2595;2214	Probable helicase senataxin	297.4	KYS*DPDAGLSHK	STSKRKYsDPDAGLS	AGC
A2AKX3;A2AKX3-2	Setx;Setx	senataxin;senataxin iso 2	-2.3	-1.11	-1.72	1.59	-1	2450;2069	Probable helicase senataxin	297.4	SLT*HPPATAPEAPRPQGGLPSNR	PVLQRSLtHPPATAP	AGC
Q9JLF6	Tgm1	TGM1	-5.04	-2.78	-3.24	1.87	-1	91, 94	Protein-glutamine gamma-glutamyltransferase K	89.8	RPES*RGS*GVNAAGDGTIR	RGGRRPEsRGSGVNA;RRPESRGsGVNAAGD	AGC;AGC
Q8R3F9	Tut1	RBM21	-2.74	-2.23	-2.43	2.04	-1	688	Speckle targeted PIP5K1A-regulated poly(A) polymerase	94.5	SFEEGKEEPQGCAGDHS*ENEVEEMVIEVR	QGCAGDHsENEVEEM	Other
Q8BQQ1;Q8BQQ1-2	Zdhhc14;Zdhhc14	ZDHHC14;ZDHHC14 iso 2	-2.42	-2.11	-2.26	1.98	-1	456;351	Probable palmitoyltransferase ZDHHC14	53.6	MLGAGS*PLAHSR	PRMLGAGsPLAHSRT	Proline directed
Q8VDZ4	Zdhhc5	ZDHHC5	-1.39	-0.8	-1.08	1.47	-1	694	Palmitoyltransferase ZDHHC5	77.5	SIGSASPGPGQPPLSS*PTR	PGQPPLSsPTRGGVK	Proline directed
Q8VDZ4;Q8VDZ4-2	Zdhhc5;Zdhhc5	ZDHHC5;ZDHHC5 iso 2	-0.94	-1.53	-1.25	1.9	-1	296;296	Palmitoyltransferase ZDHHC5	77.5	S*KGSLEITESQSADAEPPPPPKPDLSR	GELRRTKsKGSLEIT	AGC
Q5Y5T5	Zdhhc8	ZDHHC8	-1.66	-0.81	-1.04	1.46	-1	672	Probable palmitoyltransferase ZDHHC8	82	QGLPS*PPGTPR	PARQGLPsPPGTPRS	Proline directed
Q8VDU0	Gpsm2	GPSM2	-1.66	-0.77	-1.03	1.89	-1	540	G-protein-signaling modulator 2	75.5	APSVSVVS*PNTDEFLDLLASSQSR	APSVSVVsPNTDEFL	Proline directed
Q8VDU0	Gpsm2	GPSM2	-1.66	-0.77	-1.03	1.89	-1	543	G-protein-signaling modulator 2	75.5	APSVSVVSPNT*DEFLDLLASSQSR	VSVVSPNtDEFLDLL	Other
Q8BXK8	Agap1	CENTG2	-1.6	-1.17	-1.39	2.31	-1	605	Arf-GAP with GTPase, ANK repeat and PH domain-containing protein 1	94.4	LTS*QSEAMALQSIR	KNKSRLTsQSEAMAL	AGC
Q6A039	Tbc1d12	TBC1D12	-1.36	-0.99	-1.17	2.19	-1	205	TBC1 domain family member 12	76.8	RQS*AGDLLPSAGPSAPLPAAEQGPGGTTAR	FEVSRRQsAGDLLPS	AGC
Q6A039	Tbc1d12	TBC1D12	-1.72	-1.41	-1.55	2.64	-1	307	TBC1 domain family member 12	76.8	RKS*FALEPLSTTALILEDRPPNLPAK	PQSSRRKsFALEPLS	AGC
Q8BYH7	Tbc1d17	TBC1D17	-2.31	-0.89	-1.54	1.65	-1	29	TBC1 domain family member 17	72.8	KHQDPDS*LIAGVIR	RKHQDPDsLIAGVIR	Other
Q60949;Q60949-2	Tbc1d1;Tbc1d1	TBC1D1;TBC1D1 iso2	-1.17	-1.41	-1.31	1.99	-1	579;579	TBC1 domain family member 1	141.9	LLGSSDDLSSDSEGHIAEESALLS*PQQAFR	AEESALLsPQQAFRR	Proline directed
Q8R5A6;Q8R5A6-2	Tbc1d22a;Tbc1d22a	TBC1D22A;TBC1D22A iso2	-1.75	-1.16	-1.49	1.85	-1	148;153	TBC1 domain family member 22A	59.3	SVSESHT*PCPSESTGDTVPLQR	KSVSESHtPCPSEST	Proline directed
P46062	Sipa1	SIPA1	-1.99	-1.43	-1.68	2.59	-1	879	Signal-induced proliferation-associated protein 1	112	ETPPSQDQSGS*PSSHEDTSDSGPELR	PSQDQSGsPSSHEDT	Proline directed
P46062	Sipa1	SIPA1	-2.55	-1.2	-1.71	1.38	-1	82	Signal-induced proliferation-associated protein 1	112	AHSHEDASRPAAT*PTR	DASRPAAtPTRLFTD	Proline directed
A2A5R2	Arfgef2	ARFGEF2	-1.51	-0.76	-1.1	2.22	-1	244	Brefeldin A-inhibited guanine nucleotide-exchange protein 2	202.1	QSQAQSKPTT*PEKAELPNGDHAQSGLGK	QAQSKPTtPEKAELP	Proline directed
A2A5R2	Arfgef2	ARFGEF2	-1.38	-0.84	-1.09	2.68	-1	356	Brefeldin A-inhibited guanine nucleotide-exchange protein 2	202.1	QSLSS*ADNLEPDVQGHQVAAR	DDRQSLSsADNLEPD	AGC
A2A5R2	Arfgef2	ARFGEF2	-1.51	-0.76	-1.1	2.22	-1	243	Brefeldin A-inhibited guanine nucleotide-exchange protein 2	202.1	QSQAQSKPT*TPEKAELPNGDHAQSGLGK	SQAQSKPtTPEKAEL	AGC
Q920R0;Q920R0-2	Als2;Als2	ALS2;ALS2 iso2	-1.98	-0.66	-1.28	1.43	-1	504;504	Alsin	182.5	TVVLT*PTYSGEADALLPSLR	KTRTVVLtPTYSGEA	Proline directed
Q921Q7	Rin1	Rin1	-2.08	-0.74	-1.14	1.63	-1	590	Ras and Rab interactor 1	83	ALPLS*PAQELQR	QARALPLsPAQELQR	Proline directed
Q7TS72	Itpkc	ITPKC	-1.69	-1.61	-1.65	3.68	-1	212	Inositol-trisphosphate 3-kinase C	74.4	LQTHPVCLS*PESSADNSGK	QTHPVCLsPESSADN	Proline directed
Q2TBE6	Pi4k2a	PI4K2A	-2.67	-1.9	-2.22	4.35	-1	462	Phosphatidylinositol 4-kinase type 2-alpha	54.2	SAS*ESYTQSFQSR	RSHQRSAsESYTQSF	AGC
Q9Z1T6;Q9Z1T6-1;Q9Z1T6-3	Pikfyve;Pikfyve;Pikfyve	PIKFYVE;PIKFYVE iso1;PIKFYVE iso3	-1.19	-0.89	-1.04	3.41	-1	20, 34;20, 34;20, 34	1-phosphatidylinositol 3-phosphate 5-kinase	236.7	S*PASPSHLTHFKPLT*PDQDEPPFK	SANDLPRsPASPSHL;LTHFKPLtPDQDEPP	Proline directed;Proline directed
Q9Z1T6;Q9Z1T6-1;Q9Z1T6-3	Pikfyve;Pikfyve;Pikfyve	PIKFYVE;PIKFYVE iso1;PIKFYVE iso3	-1.72	-0.85	-1.29	1.77	-1	23, 34;23, 34;23, 34	1-phosphatidylinositol 3-phosphate 5-kinase	236.7	SPAS*PSHLTHFKPLT*PDQDEPPFK	DLPRSPAsPSHLTHF;LTHFKPLtPDQDEPP	Proline directed;Proline directed
Q9Z1T6;Q9Z1T6-1;Q9Z1T6-3	Pikfyve;Pikfyve;Pikfyve	PIKFYVE;PIKFYVE iso1;PIKFYVE iso3	-1.19	-0.89	-1.04	3.41	-1	25, 34;25, 34;25, 34	1-phosphatidylinositol 3-phosphate 5-kinase	236.7	SPASPS*HLTHFKPLT*PDQDEPPFK	PRSPASPsHLTHFKP;LTHFKPLtPDQDEPP	Other;Proline directed
Q3B7Z2;Q3B7Z2-2	Osbp;Osbp	OSBP;OSBP iso 2	-1.36	-1.71	-1.46	2.04	-1	377, 380;109, 112	Oxysterol-binding protein 1	88.7	TGS*NIS*GASSDVSLDEQYK	LGHKRTGsNISGASS;KRTGSNIsGASSDVS	AGC;Other
Q3B7Z2;Q3B7Z2-2	Osbp;Osbp	OSBP;OSBP iso 2	-1.51	-0.71	-1.17	1.41	-1	377;109	Oxysterol-binding protein 1	88.7	TGS*NISGASSDVSLDEQYKHQLEETKK	LGHKRTGsNISGASS	AGC
Q8CI95	Osbpl11	OSBPL11	-1.05	-1.07	-1.07	2.77	-1	194	Oxysterol-binding protein-related protein 11	83.6	RPS*QNAMSFFNVGHSK	PISQRRPsQNAMSFF	AGC
Q8C0I1	Agps	AGPS	-1.23	-1.07	-1.16	2.88	-1	57	Alkyldihydroxyacetonephosphate synthase, peroxisomal	71.6	AASAAGAS*PAATPAAPESGTIPK	AASAAGAsPAATPAA	Proline directed
Q6PCP5;Q6PCP5-3;Q6PCP5-4	Mff;Mff;Mff	MFF;MFF iso2;MFF iso4	-2.02	-0.78	-1.39	1.38	-1	112;112;112	Mitochondrial fission factor	32.9	VLTLSERPLDFLDLERPLPT*PQSEESR	DLERPLPtPQSEESR	Proline directed
Q91Z67	Srgap2	SRGAP2	-1.21	-0.96	-1.09	2.08	-1	206	SLIT-ROBO Rho GTPase-activating protein 2	120.7	S*PDSTANVR	EDRQTPRsPDSTANV	Proline directed
Q6P9L6	Kif15	KIF15	-1.89	-0.79	-1.24	2.12	-1	1144	Kinesin-like protein KIF15	160	T*PPHFQAHLAK	EYPQSPKtPPHFQAH	Proline directed
Q8BHB4	Wdr3	WDR3	-1.69	-1.94	-1.86	1.63	-1	249, 252	WD repeat-containing protein 3	105.7	ECPGIQDTPES*EDS*TLEADDEKSEDR	GIQDTPEsEDSTLEA;DTPESEDsTLEADDE	Other;Other
O09172	Gclm	GCLM	-0.94	-1.2	-1.08	1.93	-1	59	Glutamate--cysteine ligase regulatory subunit	30.5	TLNEWSSQIS*PDLVR	NEWSSQIsPDLVREF	Proline directed
Q9DBB1;Q91Z46;Q91Z46-2	Dusp6;Dusp7;Dusp7	DUSP6;DUSP7;DUSP7 iso 2	-5.83	-7.57	-6.57	2.43	-1	331;372;318	Dual specificity protein phosphatase 6	42.4	SNIS*PNFNFMGQLLDFER	KMKKSNIsPNFNFMG	Proline directed
Q9Z2D1	Mtmr2	MTMR2	-1.15	-0.89	-1.04	1.42	-1	21	Myotubularin-related protein 2	73.2	LPS*EDSLSSASTSHSENSVHTK	LPAARLPsEDSLSSA	AGC
Q8BXA7	Phlpp2	PHLPP2	-2.75	-1.71	-2.18	2.58	-1	1241	PH domain leucine-rich repeat-containing protein phosphatase 2	145.9	KLSNGS*IVPLEDSLNLIEVATEAPK	GKKLSNGsIVPLEDS	AGC
Q9D4F2	Ppapdc2	PPAPDC2	-1.1	-1.79	-1.48	1.77	-1	67	Presqualene diphosphate phosphatase	31.7	RGS*FPLAASGPAQAAPAPPPEDAR	SPVHRRGsFPLAASG	AGC
Q76I79;Q76I79-2	Ssh1;Ssh1	SSH1;SSH1 iso 2	-1.52	-1.32	-1.42	3.54	-1	516;494	Protein phosphatase Slingshot homolog 1	115.2	RLS*DPLLLPHHDETGGLVHLEDLEK	PCCFRRLsDPLLLPH	AGC
O08736	Casp12	CASP12	-1.75	-0.67	-1.17	1.78	-1	47	Caspase-12	47.8	IGES*ASFILNK	ELLKIGEsASFILNK	AGC
P49722	Psma2	PSMA2	-2.12	-2.14	-2.13	3.47	-1	14	Proteasome subunit alpha type-2	25.9	GYSFSLTTFS*PSGK	SFSLTTFsPSGKLVQ	Proline directed
Q9Z2U1	Psma5	PSMA5	-1.61	-0.62	-1.05	1.85	-1	56	Proteasome subunit alpha type-5	26.4	ITS*PLMEPSSIEK	AVEKRITsPLMEPSS	Proline directed
Q60769	Tnfaip3	TNFAIP3	-0.83	-1.13	-1.04	1.3	-1	571	Tumor necrosis factor alpha-induced protein 3	87.6	TGNVS*PSGCLSQAAR	CHRTGNVsPSGCLSQ	Proline directed
B1AQJ2	Usp36	USP36	-2.38	-1.45	-1.8	3.53	-1	899	Ubiquitin carboxyl-terminal hydrolase 36	119.8	KRS*EGLSQEATPSQDLIQHSCSPVDHSEPEAR	KRRKRKRsEGLSQEA	AGC
B1AQJ2	Usp36	USP36	-4.11	-2.42	-2.97	3.3	-1	903	Ubiquitin carboxyl-terminal hydrolase 36	119.8	KRSEGLS*QEATPSQDLIQHSCSPVDHSEPEAR	RKRSEGLsQEATPSQ	AGC
Q99PP7;Q99PP7-2	Trim33;Trim33	TIF1G;TIF1G iso 2	-2.3	-1.29	-1.68	4.14	-1	638, 659;638, 659	E3 ubiquitin-protein ligase TRIM33	123.8	QHS*NPGHAGPFPVVSAHNPINPTS*PTTATMANANR	PHLQRQHsNPGHAGP;HNPINPTsPTTATMA	AGC;Proline directed
Q99PP7;Q99PP7-2	Trim33;Trim33	TIF1G;TIF1G iso 2	-1.75	-1.38	-1.54	3.07	-1	895;895	E3 ubiquitin-protein ligase TRIM33	123.8	IGGDGNS*KDDDPNEDWCAVCQNGGDLLCCEK	RIGGDGNsKDDDPNE	Other
Q6PAJ1	Bcr	Bcr	-1.76	-1.63	-1.7	3.44	-1	237	Breakpoint cluster region protein	143	GRSS*ESSCGLDGDYEDAELNPR	PHYRGRSsESSCGLD	AGC
Q6PAJ1	Bcr	Bcr	-1.76	-1.63	-1.7	3.44	-1	236	Breakpoint cluster region protein	143	GRS*SESSCGLDGDYEDAELNPR	RPHYRGRsSESSCGL	AGC
Q7JJ13	Brd2	BRD2	-1.64	-0.81	-1.12	2.29	-1	36	Bromodomain-containing protein 2	88	IRKPS*LLYEGFESPTMASVPALQLAPANPPPPEVSNPK	GKRIRKPsLLYEGFE	AGC
Q9ESU6;Q9ESU6-2	Brd4;Brd4	BRD4;BRD4 iso 2	-2.89	-1.54	-2.09	2.21	-1	297;297	Bromodomain-containing protein 4	155.8	KADTTT*PTTIDPIHEPPSLAPEPK	KRKADTTtPTTIDPI	Proline directed
Q9ESU6;Q9ESU6-2	Brd4;Brd4	BRD4;BRD4 iso 2	-2.89	-1.54	-2.09	2.21	-1	296;296	Bromodomain-containing protein 4	155.8	KADTT*TPTTIDPIHEPPSLAPEPK	VKRKADTtTPTTIDP	AGC
Q9ESU6;Q9ESU6-2	Brd4;Brd4	BRD4;BRD4 iso 2	-3.01	-0.77	-1.56	1.63	-1	299;299	Bromodomain-containing protein 4	155.8	KADTTTPT*TIDPIHEPPSLAPEPK	KADTTTPtTIDPIHE	Other
O08901	Bub1	BUB1	-0.95	-1.43	-1.24	1.61	-1	177	Mitotic checkpoint serine/threonine-protein kinase BUB1	119.5	LTGIHLPAQATTSEPLHSAQILNQVMMTNSS*PEK	QVMMTNSsPEKNSAC	Proline directed
O08901	Bub1	BUB1	-0.95	-1.43	-1.24	1.61	-1	174	Mitotic checkpoint serine/threonine-protein kinase BUB1	119.5	LTGIHLPAQATTSEPLHSAQILNQVMMT*NSSPEK	ILNQVMMtNSSPEKN	Other
O08901	Bub1	BUB1	-0.95	-1.43	-1.24	1.61	-1	176	Mitotic checkpoint serine/threonine-protein kinase BUB1	119.5	LTGIHLPAQATTSEPLHSAQILNQVMMTNS*SPEK	NQVMMTNsSPEKNSA	Other
Q9Z1S0	Bub1b	BUB1B	-1.93	-1	-1.44	1.78	-1	659	Mitotic checkpoint serine/threonine-protein kinase BUB1 beta	118.3	KLS*PIIEESR	ALIIKKLsPIIEESR	Proline directed
Q9Z1S0	Bub1b	BUB1B	-1.5	-1.04	-1.26	1.77	-1	538	Mitotic checkpoint serine/threonine-protein kinase BUB1 beta	118.3	DKSPAT*GGPQVLNAQR	KKDKSPAtGGPQVLN	AGC
Q9Z1S0	Bub1b	BUB1B	-2.25	-1.94	-2.1	2.22	-1	567	Mitotic checkpoint serine/threonine-protein kinase BUB1 beta	118.3	TTEVGTTNEDVS*PDICDELTELEPLSEDAIITGFR	GTTNEDVsPDICDEL	Proline directed
Q9Z1S0	Bub1b	BUB1B	-2.43	-1.98	-2.2	1.38	-1	575	Mitotic checkpoint serine/threonine-protein kinase BUB1 beta	118.3	TTEVGTTNEDVSPDICDELT*ELEPLSEDAIITGFR	PDICDELtELEPLSE	Other
Q14AX6;Q14AX6-2;Q14AX6-3	Cdk12;Cdk12;Cdk12	CDK12;CDK12 iso3;CDK12 iso3	-1.44	-0.95	-1.2	2.13	-1	453;453;453	Cyclin-dependent kinase 12	163.6	SEKS*TPDTELVTVAHSNPEVK	RSIKSEKsTPDTELV	AGC
Q60737	Csnk2a1	CK2A1	-1.57	-0.66	-1.05	1.83	-1	370	Casein kinase II subunit alpha	45.1	M#M#SGISSVPTPSPLGPLAGS*PVIAAANSLGIPVPAAAGAQQ	PLGPLAGsPVIAAAN	Proline directed
Q60737	Csnk2a1	CK2A1	-1.57	-0.66	-1.05	1.83	-1	378	Casein kinase II subunit alpha	45.1	M#M#SGISSVPTPSPLGPLAGSPVIAAANS*LGIPVPAAAGAQQ	PVIAAANsLGIPVPA	Other
Q03963	Eif2ak2	PKR	-1.5	-1.43	-1.47	1.78	-1	223	Interferon-induced, double-stranded RNA-activated protein kinase	58.2	SGVKVS*PDDVQR	RKSGVKVsPDDVQRN	Proline directed
Q03963	Eif2ak2	PKR	-1.41	-2.08	-1.68	2.98	-1	240	Interferon-induced, double-stranded RNA-activated protein kinase	58.2	FNS*DFEDIEEIGLGGFGQVFK	TLDARFNsDFEDIEE	AGC
Q9QZ05;Q9QZ05-2;Q9QZ05-3;Q9QZ05-4	Eif2ak4;Eif2ak4;Eif2ak4;Eif2ak4	GCN2;GCN2 iso 2;GCN2 iso 3;GCN2 iso 4	-1.45	-1.02	-1.23	1.6	-1	666;554;588;388	Eukaryotic translation initiation factor 2-alpha kinase 4	186.4	HERPAVPGT*PPPDCTPQAQDSPATCGK	ERPAVPGtPPPDCTP	Proline directed
O08648-2	Map3k4	MEKK4 iso2	-1.3	-0.74	-1.02	1.8	-1	1146	Mitogen-activated protein kinase kinase kinase 4	175	CHS*DPPNPHLIIPTPEGFR	VKVPRCHsDPPNPHL	AGC
O08648-2;O08648	Map3k4;Map3k4	MEKK4 iso2;MEKK4	-2.25	-0.72	-1.44	1.46	-1	492;492	Mitogen-activated protein kinase kinase kinase 4	175	LES*EEDSIGWGTADCGPEASR	RKLERLEsEEDSIGW	AGC
Q61161	Map4k2	GCK	-1.74	-0.69	-1.13	2.18	-1	394	Mitogen-activated protein kinase kinase kinase kinase 2	91.2	SLTIRPALELQELDS*PDDAIGTIK	LELQELDsPDDAIGT	Proline directed
Q61161	Map4k2	GCK	-2.56	-1.32	-1.8	2.92	-1	298	Mitogen-activated protein kinase kinase kinase kinase 2	91.2	ASDPHLGTLS*PEDSELETHDMFPDTIHSR	DPHLGTLsPEDSELE	Proline directed
Q99JP0	Map4k3	KHS2	-0.76	-1.34	-1.03	1.33	-1	467	Mitogen-activated protein kinase kinase kinase kinase 3	101.1	CPSSGS*PAKPSHVPPRPPPPR	KRCPSSGsPAKPSHV	Proline directed
P97820	Map4k4	HGK	-1.38	-1.86	-1.59	2.38	-1	894	Mitogen-activated protein kinase kinase kinase kinase 4	140.5	KGS*VVNVNPTNTRPQSDTPEIR	QDPTRKGsVVNVNPT	AGC
O08911	Mapk12	P38G	-1.98	-1.29	-1.57	2.8	-1	185	Mitogen-activated protein kinase 12	42	QADSEMTGY*VVTR	ADSEMTGyVVTRWYR	Other
P49138	Mapkapk2	MAPKAPK2	-1.81	-0.51	-1.07	1.41	-1	208	MAP kinase-activated protein kinase 2	44	ETTSHNSLTT*PCYTPYYVAPEVLGPEK	TSHNSLTtPCYTPYY	Proline directed
P49138	Mapkapk2	MAPKAPK2	-1.81	-0.51	-1.07	1.41	-1	211	MAP kinase-activated protein kinase 2	44	ETTSHNSLTTPCY*TPYYVAPEVLGPEK	NSLTTPCyTPYYVAP	Other
Q6PDN3	Mylk	smMLCK	-1.49	-0.87	-1.26	1.36	-1	802	Myosin light chain kinase, smooth muscle	212.8	VGECSCQVSLMLHNS*PSR	VSLMLHNsPSRAPPR	Proline directed
Q6PDN3;Q6PDN3-3;Q6PDN3-2	Mylk;Mylk;Mylk	smMLCK;smMLCK iso 3;smMLCK iso 2	-2.14	-1.16	-1.76	1.32	-1	1460;550;206	Myosin light chain kinase, smooth muscle	212.8	AVNVYGTSEPSQESELTAVGEKPEEPKDEVEVS*DDDEKEPEVDYR	PKDEVEVsDDDEKEP	Other
Q6PDN3;Q6PDN3-3;Q6PDN3-2	Mylk;Mylk;Mylk	smMLCK;smMLCK iso 3;smMLCK iso 2	-2.14	-1.16	-1.76	1.32	-1	1444;534;190	Myosin light chain kinase, smooth muscle	212.8	AVNVYGTSEPSQESELT*AVGEKPEEPKDEVEVSDDDEKEPEVDYR	PSQESELtAVGEKPE	Other
Q6PDN3;Q6PDN3-3;Q6PDN3-2;Q6PDN3-4	Mylk;Mylk;Mylk;Mylk	smMLCK;smMLCK iso 3;smMLCK iso 2;smMLCK iso 4	-1.88	-2.04	-1.93	2.01	-1	1801;891;547;19	Myosin light chain kinase, smooth muscle	212.8	SSTGSPTS*PINAEK	SSTGSPTsPINAEKL	Proline directed
Q99J45	Nrbp1	NRBP1	-1.74	-0.95	-1.29	2.06	-1	422	Nuclear receptor-binding protein	59.8	NGIYPLTAFGLPRPQQPQQEEVTS*PVVPPSVK	PQQEEVTsPVVPPSV	Proline directed
Q99J45	Nrbp1	NRBP1	-1.74	-0.95	-1.29	2.06	-1	421	Nuclear receptor-binding protein	59.8	NGIYPLTAFGLPRPQQPQQEEVT*SPVVPPSVK	QPQQEEVtSPVVPPS	Other
Q69Z38	Peak1	PEAK1	-1.4	-1.58	-1.51	2.54	-1	834	Pseudopodium-enriched atypical kinase 1	191	SLFTSQSSGEGEAHQTT*ESPTAK	EGEAHQTtESPTAKI	Other
Q69Z38	Peak1	PEAK1	-1.4	-1.58	-1.51	2.54	-1	836	Pseudopodium-enriched atypical kinase 1	191	SLFTSQSSGEGEAHQTTES*PTAK	EAHQTTEsPTAKIQK	Proline directed
P70268;P70268-2	Pkn1;Pkn1	PKN1;PKN1 iso 2	-1.44	-0.62	-1.02	1.48	-1	528, 540;533, 545	Serine/threonine-protein kinase N1	104.3	LIPS*AVATGTFSPNAS*PGAEIR	LLRRLIPsAVATGTF;GTFSPNAsPGAEIRH	AGC;Proline directed
P20444	Prkca	PKCA	-1.43	-1.21	-1.33	1.77	-1	319	Protein kinase C alpha type	76.8	VIS*PSEDR	PVGNKVIsPSEDRKQ	Proline directed
Q60855	Ripk1	RIPK1	-1.63	-0.52	-1.06	1.46	-1	321	Receptor-interacting serine/threonine-protein kinase 1	74.8	MFS*LQHDCVPLPPSR	PVLQRMFsLQHDCVP	AGC
Q8BSK8;Q8BSK8-2	Rps6kb1;Rps6kb1	p70S6K;p70S6K iso 2	-6.85	-5.67	-6.17	2.5	-1	427;404	Ribosomal protein S6 kinase beta-1	59.1	EKFS*FEPK	ESVKEKFsFEPKIRS	AGC
O54988;O54988-2	Slk;Slk	SLK;SLK iso 2	-1.56	-1.05	-1.29	1.93	-1	340;340	STE20-like serine/threonine-protein kinase	141.4	RAS*SDLSIASSEEDKLSQNACILESVSER	IPANKRAsSDLSIAS	AGC
O54988;O54988-2	Slk;Slk	SLK;SLK iso 2	-1.56	-1.05	-1.29	1.93	-1	341;341	STE20-like serine/threonine-protein kinase	141.4	RASS*DLSIASSEEDKLSQNACILESVSER	PANKRASsDLSIASS	AGC
O54781	Srpk2	SRPK2	-2.13	-1.66	-1.88	4.81	-1	483	SRSF protein kinase 2	76.7	TSEFPTPLFSGPLEPVACGSVISEGSPLTEQEESSPSHDRS*R	SSPSHDRsRTVSASS	Other
Q9Z1W9	Stk39	STLK3	-1.41	-0.99	-1.18	2.44	-1	382	STE20/SPS1-related proline-alanine-rich protein kinase	60.3	RVPGS*SGHLHK	KVRRVPGsSGHLHKT	AGC
Q9Z1W9	Stk39	STLK3	-1.67	-1.04	-1.3	2.58	-1	383	STE20/SPS1-related proline-alanine-rich protein kinase	60.3	RVPGSS*GHLHK	VRRVPGSsGHLHKTE	AGC
Q9Z1W9	Stk39	STLK3	-1.86	-1.63	-1.73	1.44	-1	397	STE20/SPS1-related proline-alanine-rich protein kinase	60.3	TEDGDWEWS*DDEMDEK	EDGDWEWsDDEMDEK	Other
Q9JI11	Stk4	MST1	-0.82	-1.62	-1.23	1.57	-1	320	Serine/threonine-protein kinase 4	55.5	EVDQDDEENS*EEDEMDSGTMVR	DQDDEENsEEDEMDS	Other
P83741;P83741-2;P83741-3;P83741-4;P83741-5	Wnk1;Wnk1;Wnk1;Wnk1;Wnk1	WNK1;WNK1 iso3;WNK1 iso3;WNK1 iso3;WNK1 iso3	-0.75	-1.26	-1.03	1.42	-1	2281;2530;2539;2032;2099	Serine/threonine-protein kinase WNK1	250.8	KFS*APGQLCVPMTSNLGGSTPISAASATSLGHFTK	PGMARKFsAPGQLCV	AGC
Q9ESL4	Zak	ZAK	-2.92	-0.91	-1.71	1.48	-1	650	Mitogen-activated protein kinase kinase kinase MLT	91.7	NFSS*LNLSSR	GLSRNFSsLNLSSRD	AGC
Q9ESL4	Zak	ZAK	-2	-1.28	-1.65	2.21	-1	662	Mitogen-activated protein kinase kinase kinase MLT	91.7	DSGFSS*LNDSSSER	SRDSGFSsLNDSSSE	Other
Q9ESL4	Zak	ZAK	-2.16	-1.28	-1.65	2.07	-1	587	Mitogen-activated protein kinase kinase kinase MLT	91.7	QIASHTS*LQR	RQIASHTsLQRSQSN	Other
P00520;P00520-2;P00520-3;P00520-4	Abl1;Abl1;Abl1;Abl1	Abl;Abl iso 2;Abl iso 3;Abl iso4	-0.84	-1.27	-1.04	2.45	-1	658;652;653;677	Tyrosine-protein kinase ABL1	122.6	ELCNGPPALTSDAAEPTKS*PK	DAAEPTKsPKASNGA	Proline directed
P05480	Src	Src	-1.47	-1.52	-1.51	1.9	-1	74	Neuronal proto-oncogene tyrosine-protein kinase Src	60.6	LFGGFNSSDTVTS*PQR	NSSDTVTsPQRAGPL	Proline directed
P05480	Src	Src	-1.47	-1.52	-1.51	1.9	-1	73	Neuronal proto-oncogene tyrosine-protein kinase Src	60.6	LFGGFNSSDTVT*SPQR	FNSSDTVtSPQRAGP	Other
Q01279	Egfr	EGFR	-1.74	-0.83	-1.17	1.46	-1	1041	Epidermal growth factor receptor	134.8	TPLLSSLS*ATSNNSTVACINR	TPLLSSLsATSNNST	Other
Q01279	Egfr	EGFR	-2.56	-1.42	-1.68	1.31	-1	695, 697	Epidermal growth factor receptor	134.8	ELVEPLT*PS*GEAPNQAHLR	RELVEPLtPSGEAPN;LVEPLTPsGEAPNQA	Proline directed;Other
Q6PA06	Atl2	ARL6IP2	-2.19	-1.27	-1.64	3.6	-1	24	Atlastin-2	66.2	QTS*DSSVGVNHVSSTTSLGEDYEDDDLVNSDEVMK	LRRRRQTsDSSVGVN	AGC
Q60865	Caprin1	CAPRIN1	-2.13	-1.24	-1.59	3.22	-1	304	Caprin-1	78.1	QFMAETQFS*SGEK	FMAETQFsSGEKEQV	Other
Q60865	Caprin1	CAPRIN1	-1.21	-0.96	-1.09	4.16	-1	335	Caprin-1	78.1	AASPS*VPEPHSLTPVAQSDPLVR	QPQAASPsVPEPHSL	Other
Q60865	Caprin1	CAPRIN1	-0.94	-1.12	-1.04	2.28	-1	24	Caprin-1	78.1	SSGPPPPSGSS*GSEAAAGAAAPASQHPATGTGAVQTEAMK	PPPPSGSsGSEAAAG	Other
Q60865	Caprin1	CAPRIN1	-0.94	-1.12	-1.04	2.28	-1	26	Caprin-1	78.1	SSGPPPPSGSSGS*EAAAGAAAPASQHPATGTGAVQTEAMK	PPSGSSGsEAAAGAA	Other
P15379;P15379-7;P15379-8;P15379-4;P15379-9;P15379-5;P15379-6;P15379-1;P15379-1;P15379-3;P15379-2	Cd44;Cd44;Cd44;Cd44;Cd44;Cd44;Cd44;Cd44;Cd44;Cd44;Cd44	CD44;CD44 iso 7;CD44 iso 8;CD44 iso 4;CD44 iso 9;CD44 iso 5;CD44 iso 6;CD44 iso 1;CD44 iso 1;CD44 iso 3;CD44 iso2	-1.14	-1.38	-1.28	1.82	-1	733;691;652;609;572;531;451;571;530;416;318	CD44 antigen	85.6	KPS*ELNGEASK	TVEDRKPsELNGEAS	AGC
Q8C8T7	Elfn1	ELFN1	-4.31	-3.48	-4.06	1.31	-1	629	Protein ELFN1	90.8	HHS*VEAAPGPPR	GGLQRHHsVEAAPGP	AGC
Q8R322	Gle1	GLE1	-2.03	-0.71	-1.21	1.72	-1	352	Nucleoporin GLE1	79.5	RQES*QVQQGPAPPTQTSAPSPSPVGAQNEDLQVK	AKVKRQEsQVQQGPA	AGC
Q07113	Igf2r	IGF2R	-1.87	-1.74	-1.81	2.63	-1	2352	Cation-independent mannose-6-phosphate receptor	273.6	VSKEEET*DENETEWLMEEIQVPAPR	KVSKEEEtDENETEW	AGC
Q07113	Igf2r	IGF2R	-1.49	-1.04	-1.29	1.96	-1	2401	Cation-independent mannose-6-phosphate receptor	273.6	AEALSSLHGDDQDS*EDEVLTVPEVK	LHGDDQDsEDEVLTV	Other
Q07113	Igf2r	IGF2R	-1.4	-0.57	-1.03	1.37	-1	2476	Cation-independent mannose-6-phosphate receptor	273.6	LVSFHDDS*DEDLLHI	LVSFHDDsDEDLLHI	Other
P70227	Itpr3	IP3R3	-1.4	-1.7	-1.48	2.13	-1	2669	Inositol 1,4,5-trisphosphate receptor type 3	304.1	LGFVDVQNCMS*R	VDVQNCMsRxxxxxx	Other
Q6ZQH8	Nup188	NUP188	-2.3	-0.72	-1.31	1.43	-1	1536	Nucleoporin NUP188 homolog	196.6	AQRPSTTTTTTTTTTALAT*PAGCSSK	TTTTALAtPAGCSSK	Proline directed
Q99PG2;Q99PG2-2	Ogfr;Ogfr	OGFR;OGFR iso 2	-0.95	-1.03	-1	1.74	-1	452;452	Opioid growth factor receptor	70.6	KVEEGAEGDGVASNTQVQASALS*PTPSECPESQK	QVQASALsPTPSECP	Proline directed
Q8K3Z9	Pom121	POM121	-1.32	-0.93	-1.17	1.46	-1	354	Nuclear envelope pore membrane protein POM 121	120.9	SLASQS*SDDHLNKR	KRSLASQsSDDHLNK	Other
A2ALU4	Shroom2	APXL	-1.4	-0.86	-1.11	2.39	-1	1041, 1043	Protein Shroom2	164.6	CQHLQTSAMETSRS*PS*PQFAPQK	SAMETSRsPSPQFAP;METSRSPsPQFAPQK	Proline directed;Proline directed
Q924N4-2	Slc12a6	KCC3 iso2	-2.29	-1.67	-1.87	1.84	-1	21	Solute carrier family 12 member 6	122	VEDPEEGAAGPLS*PEPSSAEVK	EGAAGPLsPEPSSAE	Proline directed
Q924N4;Q924N4-2	Slc12a6;Slc12a6	KCC3;KCC3 iso2	-2.49	-1.87	-2.13	2.79	-1	1029, 1032;978, 981	Solute carrier family 12 member 6	127.4	LTS*IGS*DEDEETETYQEK	NSMLRLTsIGSDEDE;LRLTSIGsDEDEETE	AGC;Other
Q9WVL3;Q9WVL3-2	Slc12a7;Slc12a7	KCC4;KCC4 iso 2	-0.93	-1.07	-1.01	2.09	-1	38;38	Solute carrier family 12 member 7	119.4	TEEPESPESVDQTS*PTPGDGNPR	PESVDQTsPTPGDGN	Proline directed
Q6ZPJ0	Tex2	HT008	-1.33	-0.87	-1.05	1.39	-1	294	Testis-expressed sequence 2 protein	125.1	RLS*EVIYEPFQLLSK	EDTKRRLsEVIYEPF	AGC
Q62313;Q62314	Tgoln1;Tgoln2	TGOLN1;TGOLN2	-1.89	-1.08	-1.52	1.64	-1	210;220	Trans-Golgi network integral membrane protein 1	37.8	TES*GETLAGDSDFSLKPEK	TLTSKTEsGETLAGD	AGC
O70472	Tmem131	TMEM131	-1.28	-1.52	-1.4	3.17	-1	1865	Transmembrane protein 131	204.5	RSS*DPWSNSHFPHEN	PTVGRRSsDPWSNSH	AGC
Q9DBC3	Cmtr1	FTSJD2	-1.26	-0.87	-1.06	2.61	-1	29, 30	Cap-specific mRNA (nucleoside-2'-O-)-methyltransferase 1	95.6	HLSST*S*DDEPLSSVNHAAK	LARHLSStSDDEPLS;ARHLSSTsDDEPLSS	AGC;Other
Q8C7E9	Cstf2t	CstF-64T	-1.15	-0.93	-1.05	3.64	-1	579	Cleavage stimulation factor subunit 2 tau variant	65.8	QGGGQPSSFS*PGQSQVTPQDQEK	GGQPSSFsPGQSQVT	Proline directed
Q9R1C7	Prpf40a	FNBP3	-0.93	-1.24	-1.13	1.49	-1	55	Pre-mRNA-processing factor 40 homolog A	108.4	RPS*MGHPGMHYAPMGMHPMGQR	GFLRRRPsMGHPGMH	AGC
Q7TSC1	Prrc2a	BAT2	-1.03	-1.11	-1.08	2.45	-1	166	Protein PRRC2A	229.1	FS*REEFPTLQAAGDQDK	SNLLSRFsREEFPTL	AGC
Q8VE18	Smg8	SMG8	-2.06	-0.8	-1.33	2.05	-1	657	Protein SMG8	109.6	LDHINFPVFEPST*PDPAPAK	FPVFEPStPDPAPAK	Proline directed
Q8VE18	Smg8	SMG8	-2.06	-0.8	-1.33	2.05	-1	656	Protein SMG8	109.6	LDHINFPVFEPS*TPDPAPAK	NFPVFEPsTPDPAPA	Other
P62960	Ybx1	YB-1	-1.74	-0.91	-1.32	1.93	-1	206	Nuclease-sensitive element-binding protein 1	35.7	RPQY*SNPPVQGEVMEGADNQGAGEQGRPVR	PYARRPQySNPPVQG	AGC
Q3U0V1	Khsrp	KHSRP	-1.48	-1.14	-1.3	2.53	-1	101	Far upstream element-binding protein 2	76.7	IGGDAATTVNNNT*PDFGFGGQK	ATTVNNNtPDFGFGG	Proline directed
Q9CQT2	Rbm7	RBM7	-1.46	-0.99	-1.22	1.82	-1	110	RNA-binding protein 7	30.1	SGSSHASQDASVSYPQHHVGNLSPT*STSPNSYER	HVGNLSPtSTSPNSY	Other
Q9CQT2	Rbm7	RBM7	-1.65	-0.76	-1.18	1.94	-1	136	RNA-binding protein 7	30.1	SFS*SPEDYQR	QMVQRSFsSPEDYQR	AGC
Q9CQT2	Rbm7	RBM7	-2.1	-1.04	-1.56	1.93	-1	203	RNA-binding protein 7	30.1	RQNS*HPYLADR	SQRKRQNsHPYLADR	AGC
Q9CY58;Q9CY58-2;Q9CY58-3	Serbp1;Serbp1;Serbp1	PAI-RBP1;PAI-RBP1 iso2;PAI-RBP1 iso3	-1.35	-1.13	-1.23	2.1	-1	391;376;370	Plasminogen activator inhibitor 1 RNA-binding protein	44.7	TDKSS*ASAPDVDDPEAFPALA	GSRTDKSsASAPDVD	AGC
Q99NB9	Sf3b1	SF3B1	-2.48	-2.02	-2.23	3.58	-1	400	Splicing factor 3B subunit 1	145.7	NRPLS*DEELDAMFPEGYK	DERNRPLsDEELDAM	AGC
Q8BTI8;Q8BTI8-2;Q8BTI8-3	Srrm2;Srrm2;Srrm2	SRm300;SRm300 iso2;SRm300 iso3	-0.75	-1.15	-1.02	1.32	-1	1378;1282;1378	Serine/arginine repetitive matrix protein 2	294.7	SSS*ASPELK	PSRERSSsASPELKD	AGC
Q8BKI2;Q8BKI2-2	Tnrc6b;Tnrc6b	TNRC6B;TNRC6B iso 2	-0.92	-1.28	-1.08	1.58	-1	422;386	Trinucleotide repeat-containing gene 6B protein	191.8	NGNTNSLNLSS*PNPMENK	TNSLNLSsPNPMENK	Proline directed
Q8BVU0	Lrch3	LRCH3	-1.32	-1.12	-1.3	1.88	-1	415	Leucine-rich repeat and calponin homology domain-containing protein 3	86.3	RIS*HEVSPVKPIAVR	YIEQRRIsHEVSPVK	AGC
Q8CJF7	Ahctf1	ELYS	-2.01	-1.31	-1.61	2.7	-1	1928	Protein ELYS	247.5	EREVS*VSSVTEEPK	RVREREVsVSSVTEE	AGC
P16951;P16951-2	Atf2;Atf2	ATF-2;ATF-2 iso 2	-2.54	-1.51	-2.09	1.58	-1	51;51	Cyclic AMP-dependent transcription factor ATF-2	52.3	NDSVIVADQT*PTPTR	SVIVADQtPTPTRFL	Proline directed
O70374;O70374-2	Cbfa2t2;Cbfa2t2	CBFA2T2;CBFA2T2 iso 2	-1.38	-0.65	-1.02	1.62	-1	542;522	Protein CBFA2T2	65.9	LCGQSLHGHS*PHSQSR	GQSLHGHsPHSQSRP	Proline directed
Q8K1A6	Cc2d1a	CC2D1A	-1.93	-0.58	-1.09	1.96	-1	312	Coiled-coil and C2 domain-containing protein 1A	103.6	LPPPPDQLS*PEPPLPAAQPLTSASTLTRPEVPQPPR	PPPPDQLsPEPPLPA	Proline directed
P53564;P53564-2;P53564-3;P53564-4;P53564-5	Cux1;Cux1;Cux1;Cux1;Cux1	CUTL1;CUTL1 iso7;CUTL1 iso7;CUTL1 iso7;CUTL1 iso7	-1.7	-0.68	-1.09	1.75	-1	1467;1365;1456;1284;412	Homeobox protein cut-like 1	165.5	RPS*SLQSLFGLPEAAGAR	NAPARRPsSLQSLFG	AGC
Q9DC22	Dcaf6	MSTP055	-1.67	-0.71	-1.19	1.72	-1	336	DDB1- and CUL4-associated factor 6	97.5	DGEQS*PNVSLMQR	RERDGEQsPNVSLMQ	Proline directed
Q8BTM8	Flna	FLNA	-1.46	-0.6	-1.03	1.64	-1	1010	Filamin-A	281	IVS*PSGAAVPCK	KVASKIVsPSGAAVP	Proline directed
Q8BTM8	Flna	FLNA	-1.53	-1.19	-1.35	1.92	-1	1734	Filamin-A	281	FGGEHVPNS*PFQVTALAGDQPTVQTPLR	GGEHVPNsPFQVTAL	Proline directed
Q8BTM8	Flna	FLNA	-1.22	-0.82	-1.05	1.95	-1	2128	Filamin-A	281	FADQHVPGS*PFSVK	ADQHVPGsPFSVKVT	Proline directed
Q8BTM8	Flna	FLNA	-1.43	-1.69	-1.52	2.28	-1	2510	Filamin-A	281	YGGPYHIGGS*PFK	GPYHIGGsPFKAKVT	Proline directed
Q8BTM8;Q8BTM8-2	Flna;Flna	FLNA;FLNA iso 2	-2.72	-1.37	-1.87	2.69	-1	16;16	Filamin-A	281	CGQSAAVAS*PGGSIDSR	GQSAAVAsPGGSIDS	Proline directed
P56959	Fus	hnRNP P2	-1.65	-1.59	-1.63	1.51	-1	270	RNA-binding protein FUS	52.6	HDS*EQDNSDNNTIFVQGLGENVTIESVADYFK	DQGSRHDsEQDNSDN	AGC
Q3THK3	Gtf2f1	GTF2F1	-2.93	-1.96	-2.44	2.48	-1	156	General transcription factor IIF subunit 1	57.2	TLT*AEEAEEEWERR	LARHRTLtAEEAEEE	AGC
Q8K284;Q8K284-2	Gtf3c1;Gtf3c1	GTF3C1;GTF3C1 iso 2	-0.81	-1.42	-1.1	2.03	-1	1063;1063	General transcription factor 3C polypeptide 1	237.3	ICPDPGS*DPEGSLR	KICPDPGsDPEGSLR	Other
Q8BGC0	Htatsf1	TAT-SF1	-1.89	-0.74	-1.17	2.55	-1	408	HIV Tat-specific factor 1 homolog	86.2	HFSEHPS*MSNMK	RHFSEHPsMSNMKAQ	Other
Q8BGC0	Htatsf1	TAT-SF1	-1.89	-0.74	-1.17	2.55	-1	410	HIV Tat-specific factor 1 homolog	86.2	HFSEHPSMS*NMK	FSEHPSMsNMKAQEA	Other
Q5SWW4	Med13	Trap240	-2.02	-0.97	-1.48	1.86	-1	2045, 2046	Mediator of RNA polymerase II transcription subunit 13	238.4	LLS*T*ESHDEVTNILQQPLALGYFVSTAK	QGTDRLLsTESHDEV;GTDRLLStESHDEVT	AGC;AGC
Q5SWW4	Med13	Trap240	-2.31	-1.47	-1.89	1.61	-1	2045, 2048	Mediator of RNA polymerase II transcription subunit 13	238.4	LLS*TES*HDEVTNILQQPLALGYFVSTAK	QGTDRLLsTESHDEV;DRLLSTEsHDEVTNI	AGC;Other
Q5SWW4	Med13	Trap240	-1.74	-1.11	-1.4	2.93	-1	2048	Mediator of RNA polymerase II transcription subunit 13	238.4	LLSTES*HDEVTNILQQPLALGYFVSTAK	DRLLSTEsHDEVTNI	Other
Q5SWW4	Med13	Trap240	-1.74	-1.11	-1.4	2.93	-1	2053	Mediator of RNA polymerase II transcription subunit 13	238.4	LLSTESHDEVT*NILQQPLALGYFVSTAK	TESHDEVtNILQQPL	Other
Q63943;Q63943-2	Mef2d;Mef2d	MEF2D;MEF2D iso2	-1.29	-0.82	-1.03	2.43	-1	180;187	Myocyte-specific enhancer factor 2D	55	LLS*PQQPALQR	LTDPRLLsPQQPALQ	Proline directed
A2AWL7;A2AWL7-2	Mga;Mga	MGA;MGA iso 2	-1.39	-1.05	-1.21	2.08	-1	769;769	MAX gene-associated protein	328.6	YLGVQLPLAPATSFPLWNVTGTNPAS*PDAGFPFVSR	VTGTNPAsPDAGFPF	Proline directed
P70670	Naca	NACA	-5.39	-5.48	-5.47	1.81	-1	822	Nascent polypeptide-associated complex subunit alpha, muscle-specific form	220.4	VDPIMSDVTPTS*PK	MSDVTPTsPKKTSAT	Proline directed
P70670	Naca	NACA	-2.19	-3.2	-2.69	2.01	-1	851	Nascent polypeptide-associated complex subunit alpha, muscle-specific form	220.4	SVPAVTSLS*PPKAPVAPSNEATIVPTEIPTSLK	VPAVTSLsPPKAPVA	Proline directed
P70670	Naca	NACA	-4.79	-4.39	-4.56	2.46	-1	721	Nascent polypeptide-associated complex subunit alpha, muscle-specific form	220.4	GSALSGASSPLY*PLEVSFLPEAGLAVQGPK	SGASSPLyPLEVSFL	Proline directed
O09000	Ncoa3	SRC-3	-1.82	-0.87	-1.31	1.69	-1	633	Nuclear receptor coactivator 3	151.5	GHSSLTNS*PLDPNCK	GHSSLTNsPLDPNCK	Proline directed
O09000	Ncoa3	SRC-3	-1.57	-0.6	-1.02	1.97	-1	847	Nuclear receptor coactivator 3	151.5	AVS*LDSPVSVGSGPPVK	PPYNRAVsLDSPVSV	AGC
Q9JL19	Ncoa6	NCOA6	-1.54	-0.95	-1.24	2.02	-1	1551	Nuclear receptor coactivator 6	219.5	EPSTSLS*SPHSSEPCSTLAR	KEPSTSLsSPHSSEP	Other
P25799;P25799-2;P25799-3;P25799-4	Nfkb1;Nfkb1;Nfkb1;Nfkb1	NFkB-p105;NFkB-p105 iso 2;NFkB-p105 iso 3;NFkB-p105 iso 4	-1.27	-1.21	-1.24	2.52	-1	29;29;29;29	Nuclear factor NF-kappa-B p105 subunit	105.5	SIFNAELY*SPEIPLSTDGPYLQILEQPK	SIFNAELySPEIPLS	Other
P25799;P25799-2;P25799-3;P25799-4	Nfkb1;Nfkb1;Nfkb1;Nfkb1	NFkB-p105;NFkB-p105 iso 2;NFkB-p105 iso 3;NFkB-p105 iso 4	-1.27	-1.21	-1.24	2.52	-1	30;30;30;30	Nuclear factor NF-kappa-B p105 subunit	105.5	SIFNAELYS*PEIPLSTDGPYLQILEQPK	IFNAELYsPEIPLST	Proline directed
Q99JF8;Q99JF8-2	Psip1;Psip1	LEDGF;LEDGF iso 2	-1.1	-1.05	-1.08	2.35	-1	106, 122;106, 122	PC4 and SFRS1-interacting protein	59.7	QSNASS*DVEVEEKETNVSKEDT*DQEEK	TKQSNASsDVEVEEK;TNVSKEDtDQEEKAS	Other;AGC
Q99JR8;Q99JR8-2	Smarcd2;Smarcd2	SMARCD2;SMARCD2 iso 2	-1.02	-1.21	-1.1	1.69	-1	217;170	SWI/SNF-related matrix-associated actin-dependent regulator of chromatin subfamily D member 2	59	ADGDNAGTAGT*PGGTPAADK	DNAGTAGtPGGTPAA	Proline directed
Q78PY7	Snd1	SND1	-2.39	-1.4	-1.8	3.07	-1	150	Staphylococcal nuclease domain-containing protein 1	102	ANNPEQNRLS*ECEEQAK	NPEQNRLsECEEQAK	AGC
Q9JM73	Srf	SRF	-1.16	-1.92	-1.52	2.01	-1	366	Serum response factor	51.2	STGSGPVSSGGLMQLPTSFTLMPGGAVAQQVPVQAIHVHQAPQQAS*PSR	HQAPQQAsPSRDSST	Proline directed
P42227;P42227-3	Stat3;Stat3	STAT3;STAT3 iso3	-1.43	-1.13	-1.29	2.06	-1	716, 727;715, 726	Signal transducer and activator of transcription 3	88	FICVTPT*TCSNTIDLPMS*PR	KFICVTPtTCSNTID;NTIDLPMsPRTLDSL	Other;Proline directed
Q8K4L3	Svil	supervillin	-1.27	-0.72	-1.07	1.67	-1	857	Supervillin	243	KLS*VDNNTSATDYK	AGDLRKLsVDNNTSA	AGC
Q5HZG4	Taf3	TAF140	-1.14	-1	-1.08	2.02	-1	428	Transcription initiation factor TFIID subunit 3	105	RIS*GSECATPK	FTSPKRIsGSECATP	AGC
Q62311	Taf6	TAF6	-1.64	-1.59	-1.63	1.5	-1	660	Transcription initiation factor TFIID subunit 6	72.6	QEAGDSPPPAPGT*PK	SPPPAPGtPKANGSQ	Proline directed
Q8VI33	Taf9	TAFII31	-1.58	-0.86	-1.16	1.45	-1	149	Transcription initiation factor TFIID subunit 9	29	LS*VGSVSSR	RITVPRLsVGSVSSR	AGC
Q8R3L2;Q8R3L2-2;Q8R3L2-3;Q8R3L2-4;Q8R3L2-5	Tcf25;Tcf25;Tcf25;Tcf25;Tcf25	TCF25;TCF25 iso 2;TCF25 iso 3;TCF25 iso 4;TCF25 iso 5	-1.44	-1.28	-1.36	2.22	-1	605;605;590;580;605	Transcription factor 25	76.6	LSPVS*HGNTIALFFR	PERLSPVsHGNTIAL	AGC
Q62219;Q62219-2;Q62219-3	Tgfb1i1;Tgfb1i1;Tgfb1i1	Hic-5;Hic-5 iso 2;Hic-5 iso 3	-5.62	-5.74	-5.66	2.1	-1	68;51;90	Transforming growth factor beta-1-induced transcript 1 protein	50.1	S*PKPVAPVAPPFSSSSGVLGNGLCELDR	STVCKPRsPKPVAPV	Proline directed
Q62219;Q62219-2;Q62219-3;Q62219-4;Q62219-5;Q62219-7;Q62219-9;Q62219-1	Tgfb1i1;Tgfb1i1;Tgfb1i1;Tgfb1i1;Tgfb1i1;Tgfb1i1;Tgfb1i1;Tgfb1i1	Hic-5;Hic-5 iso 2;Hic-5 iso 3;Hic-5 iso 4;Hic-5 iso 5;Hic-5 iso 7;Hic-5 iso 9;Hic-5 iso 1	-6.99	-5.96	-6.56	1.61	-1	186;169;208;140;127;75;124;76	Transforming growth factor beta-1-induced transcript 1 protein	50.1	VQNHLPASGPPQPPAAS*PTR	PPQPPAAsPTREGCP	Proline directed
P70399;P70399-3	Tp53bp1;Tp53bp1	53BP1;53BP1 iso10	-1.05	-1.4	-1.22	1.43	-1	883;883	Tumor suppressor p53-binding protein 1	211.2	APACASQSFCESS*SETPFHFTLPK	SQSFCESsSETPFHF	Other
P70399;P70399-3;P70399-2	Tp53bp1;Tp53bp1;Tp53bp1	53BP1;53BP1 iso10;53BP1 iso10	-1.39	-0.77	-1.05	2.24	-1	1411;1367;468	Tumor suppressor p53-binding protein 1	211.2	ETVVSGPLGVEDIS*PSMSPDDK	PLGVEDIsPSMSPDD	Proline directed
P70399;P70399-3;P70399-2	Tp53bp1;Tp53bp1;Tp53bp1	53BP1;53BP1 iso10;53BP1 iso10	-1.92	-1.22	-1.58	1.97	-1	1620, 1623;1576, 1579;677, 680	Tumor suppressor p53-binding protein 1	211.2	SNISS*PVT*PTAASSSSTTPTR	KRRSNISsPVTPTAA;SNISSPVtPTAASSS	Proline directed;Proline directed
P70399;P70399-3;P70399-2	Tp53bp1;Tp53bp1;Tp53bp1	53BP1;53BP1 iso10;53BP1 iso10	-1.76	-0.8	-1.24	1.91	-1	977;977;34	Tumor suppressor p53-binding protein 1	211.2	LVS*PETEASEESLQFSLEKPTTAER	SLKMKLVsPETEASE	Proline directed
P23949	Zfp36l2	ZFP36L2	-1.18	-0.82	-1.11	1.44	-1	59, 73	Zinc finger protein 36, C3H1 type-like 2	50	RHSAS*NLHALAHPVPSPGS*CSPK	FLRRHSAsNLHALAH;HPVPSPGsCSPKFPG	AGC;Other
P23949	Zfp36l2	ZFP36L2	-1.18	-0.82	-1.11	1.44	-1	59, 75	Zinc finger protein 36, C3H1 type-like 2	50	RHSAS*NLHALAHPVPSPGSCS*PK	FLRRHSAsNLHALAH;VPSPGSCsPKFPGAP	AGC;Proline directed
P23949	Zfp36l2	ZFP36L2	-1.87	-2.05	-2.02	1.55	-1	286	Zinc finger protein 36, C3H1 type-like 2	50	LHHSLSFSGFPSGHHQPPGGLESPLLLDS*PTSR	ESPLLLDsPTSRTPP	Proline directed
Q8VDM1	Zgpat	ZGPAT	-1.45	-1.43	-1.45	1.69	-1	383	Zinc finger CCCH-type with G patch domain-containing protein	56.4	SGS*RPEGRPPPR	PKCRRSGsRPEGRPP	AGC
Q8VDM1	Zgpat	ZGPAT	-1.89	-0.56	-1.09	1.53	-1	70	Zinc finger CCCH-type with G patch domain-containing protein	56.4	LLSTVDQES*PAQEDAEYLAFQK	LSTVDQEsPAQEDAE	Proline directed
Q9D2D7;Q9D2D7-2;Q9D2D7-3	Znf687;Znf687;Znf687	ZNF687;ZNF687 iso 2;ZNF687 iso 3	-1.05	-1.29	-1.17	2.36	-1	351;351;351	Zinc finger protein 687	130.3	VPS*EPDPPAPLAEGAFLAETSFLK	RTVTRVPsEPDPPAP	AGC
Q9D2D7;Q9D2D7-2;Q9D2D7-3	Znf687;Znf687;Znf687	ZNF687;ZNF687 iso 2;ZNF687 iso 3	-2.13	-0.81	-1.42	1.65	-1	374, 377;374, 377;374, 377	Zinc finger protein 687	130.3	VPSEPDPPAPLAEGAFLAETSFLKLS*PVT*PTPEGPK	ETSFLKLsPVTPTPE;FLKLSPVtPTPEGPK	Proline directed;Proline directed
Q9D2D7;Q9D2D7-2;Q9D2D7-3	Znf687;Znf687;Znf687	ZNF687;ZNF687 iso 2;ZNF687 iso 3	-2.13	-0.81	-1.42	1.65	-1	369, 377;369, 377;369, 377	Zinc finger protein 687	130.3	VPSEPDPPAPLAEGAFLAETS*FLKLSPVT*PTPEGPK	GAFLAETsFLKLSPV;FLKLSPVtPTPEGPK	Other;Proline directed
P23116	Eif3a	eIF3-theta	-3.45	-2.94	-3.15	2.45	-1	584	Eukaryotic translation initiation factor 3 subunit A	161.8	LES*LNIQR	ERKERLEsLNIQREK	AGC
Q3UGC7;Q66JS6	Eif3j1;Eif3j2	eIF3-alpha;eIF3-alpha2	-2.01	-1.39	-1.66	2.96	-1	112;114	Eukaryotic translation initiation factor 3 subunit J-A	29.3	LEEPEESKVLT*PEEQLADK	PEESKVLtPEEQLAD	Proline directed
Q8BGD9	Eif4b	EIF4B	-1.66	-2.17	-1.93	2.31	-1	497, 498	Eukaryotic translation initiation factor 4B	68.8	SQS*S*DTEQPSPTSGGGK	NPPARSQsSDTEQPS;PPARSQSsDTEQPSP	AGC;AGC
Q61584-3;Q61584-2	Fxr1;Fxr1	FXR1 iso2;FXR1 iso2	-0.95	-1.4	-1.18	2.21	-1	540;511	Fragile X mental retardation syndrome-related protein 1	76.2	RRT*DEDAVLMDGLTESDTASVNENGLGK	RRSRRRRtDEDAVLM	AGC
Q69ZS7;Q69ZS7-2	Hbs1l;Hbs1l	HBS1;HBS1 iso3	-2.38	-1.49	-1.77	2.35	-1	150;67	HBS1-like protein	75.1	SSQS*ESEIVPK	VISRSSQsESEIVPK	AGC
Q80U78;Q80U78-2;Q80U78-3	Pum1;Pum1;Pum1	Pumilio-1;Pumilio-2 iso2;Pumilio-2 iso2	-0.94	-1.23	-1.1	1.61	-1	710;709;709	Pumilio homolog 1	126.5	RDS*LTGSSDLYK	GSGSRRDsLTGSSDL	AGC
Q99PL5	Rrbp1	RRBP1	-3.03	-1.78	-2.45	1.77	-1	1472	Ribosome-binding protein 1	172.8	SHVEDGDVAGS*PAVPPAEQDPMK	EDGDVAGsPAVPPAE	Proline directed
Q91YK2	Rrp1b	RRP1B	-0.85	-1.58	-1.22	1.69	-1	528	Ribosomal RNA processing protein 1 homolog B	80.5	SGTPTS*PVEGK	QKSGTPTsPVEGKDG	Proline directed
Q8CBY1;Q8CBY1-2;Q8CBY1-3	Samd4a;Samd4a;Samd4a	SAMD4;SAMD4 iso 2;SAMD4 iso 3	-1.06	-1.58	-1.35	1.65	-1	168;67;168	Protein Smaug homolog 1	78.3	SDS*VDYGQTHYYHQR	QNRGRSDsVDYGQTH	AGC
Q3UHC7;Q3UHC7-2;Q3UHC7-4	Dab2ip;Dab2ip;Dab2ip	DAB2IP;DAB2IP iso 2;DAB2IP iso 4	-1.59	-1.03	-1.27	3.96	-1	995;871;967	Disabled homolog 2-interacting protein	131.6	QGPSPVS*PNALDR	KQGPSPVsPNALDRT	Proline directed
Q3UHC7;Q3UHC7-2;Q3UHC7-3;Q3UHC7-4	Dab2ip;Dab2ip;Dab2ip;Dab2ip	DAB2IP;DAB2IP iso 2;DAB2IP iso 3;DAB2IP iso 4	-2.15	-1.88	-2.01	2.36	-1	842;718;842;814	Disabled homolog 2-interacting protein	131.6	AVPTPTTPGTSEGAPGRPQLLAPLSFQNPVYQMAAGLPLS*PR	MAAGLPLsPRGLGDS	Proline directed
Q9WV92-3;Q9WV92;Q9WV92-2;Q9WV92-4;Q9WV92-5;Q9WV92-6;Q9WV92-7;Q9WV92-8	Epb41l3;Epb41l3;Epb41l3;Epb41l3;Epb41l3;Epb41l3;Epb41l3;Epb41l3	EPB41L3 iso 3;EPB41L3;EPB41L3 iso 2;EPB41L3 iso 4;EPB41L3 iso 5;EPB41L3 iso 6;EPB41L3 iso7;EPB41L3 iso 8	-1.47	-1.76	-1.62	2.6	-1	107;107;107;107;107;107;107;107	Band 4.1-like protein 3	101.9	LSRS*PLK	SSSKLSRsPLKIVKR	Proline directed
Q9WV92-3;Q9WV92;Q9WV92-2;Q9WV92-4;Q9WV92-5;Q9WV92-6;Q9WV92-7;Q9WV92-8	Epb41l3;Epb41l3;Epb41l3;Epb41l3;Epb41l3;Epb41l3;Epb41l3;Epb41l3	EPB41L3 iso 3;EPB41L3;EPB41L3 iso 2;EPB41L3 iso 4;EPB41L3 iso 5;EPB41L3 iso 6;EPB41L3 iso7;EPB41L3 iso 8	-0.93	-1.1	-1.02	3.03	-1	495;495;495;495;495;495;477;477	Band 4.1-like protein 3	101.9	GISQTNLITTVT*PEKK	TNLITTVtPEKKAEE	Proline directed
Q9WV92-3;Q9WV92;Q9WV92-2;Q9WV92-4;Q9WV92-5;Q9WV92-6;Q9WV92-7;Q9WV92-8	Epb41l3;Epb41l3;Epb41l3;Epb41l3;Epb41l3;Epb41l3;Epb41l3;Epb41l3	EPB41L3 iso 3;EPB41L3;EPB41L3 iso 2;EPB41L3 iso 4;EPB41L3 iso 5;EPB41L3 iso 6;EPB41L3 iso7;EPB41L3 iso 8	-0.96	-2.26	-1.67	1.32	-1	63;63;63;63;63;63;63;63	Band 4.1-like protein 3	101.9	QQPALEQFPEAAAHS*TPVK	FPEAAAHsTPVKREI	Other
Q9WV92-3;Q9WV92;Q9WV92-2;Q9WV92-4;Q9WV92-5;Q9WV92-6;Q9WV92-7;Q9WV92-8	Epb41l3;Epb41l3;Epb41l3;Epb41l3;Epb41l3;Epb41l3;Epb41l3;Epb41l3	EPB41L3 iso 3;EPB41L3;EPB41L3 iso 2;EPB41L3 iso 4;EPB41L3 iso 5;EPB41L3 iso 6;EPB41L3 iso7;EPB41L3 iso 8	-0.81	-1.2	-1.04	1.7	-1	64;64;64;64;64;64;64;64	Band 4.1-like protein 3	101.9	QQPALEQFPEAAAHST*PVKR	PEAAAHStPVKREIG	Proline directed
Q9WV92-3;Q9WV92;Q9WV92-2;Q9WV92-4;Q9WV92-5;Q9WV92-6;Q9WV92-7;Q9WV92-8	Epb41l3;Epb41l3;Epb41l3;Epb41l3;Epb41l3;Epb41l3;Epb41l3;Epb41l3	EPB41L3 iso 3;EPB41L3;EPB41L3 iso 2;EPB41L3 iso 4;EPB41L3 iso 5;EPB41L3 iso 6;EPB41L3 iso7;EPB41L3 iso 8	-1.07	-1.3	-1.19	1.68	-1	96;96;96;96;96;96;96;96	Band 4.1-like protein 3	101.9	QLEYQQFEDDKLS*QR	QFEDDKLsQRSSSSK	AGC
Q9WV92-3;Q9WV92;Q9WV92-2;Q9WV92-4;Q9WV92-5;Q9WV92-6;Q9WV92-7;Q9WV92-8	Epb41l3;Epb41l3;Epb41l3;Epb41l3;Epb41l3;Epb41l3;Epb41l3;Epb41l3	EPB41L3 iso 3;EPB41L3;EPB41L3 iso 2;EPB41L3 iso 4;EPB41L3 iso 5;EPB41L3 iso 6;EPB41L3 iso7;EPB41L3 iso 8	-2.01	-1.83	-1.92	3.4	-1	11;11;11;11;11;11;11;11	Band 4.1-like protein 3	101.9	SGSDSES*KPDQEAEPQEAAGPQGQAGAQPGPEPAGGNGSLNGEK	ESGSDSEsKPDQEAE	Other
Q9WV92-3;Q9WV92;Q9WV92-2;Q9WV92-4;Q9WV92-5;Q9WV92-6;Q9WV92-7;Q9WV92-8	Epb41l3;Epb41l3;Epb41l3;Epb41l3;Epb41l3;Epb41l3;Epb41l3;Epb41l3	EPB41L3 iso 3;EPB41L3;EPB41L3 iso 2;EPB41L3 iso 4;EPB41L3 iso 5;EPB41L3 iso 6;EPB41L3 iso7;EPB41L3 iso 8	-1.1	-1.49	-1.28	2.71	-1	589;601;611;601;611;589;571;759	Band 4.1-like protein 3	101.9	LSTS*PVR	WEKRLSTsPVRLAAR	Proline directed
Q9WV92-3;Q9WV92;Q9WV92-2;Q9WV92-4;Q9WV92-5;Q9WV92-6;Q9WV92-7;Q9WV92-8	Epb41l3;Epb41l3;Epb41l3;Epb41l3;Epb41l3;Epb41l3;Epb41l3;Epb41l3	EPB41L3 iso 3;EPB41L3;EPB41L3 iso 2;EPB41L3 iso 4;EPB41L3 iso 5;EPB41L3 iso 6;EPB41L3 iso7;EPB41L3 iso 8	-1.49	-3.33	-2.06	2.51	-1	713;725;735;725;735;713;654;883	Band 4.1-like protein 3	101.9	DEVDAAEST*PTDRR	EVDAAEStPTDRRHT	Proline directed
Q9WV92-3;Q9WV92;Q9WV92-2;Q9WV92-4;Q9WV92-5;Q9WV92-6;Q9WV92-7;Q9WV92-8	Epb41l3;Epb41l3;Epb41l3;Epb41l3;Epb41l3;Epb41l3;Epb41l3;Epb41l3	EPB41L3 iso 3;EPB41L3;EPB41L3 iso 2;EPB41L3 iso 4;EPB41L3 iso 5;EPB41L3 iso 6;EPB41L3 iso7;EPB41L3 iso 8	-1.73	-1.89	-1.8	3.35	-1	792;804;814;804;814;792;733;962	Band 4.1-like protein 3	101.9	VESTSVGSIS*PGGAK	STSVGSIsPGGAKLE	Proline directed
Q9WV92-3;Q9WV92;Q9WV92-2;Q9WV92-4;Q9WV92-5;Q9WV92-6;Q9WV92-7;Q9WV92-8	Epb41l3;Epb41l3;Epb41l3;Epb41l3;Epb41l3;Epb41l3;Epb41l3;Epb41l3	EPB41L3 iso 3;EPB41L3;EPB41L3 iso 2;EPB41L3 iso 4;EPB41L3 iso 5;EPB41L3 iso 6;EPB41L3 iso7;EPB41L3 iso 8	-1.59	-1.63	-1.62	2.68	-1	9;9;9;9;9;9;9;9	Band 4.1-like protein 3	101.9	TTESGSDS*ESKPDQEAEPQEAAGPQGQAGAQPGPEPAGGNGSLNGEK	TTESGSDsESKPDQE	Other
O35691	Pnn	PNN	-1.26	-0.76	-1	2.2	-1	96, 100	Pinin	82.4	RES*RQES*DPEDDDVKKPALQSSVVATSK	ERRTRREsRQESDPE;RRESRQEsDPEDDDV	AGC;AGC
Q9ESK9	Rb1cc1	RB1CC1	-1.84	-0.51	-1.06	1.63	-1	238, 243	RB1-inducible coiled-coil protein 1	182.2	ST*ELVLS*PDMPR	KAEMKRStELVLSPD;RSTELVLsPDMPRTT	AGC;Proline directed
Q9ESK9	Rb1cc1	RB1CC1	-1.68	-1.32	-1.54	1.52	-1	646, 652	RB1-inducible coiled-coil protein 1	182.2	VSTSQAS*PQSAAS*PR	KVSTSQAsPQSAASP;ASPQSAAsPRIESTT	Proline directed;Proline directed
Q62210	Birc2	cIAP1	-1.4	-1.07	-1.26	2.29	-1	123	Baculoviral IAP repeat-containing protein 2	69.6	QFYPSCSFVQTLLSASLQS*PSK	LLSASLQsPSKNMSP	Proline directed
O88738;O88738-2;O88738-3	Birc6;Birc6;Birc6	BIRC6;BIRC6 iso 2;BIRC6 iso 3	-2.14	-1.67	-1.94	1.65	-1	584;584;584	Baculoviral IAP repeat-containing protein 6	531.8	SPATS*PISSNSHR	TYKSPATsPISSNSH	Proline directed
O88738;O88738-2;O88738-3	Birc6;Birc6;Birc6	BIRC6;BIRC6 iso 2;BIRC6 iso 3	-2.3	-0.92	-1.47	2.09	-1	1724;1724;1724	Baculoviral IAP repeat-containing protein 6	531.8	TTPLFM#TPPLT*PPNEAVSVVINAELAQLFPGSVIDPPAVNLAAQNK	LFMTPPLtPPNEAVS	Proline directed
Q8K1C9	Lrrc41	LRRC41	-1.49	-0.8	-1.13	2.25	-1	276	Leucine-rich repeat-containing protein 41	88.1	APS*RDEGSLLLGSR	ASRGRAPsRDEGSLL	AGC
Q8K1C9	Lrrc41	LRRC41	-1.49	-0.8	-1.13	2.25	-1	281	Leucine-rich repeat-containing protein 41	88.1	APSRDEGS*LLLGSR	APSRDEGsLLLGSRR	AGC
Q9D074-4;Q9D074;Q9D074-2;Q9D074-3;Q9D074-5	Mgrn1;Mgrn1;Mgrn1;Mgrn1;Mgrn1	MGRN1 iso 4;MGRN1;MGRN1 iso 2;MGRN1 iso 3;MGRN1 iso 5	-1.97	-1.51	-1.75	2.43	-1	402;380;381;380;402	E3 ubiquitin-protein ligase MGRN1	60.9	AVS*PAIPSAPLYEEITYSGISDGLSQASCPLAGLDR	LNGLRAVsPAIPSAP	Proline directed
Q7TPH6;Q7TPH6-2	Mycbp2;Mycbp2	MYCBP2;MYCBP2 iso 2	-3.07	-1.33	-2.1	1.85	-1	1583;1583	E3 ubiquitin-protein ligase MYCBP2	517.4	QVS*TENDSTLVHR	RSIVKQVsTENDSTL	AGC
Q7TPH6;Q7TPH6-2	Mycbp2;Mycbp2	MYCBP2;MYCBP2 iso 2	-1.43	-0.79	-1.05	2.97	-1	2846;2846	E3 ubiquitin-protein ligase MYCBP2	517.4	AES*PGPGSRSSSPK	SSGFRAEsPGPGSRS	Proline directed
Q9WTV7	Rlim	RNF12	-2.18	-0.55	-1.08	1.37	-1	194	E3 ubiquitin-protein ligase RLIM	66.3	AERNS*AEAVTEVPTTR	PSRAERNsAEAVTEV	AGC
Q5DTM8;Q5DTM8-2	Rnf20;Rnf20	RNF20;RNF20 iso 2	-1.44	-0.61	-1	1.98	-1	524, 525;374, 375	E3 ubiquitin-protein ligase BRE1A	113.5	SGSALLQSQS*S*TEDPKDEPTELKQDSEDLATHSSALK	SALLQSQsSTEDPKD;ALLQSQSsTEDPKDE	Other;Other
Q3U319	Rnf40	RNF40	-1.42	-1.88	-1.69	1.99	-1	584, 585	E3 ubiquitin-protein ligase BRE1B	113.9	KEELVS*S*EDDAQALTPVTQGLPSR	IKKEELVsSEDDAQA;KKEELVSsEDDAQAL	AGC;Other
Q64337;Q64337-2	Sqstm1;Sqstm1	SQSTM1;SQSTM1 iso 2	-2.44	-0.92	-1.55	1.79	-1	269, 271;269, 271	Sequestosome-1	48.1	SRLT*PT*TPESSSTGTEDK	GGKRSRLtPTTPESS;KRSRLTPtTPESSST	Proline directed;AGC
Q64337;Q64337-2	Sqstm1;Sqstm1	SQSTM1;SQSTM1 iso 2	-2.44	-0.92	-1.55	1.79	-1	269, 272;269, 272	Sequestosome-1	48.1	SRLT*PTT*PESSSTGTEDK	GGKRSRLtPTTPESS;RSRLTPTtPESSSTG	Proline directed;Proline directed
Q61510	Trim25	TRIM25	-1.61	-1.14	-1.37	2.18	-1	84	E3 ubiquitin/ISG15 ligase TRIM25	71.7	NTVMCAVVEQFLQAEQART*PVDDWTPPAR	LQAEQARtPVDDWTP	Proline directed
Q8C0E3;Q8C0E3-2	Trim47;Trim47	TRIM47;TRIM47 iso 2	-1.52	-0.57	-1.08	1.43	-1	591;592	Tripartite motif-containing protein 47	69.9	SGALAS*PTDPFQSR	RRSGALAsPTDPFQS	Proline directed
Q80VI1	Trim56	TRIM56	-1.21	-1.11	-1.17	2.64	-1	6	E3 ubiquitin-protein ligase TRIM56	79.5	VS*SPTLLEALSSDFLACK	xxMNSKVsSPTLLEA	AGC
Q80VI1	Trim56	TRIM56	-1.21	-1.11	-1.17	2.64	-1	7	E3 ubiquitin-protein ligase TRIM56	79.5	VSS*PTLLEALSSDFLACK	xMNSKVSsPTLLEAL	Proline directed
Q80VI1	Trim56	TRIM56	-1.21	-1.11	-1.17	2.64	-1	9	E3 ubiquitin-protein ligase TRIM56	79.5	VSSPT*LLEALSSDFLACK	NSKVSSPtLLEALSS	AGC
Q80X50;Q80X50-2;Q80X50-3;Q80X50-4;Q80X50-5	Ubap2l;Ubap2l;Ubap2l;Ubap2l;Ubap2l	NICE-4;NICE-4 iso 2;NICE-4 iso2;NICE-4 iso 4;NICE-4 iso 5	-1.33	-0.86	-1.11	2.08	-1	93;93;93;93;93	Ubiquitin-associated protein 2-like	116.7	AINVLLEGNPDT*HSWEMVGK	LLEGNPDtHSWEMVG	Other
Q71FD5	Znrf2	ZNRF2	-1.88	-0.82	-1.3	1.8	-1	147	E3 ubiquitin-protein ligase ZNRF2	23.7	LVIGSLPAHLS*PHLFGGFK	GSLPAHLsPHLFGGF	Proline directed
Q8VHG2	Amot	AMOT	-1.78	-1.13	-1.46	1.64	-1	1083	Angiomotin	120.8	RLS*TPNLMCNPDKPDAPAFHSSTLER	SSGPRRLsTPNLMCN	AGC
P59672;P59672-2	Anks1a;Anks1a	ANKS1A;ANKS1A iso 2	-2.13	-2.2	-2.18	2.7	-1	677;656	Ankyrin repeat and SAM domain-containing protein 1A	125.2	LEKS*PSFASEWDEIEK	GKKRLEKsPSFASEW	Proline directed
Q8BIX3	Arl14ep	ARL14EP	-1.48	-0.99	-1.18	2.91	-1	266	ARL14 effector protein	31	AYGLLS*PCHPYDILQK	GKAYGLLsPCHPYDI	Proline directed
Q9CZP7;Q9CZP7-2;Q9CZP7-3;Q9CZP7-4	Cdc37l1;Cdc37l1;Cdc37l1;Cdc37l1	CDC37L1;CDC37L1 iso 2;CDC37L1 iso 3;CDC37L1 iso 4	-1.21	-1.7	-1.43	2.2	-1	29;29;29;29	Hsp90 co-chaperone Cdc37-like 1	38.4	TGGETEEESDLDVS*PSSSHYSPVPDGGAQMYSHGIELACQK	EESDLDVsPSSSHYS	Proline directed
Q8BI72	Cdkn2aip	CDKN2AIP	-1.44	-0.64	-1.02	2.05	-1	124	CDKN2A-interacting protein	59.7	GIS*SSNEGVEEPSK	KVKKRGIsSSNEGVE	AGC
Q6PNC0	Dmxl1	DMXL1	-1.07	-0.94	-1.01	1.91	-1	572	DmX-like protein 1	335.8	STS*MLISSAHSK	TGLTRSTsMLISSAH	AGC
Q8VC03	Eml3	EML3	-1.29	-1.45	-1.4	1.9	-1	882	Echinoderm microtubule-associated protein-like 3	95.6	VLGAGSSGPAPAT*PSR	SSGPAPAtPSRTPSL	Proline directed
Q8R184	Fam110a	FAM110A	-1.48	-1.46	-1.48	2.54	-1	119	Protein FAM110A	31.6	RPQLDLDILSSLINLCDSPVS*PSEASR	NLCDSPVsPSEASRT	Proline directed
Q76LL6;Q76LL6-2;Q76LL6-4	Fhod3;Fhod3;Fhod3	FHOD3;FHOD3 iso 2;FHOD3 iso 4	-1.03	-1.21	-1.11	2.45	-1	1009;858;977	FH1/FH2 domain-containing protein 3	175.5	EAPGPPPPPPPTFLGLPPPPPPPLLDS*VPPPPVPGNLLASPVFNTPQGLGWSQVPR	PPPPLLDsVPPPPVP	Other
Q76LL6;Q76LL6-2;Q76LL6-4;Q76LL6-3	Fhod3;Fhod3;Fhod3;Fhod3	FHOD3;FHOD3 iso 2;FHOD3 iso 4;FHOD3 iso 3	-1.16	-1.27	-1.22	1.74	-1	345;345;345;345	FH1/FH2 domain-containing protein 3	175.5	RAS*MCSGGTVGEQQGLDR	HRDRRRAsMCSGGTV	AGC
Q76LL6;Q76LL6-2;Q76LL6-4;Q76LL6-3	Fhod3;Fhod3;Fhod3;Fhod3	FHOD3;FHOD3 iso 2;FHOD3 iso 4;FHOD3 iso 3	-1.5	-1.02	-1.3	1.33	-1	921;770;889;770	FH1/FH2 domain-containing protein 3	175.5	GAIS*PDVESQDKVPDTPPAQLK	EVGRGAIsPDVESQD	Proline directed
Q76LL6;Q76LL6-2;Q76LL6-4;Q76LL6-3	Fhod3;Fhod3;Fhod3;Fhod3	FHOD3;FHOD3 iso 2;FHOD3 iso 4;FHOD3 iso 3	-1.5	-1.02	-1.3	1.33	-1	933;782;901;782	FH1/FH2 domain-containing protein 3	175.5	GAISPDVESQDKVPDT*PPAQLK	SQDKVPDtPPAQLKT	Proline directed
O35450	Fkbpl	FKBPL	-1.79	-1.04	-1.35	4.24	-1	38	FK506-binding protein-like	38.3	QRS*PGLLPEALK	AIPFRQRsPGLLPEA	Proline directed
Q99MR1	Gigyf1	PERQ1	-1.59	-1.2	-1.42	1.86	-1	632	PERQ amino acid-rich with GYF domain-containing protein 1	116.2	S*LSVPDSGPLWDLHTSASSQSGGEASLWDIPINSSTQGPILEQLQLQHK	LLPTMSRsLSVPDSG	Other
Q3UMU9;Q3UMU9-2;Q3UMU9-3;Q3UMU9-4	Hdgfrp2;Hdgfrp2;Hdgfrp2;Hdgfrp2	HDGF2;HDGF2 iso2;HDGF2 iso3;HDGF2 iso 4	-1.71	-1.11	-1.4	2.74	-1	450, 454;449, 453;459, 463;397, 401	Hepatoma-derived growth factor-related protein 2	74.2	KRS*EGLS*LER	VERTRKRsEGLSLER;RKRSEGLsLERKGEK	AGC;AGC
Q3UMU9;Q3UMU9-2;Q3UMU9-3;Q3UMU9-4	Hdgfrp2;Hdgfrp2;Hdgfrp2;Hdgfrp2	HDGF2;HDGF2 iso2;HDGF2 iso3;HDGF2 iso 4	-2.45	-1.86	-2.14	3.08	-1	450;449;459;397	Hepatoma-derived growth factor-related protein 2	74.2	KRS*EGLSLER	VERTRKRsEGLSLER	AGC
Q6PGH2	Hn1l	HN1L	-0.89	-1.41	-1.16	1.91	-1	30	Hematological and neurological expressed 1-like protein	20	SMKPPGGESSDLFGS*PEEGISSSKPNR	ESSDLFGsPEEGISS	Proline directed
Q920Q8;Q920Q8-3;Q920Q8-4	Ivns1abp;Ivns1abp;Ivns1abp	IVNS1ABP;IVNS1ABP iso 3;IVNS1ABP iso 4	-0.91	-1.64	-1.25	1.87	-1	276;236;234	Influenza virus NS1A-binding protein homolog	71.5	QISGSSTGCLS*SPNASMQSPK	GSSTGCLsSPNASMQ	Other
Q148V7;Q148V7-2;Q148V7-3	Kiaa1468;Kiaa1468;Kiaa1468	KIAA1468;KIAA1468 iso 2;KIAA1468 iso 3	-1.78	-1.83	-1.82	1.84	-1	337;313;305	LisH domain and HEAT repeat-containing protein KIAA1468	134.5	DLVDVASGVDEDELEALT*PILGNVPPTLDTPLPIENTLLVQK	EDELEALtPILGNVP	Proline directed
Q8K2Q9	Kiaa1598	SHOT1	-1.79	-0.99	-1.25	1.63	-1	494	Shootin-1	71.3	LTAEADSSS*PTGILATSESK	TAEADSSsPTGILAT	Proline directed
Q6EDY6;Q6EDY6-3	Lrrc16a;Lrrc16a	LRRC16;LRRC16 iso 3	-1.17	-1.19	-1.2	1.31	-1	1197;1203	Leucine-rich repeat-containing protein 16A	151.8	LGNDVISQDPS*SPVSCNTER	DVISQDPsSPVSCNT	Other
Q505F5	Lrrc47	LRRC47	-1.19	-1.03	-1.11	1.94	-1	293	Leucine-rich repeat-containing protein 47	63.6	QHRES*GEGEEEVADSAR	ERKQHREsGEGEEEV	AGC
Q8R4U7	Luzp1	LUZP1	-1.7	-0.81	-1.2	2.05	-1	841	Leucine zipper protein 1	119.2	HTSTSNIQVGPPELTAISNHVSS*PLELSIHK	AISNHVSsPLELSIH	Proline directed
Q91Z58		C6orf132	-1.55	-1.25	-1.38	2.16	-1	281	Uncharacterized protein C6orf132 homolog	127.8	S*PLGPSPEPHLTFPR	SPAELKRsPLGPSPE	Proline directed
Q05AH6;Q05AH6-2	NA;NA	LOC144097;NA iso 2	-1.46	-0.78	-1.09	2.57	-1	122;122	Uncharacterized protein C11orf84 homolog	41.2	AHILEQHPHTLDLS*PSEK	HPHTLDLsPSEKSNI	Proline directed
Q3UHX2	Pdap1	PDAP1	-1.17	-1.65	-1.41	2.42	-1	176	28 kDa heat- and acid-stable phosphoprotein	20.6	MQS*LSLNK	LSGKRMQsLSLNKxx	AGC
Q7TSI1	Plekhm1	PLEKHM1	-1.6	-1.18	-1.4	2.97	-1	466	Pleckstrin homology domain-containing family M member 1	118.5	SAAGLCTS*PVQDTPESR	SAAGLCTsPVQDTPE	Proline directed
Q8BQ30;Q8BQ30-2	Ppp1r18;Ppp1r18	PPP1R18;Ppp1r18 iso 2	-1.34	-0.84	-1.1	2.6	-1	194;194	Phostensin	65.6	WRLS*PGETPEESLR	EAQKWRLsPGETPEE	Proline directed
Q8BQ30;Q8BQ30-2	Ppp1r18;Ppp1r18	PPP1R18;Ppp1r18 iso 2	-3.67	-1.48	-2.13	2.69	-1	224, 234;224, 234	Phostensin	65.6	EVLESILS*PGEPGDQKAS*PTDVHK	EVLESILsPGEPGDQ;EPGDQKAsPTDVHKW	Proline directed;Proline directed
Q8BQ30;Q8BQ30-2	Ppp1r18;Ppp1r18	PPP1R18;Ppp1r18 iso 2	-3.67	-1.48	-2.13	2.69	-1	224, 236;224, 236	Phostensin	65.6	EVLESILS*PGEPGDQKASPT*DVHK	EVLESILsPGEPGDQ;GDQKASPtDVHKWNL	Proline directed;AGC
Q8BQ30;Q8BQ30-2	Ppp1r18;Ppp1r18	PPP1R18;Ppp1r18 iso 2	-1.78	-0.92	-1.27	2.91	-1	224;224	Phostensin	65.6	EVLESILS*PGEPGDQK	EVLESILsPGEPGDQ	Proline directed
Q8BQ30;Q8BQ30-2	Ppp1r18;Ppp1r18	PPP1R18;Ppp1r18 iso 2	-1.62	-0.93	-1.18	2.34	-1	412;412	Phostensin	65.6	QQEEEAAEPRPPTPAPLS*PPPSAPTAPQPSGDPLMSR	PPTPAPLsPPPSAPT	Proline directed
Q8R3Q2	Ppp6r2	SAPS2	-1.21	-1.15	-1.19	1.49	-1	863	Serine/threonine-protein phosphatase 6 regulatory subunit 2	100.4	SPAVATIAPS*K	AVATIAPsKAGSPTA	Other
Q8C5R2	Proser2	PROSER2	-1.97	-1.17	-1.48	1.73	-1	220, 222	Proline and serine-rich protein 2	50.4	LAGNEALS*PT*SPSKEGR	LAGNEALsPTSPSKE;GNEALSPtSPSKEGR	Proline directed;Other
Q9D1T5	Prr15	PRR15	-5.28	-4.16	-4.8	1.79	-1	107	Proline-rich protein 15	13.6	ATLLPEGDKS*PEEADFPDDPQEDKQ	LLPEGDKsPEEADFP	Proline directed
Q8BHL8	Psmf1	PSMF1	-1.46	-0.83	-1.08	3.39	-1	189	Proteasome inhibitor PI31 subunit	29.6	DPLS*PFAVGGDDLDPFGCQR	PAWRDPLsPFAVGGD	Proline directed
Q9D0P7	Psrc1	PSRC1	-1.34	-1.8	-1.61	1.95	-1	70	Proline/serine-rich coiled-coil protein 1	34.7	FSLGPLS*PEKLEEILDEANR	RFSLGPLsPEKLEEI	Proline directed
Q6NXI6;Q6NXI6-2	Rprd2;Rprd2	RPRD2;RPRD2 iso 2	-1.85	-1.1	-1.48	1.48	-1	457, 461;413, 417	Regulation of nuclear pre-mRNA domain-containing protein 2	156.5	PLSTALLS*PSPT*LVLPNLANVDLAK	PLSTALLsPSPTLVL;ALLSPSPtLVLPNLA	Proline directed;Other
Q6NXI6;Q6NXI6-2	Rprd2;Rprd2	RPRD2;RPRD2 iso 2	-1.85	-1.1	-1.48	1.48	-1	459, 461;415, 417	Regulation of nuclear pre-mRNA domain-containing protein 2	156.5	PLSTALLSPS*PT*LVLPNLANVDLAK	STALLSPsPTLVLPN;ALLSPSPtLVLPNLA	Proline directed;Other
Q3TI53;Q3TI53-1;Q3TI53-3;Q3TI53-6;Q3TI53-7	Schip1;Schip1;Schip1;Schip1;Schip1	SCHIP1;SCHIP1 iso 1;SCHIP1 iso 3;SCHIP1 iso 6;SCHIP1 iso 7	-1.59	-0.73	-1.15	1.56	-1	390;362;150;162;465	Schwannomin-interacting protein 1	53.3	KKS*PVADLLPHMPHISECLMK	EKQNRKKsPVADLLP	Proline directed
Q6P5D8	Smchd1	SMCHD1	-1.62	-0.76	-1.19	1.71	-1	1922	Structural maintenance of chromosomes flexible hinge domain-containing protein 1	225.5	LSS*VNEDLDNQLQYLHTPDMK	TALYRLSsVNEDLDN	AGC
Q6P5D8	Smchd1	SMCHD1	-1.85	-1.01	-1.42	2.16	-1	1975	Structural maintenance of chromosomes flexible hinge domain-containing protein 1	225.5	CNESLCHS*PKIEVTECPIPTKR	CNESLCHsPKIEVTE	Proline directed
Q9CYZ2	Tpd52l2	TPD52L2	-1.38	-0.68	-1.03	2.1	-1	206	Tumor protein D54	24	ENGSDNLPPS*PGSGDQTLPDHAPF	GSDNLPPsPGSGDQT	Proline directed
O88413	Tulp3	TULP3	-1.12	-1.05	-1.09	1.92	-1	126	Tubby-related protein 3	51.2	LKPEAQDLESKPQVLSVGSPAPEEGTEGSADGES*PEETAPKPDLQEILQK	EGSADGEsPEETAPK	Proline directed
O88413	Tulp3	TULP3	-1.48	-1.12	-1.3	2.5	-1	167	Tubby-related protein 3	51.2	HGILSSVNYDEEPDKEEDEGGNLSS*PSAR	DEGGNLSsPSARSEE	Proline directed
Q5H8C4;Q5H8C4-2	Vps13a;Vps13a	VPS13A;VPS13A iso 2	-3.7	-4.45	-4.07	2.18	-1	831, 845;831, 845	Vacuolar protein sorting-associated protein 13A	359.2	LIPLLEQPVT*EDDSEEEFFDAPCS*PLEECPQVSCR	PLLEQPVtEDDSEEE;EFFDAPCsPLEECPQ	Other;Proline directed
Q9EP82	Wdr4	WDR4	-1.66	-0.92	-1.22	1.54	-1	392	tRNA (guanine-N(7)-)-methyltransferase non-catalytic subunit WDR4	45.7	QRS*PFPGSPEQTKK	LKKKRQRsPFPGSPE	Proline directed
Q99MS7;Q99MS7-2;Q99MS7-3	Ehbp1l1;Ehbp1l1;Ehbp1l1	EHBP1L1;EHBP1L1 iso2;EHBP1L1 iso5	-1.26	-1.41	-1.34	1.57	-1	239;239;239	EH domain-binding protein 1-like protein 1	184.7	TLCEEEDEGHIRPQQAAARPS*SAEDTSPAPVSAPAPPVR	QQAAARPsSAEDTSP	AGC
Q99MS7;Q99MS7-2;Q99MS7-3	Ehbp1l1;Ehbp1l1;Ehbp1l1	EHBP1L1;EHBP1L1 iso2;EHBP1L1 iso5	-1.26	-1.41	-1.34	1.57	-1	240;240;240	EH domain-binding protein 1-like protein 1	184.7	TLCEEEDEGHIRPQQAAARPSS*AEDTSPAPVSAPAPPVR	QAAARPSsAEDTSPA	AGC
Q80TY0;Q80TY0-2;Q80TY0-4;Q80TY0-3	Fnbp1;Fnbp1;Fnbp1;Fnbp1	FNBP1;FNBP1 iso4;FNBP1 iso4;FNBP1 iso3	-1.17	-1.01	-1.09	1.98	-1	496;430;402;430	Formin-binding protein 1	71.3	RQS*GLYDGQTHQTVTNCAQDR	SEQARRQsGLYDGQT	AGC
Q99JX3;Q99JX3-2	Gorasp2;Gorasp2	GRASP55;GRASP55 iso 2	-2.52	-1.27	-1.82	2.26	-1	342;274	Golgi reassembly-stacking protein 2	47	IMPGVGLPELGS*PGLPPLPSLPPR	VGLPELGsPGLPPLP	Proline directed
Q8K1N2	Phldb2	PHLDB2	-1.84	-1.04	-1.39	2.77	-1	840	Pleckstrin homology-like domain family B member 2	141.4	EGYISVNEINESCGNS*TNLSPSTQFPADADAAVTEPALAVPVSQPQSSEHFR	INESCGNsTNLSPST	Other
Q9DBG5	Plin3	perilipin 3	-1.95	-1.32	-1.64	2.6	-1	433	Perilipin-3	47.2	EALDNTVEYVAQNTPAM#WLVGPFAPGITEKT*PEGK	APGITEKtPEGKxxx	Proline directed
O08547	Sec22b	SEC22B	-1.55	-1.27	-1.41	2.18	-1	137	Vesicle-trafficking protein SEC22b	24.7	NLGS*INTELQDVQR	RARRNLGsINTELQD	AGC
Q8CHC4	Synj1	SYNJ1	-1.6	-0.81	-1.17	2.15	-1	1084	Synaptojanin-1	172.5	TPGPPSSQGS*PVDTQPAAQK	GPPSSQGsPVDTQPA	Proline directed
Q8K3E5;Q8K3E5-2	Ahi1;Ahi1	AHI1;AHI1 iso 2	1.79	1.65	1.74	2.1	1	181;181	Jouberin	119.6	AVSNDNEDTNGDGVHEITSRDS*PVHPK	HEITSRDsPVHPKCL	Proline directed
G5E8K5	Ank3	ANK3	1.34	0.89	1.07	1.75	1	830	Ankyrin-3	213.9	MNVPETMNEVLDMS*DDEVR	MNEVLDMsDDEVRKA	Other
G5E8K5-2;G5E8K5-6	Ank3;Ank3	ANK3 iso2;ANK3 iso6	0.82	3.44	1.29	1.94	1	1560;732	Ankyrin-3	188.1	SFADENNVFHDPVDGWQNETPSGSLES*PAQAR	TPSGSLEsPAQARRL	Proline directed
G5E8K5;G5E8K5-3;G5E8K5-4;G5E8K5-5	Ank3;Ank3;Ank3;Ank3	ANK3;ANK3 iso10;ANK3 iso10;ANK3 iso10	0.81	2.32	1.2	4.05	1	1795;1756;928;928	Ankyrin-3	213.9	AELAMSSLAGWQNETPSGSLES*PAQAR	TPSGSLEsPAQARRL	Proline directed
G5E8K5;G5E8K5-3;G5E8K5-4;G5E8K5-5;G5E8K5-2;G5E8K5-6	Ank3;Ank3;Ank3;Ank3;Ank3;Ank3	ANK3;ANK3 iso10;ANK3 iso10;ANK3 iso10;ANK3 iso2;ANK3 iso6	1.25	1.13	1.21	1.36	1	1569;1530;702;702;1530;702	Ankyrin-3	213.9	IDIVTLLEGPIFDYGNIS*GTR	IFDYGNIsGTRSFAD	Other
G5E8K5;G5E8K5-3;G5E8K5-4;G5E8K5-5;G5E8K5-2;G5E8K5-6	Ank3;Ank3;Ank3;Ank3;Ank3;Ank3	ANK3;ANK3 iso10;ANK3 iso10;ANK3 iso10;ANK3 iso2;ANK3 iso6	1.18	0.93	1.1	1.49	1	960;921;93;93;921;93	Ankyrin-3	213.9	EFDSDS*LR	TREFDSDsLRHYSWA	Other
P17426;P17426-2	Ap2a1;Ap2a1	AP2A1;AP2A1 iso 2	1.29	0.92	1.09	2.2	1	649, 650, 655;649, 650, 655	AP-2 complex subunit alpha-1	107.6	DTSSNDINGGVEPTPS*T*VSTPS*PSADLLGLR	GGVEPTPsTVSTPSP;GVEPTPStVSTPSPS;PSTVSTPsPSADLLG	Other;Other;Proline directed
Q9DBJ3	Baiap2l1	IRTKS	1.55	0.78	1.19	1.41	1	332	Brain-specific angiogenesis inhibitor 1-associated protein 2-like protein 1	57.2	SVS*VATGLNMMK	PSLQRSVsVATGLNM	AGC
Q9QZK2;Q9QZK2-2	Bcar3;Bcar3	BCAR3;BCAR3 iso 2	1.9	1.1	1.45	2.32	1	370;250	Breast cancer anti-estrogen resistance protein 3	92.2	TGSEPTLS*PALVR	TGSEPTLsPALVRRF	Proline directed
P59242;P59242-2	Cgn;Cgn	CGN;CGN iso2	2.29	1.11	1.48	2.55	1	142;142	Cingulin	136.4	SQSQASLTGLAFMS*PSNR	LTGLAFMsPSNRSTS	Proline directed
P59242;P59242-2	Cgn;Cgn	CGN;CGN iso2	1.69	0.77	1.16	1.87	1	282;282	Cingulin	136.4	S*TPDLLR	PAMVQFKsTPDLLRD	Other
P59242;P59242-2	Cgn;Cgn	CGN;CGN iso2	1.69	0.77	1.16	1.87	1	283;283	Cingulin	136.4	ST*PDLLR	AMVQFKStPDLLRDQ	Proline directed
Q60902	Eps15l1	EPS15R	0.99	1.51	1.19	2.92	1	791	Epidermal growth factor receptor substrate 15-like 1	99.2	KPAPPRPKPPS*GQSTPVSQLGSSDFPESPDPFQPLGADSGDPFQNKK	PPRPKPPsGQSTPVS	AGC
Q8BUV3	Gphn	gephyrin	1.14	1.37	1.27	1.62	1	188, 194, 199	Gephyrin	83.2	VKEVHDELEDLPS*PPPPLS*PPPTT*SPHK	DELEDLPsPPPPLSP;PSPPPPLsPPPTTSP;PLSPPPTtSPHKQTE	Proline directed;Proline directed;Other
Q8BUV3	Gphn	gephyrin	1.14	1.37	1.27	1.62	1	188, 194, 200	Gephyrin	83.2	VKEVHDELEDLPS*PPPPLS*PPPTTS*PHK	DELEDLPsPPPPLSP;PSPPPPLsPPPTTSP;LSPPPTTsPHKQTED	Proline directed;Proline directed;Proline directed
Q8BUV3	Gphn	gephyrin	1.36	1.44	1.39	2.22	1	194	Gephyrin	83.2	VKEVHDELEDLPSPPPPLS*PPPTTSPHK	PSPPPPLsPPPTTSP	Proline directed
Q60760;Q60760-2;Q60760-3	Grb10;Grb10;Grb10	GRB10;GRB10 iso 2;GRB10 iso 3	2.7	3.71	3.07	1.52	1	103, 104;103, 104;103, 104	Growth factor receptor-bound protein 10	70.5	TASLPAIPNPFPELTGAAPGSPPSVAPS*S*LPPPPSQPPAK	SPPSVAPsSLPPPPS;PPSVAPSsLPPPPSQ	Other;Other
Q60760;Q60760-2;Q60760-3	Grb10;Grb10;Grb10	GRB10;GRB10 iso 2;GRB10 iso 3	3.43	4.07	3.68	2.76	1	455, 458;430, 433;375, 378	Growth factor receptor-bound protein 10	70.5	SVS*ENS*LVAMDFSGQIGR	NAPMRSVsENSLVAM;MRSVSENsLVAMDFS	AGC;Other
Q60760;Q60760-2;Q60760-3	Grb10;Grb10;Grb10	GRB10;GRB10 iso 2;GRB10 iso 3	3.28	3.56	3.38	1.71	1	458;433;378	Growth factor receptor-bound protein 10	70.5	SVSENS*LVAMDFSGQIGR	MRSVSENsLVAMDFS	Other
Q60760;Q60760-2;Q60760-3	Grb10;Grb10;Grb10	GRB10;GRB10 iso 2;GRB10 iso 3	1.92	4.1	2.81	1.88	1	501, 503;476, 478;421, 423	Growth factor receptor-bound protein 10	70.5	MNILSS*QS*PLHPSTLNAVIHR	TRMNILSsQSPLHPS;MNILSSQsPLHPSTL	Other;Proline directed
Q60760;Q60760-2;Q60760-3	Grb10;Grb10;Grb10	GRB10;GRB10 iso 2;GRB10 iso 3	1.63	2.33	1.89	3.31	1	503;478;423	Growth factor receptor-bound protein 10	70.5	MNILSSQS*PLHPSTLNAVIHR	MNILSSQsPLHPSTL	Proline directed
Q60760;Q60760-2;Q60760-3	Grb10;Grb10;Grb10	GRB10;GRB10 iso 2;GRB10 iso 3	2.14	3.32	2.55	3.13	1	76, 96, 103;76, 96, 103;76, 96, 103	Growth factor receptor-bound protein 10	70.5	T*ASLPAIPNPFPELTGAAPGS*PPSVAPS*SLPPPPSQPPAK	EEDQQLRtASLPAIP;LTGAAPGsPPSVAPS;SPPSVAPsSLPPPPS	Other;Proline directed;Other
Q60760;Q60760-2;Q60760-3	Grb10;Grb10;Grb10	GRB10;GRB10 iso 2;GRB10 iso 3	2.14	3.32	2.55	3.13	1	76, 96, 104;76, 96, 104;76, 96, 104	Growth factor receptor-bound protein 10	70.5	T*ASLPAIPNPFPELTGAAPGS*PPSVAPSS*LPPPPSQPPAK	EEDQQLRtASLPAIP;LTGAAPGsPPSVAPS;PPSVAPSsLPPPPSQ	Other;Proline directed;Other
Q60760;Q60760-2;Q60760-3	Grb10;Grb10;Grb10	GRB10;GRB10 iso 2;GRB10 iso 3	2.14	3.32	2.55	3.13	1	76, 99, 104;76, 99, 104;76, 99, 104	Growth factor receptor-bound protein 10	70.5	T*ASLPAIPNPFPELTGAAPGSPPS*VAPSS*LPPPPSQPPAK	EEDQQLRtASLPAIP;AAPGSPPsVAPSSLP;PPSVAPSsLPPPPSQ	Other;Other;Other
Q60760;Q60760-2;Q60760-3	Grb10;Grb10;Grb10	GRB10;GRB10 iso 2;GRB10 iso 3	2.16	3.23	2.52	2.02	1	96;96;96	Growth factor receptor-bound protein 10	70.5	TASLPAIPNPFPELTGAAPGS*PPSVAPSSLPPPPSQPPAK	LTGAAPGsPPSVAPS	Proline directed
Q60760;Q60760-2;Q60760-3	Grb10;Grb10;Grb10	GRB10;GRB10 iso 2;GRB10 iso 3	2.7	3.71	3.07	1.52	1	99, 103;99, 103;99, 103	Growth factor receptor-bound protein 10	70.5	TASLPAIPNPFPELTGAAPGSPPS*VAPS*SLPPPPSQPPAK	AAPGSPPsVAPSSLP;SPPSVAPsSLPPPPS	Other;Other
Q60760;Q60760-2;Q60760-3	Grb10;Grb10;Grb10	GRB10;GRB10 iso 2;GRB10 iso 3	2.57	4.17	3.09	1.51	1	99;99;99	Growth factor receptor-bound protein 10	70.5	TASLPAIPNPFPELTGAAPGSPPS*VAPSSLPPPPSQPPAK	AAPGSPPsVAPSSLP	Other
Q60760;Q60760-2;Q60760-3	Grb10;Grb10;Grb10	GRB10;GRB10 iso 2;GRB10 iso 3	2.03	2.43	2.23	2.7	1	500, 503;475, 478;420, 423	Growth factor receptor-bound protein 10	70.5	MNILS*SQS*PLHPSTLNAVIHR	STRMNILsSQSPLHP;MNILSSQsPLHPSTL	AGC;Proline directed
Q60760;Q60760-2;Q60760-3	Grb10;Grb10;Grb10	GRB10;GRB10 iso 2;GRB10 iso 3	3	4.03	3.39	1.92	1	90, 103;90, 103;90, 103	Growth factor receptor-bound protein 10	70.5	TASLPAIPNPFPELT*GAAPGSPPSVAPS*SLPPPPSQPPAK	PNPFPELtGAAPGSP;SPPSVAPsSLPPPPS	Other;Other
Q60760;Q60760-2;Q60760-3	Grb10;Grb10;Grb10	GRB10;GRB10 iso 2;GRB10 iso 3	2.77	3.83	3.09	2.16	1	90, 96, 104;90, 96, 104;90, 96, 104	Growth factor receptor-bound protein 10	70.5	TASLPAIPNPFPELT*GAAPGS*PPSVAPSS*LPPPPSQPPAK	PNPFPELtGAAPGSP;LTGAAPGsPPSVAPS;PPSVAPSsLPPPPSQ	Other;Proline directed;Other
Q60760;Q60760-2;Q60760-3	Grb10;Grb10;Grb10	GRB10;GRB10 iso 2;GRB10 iso 3	2.34	3.46	2.71	2.71	1	90, 96;90, 96;90, 96	Growth factor receptor-bound protein 10	70.5	TASLPAIPNPFPELT*GAAPGS*PPSVAPSSLPPPPSQPPAK	PNPFPELtGAAPGSP;LTGAAPGsPPSVAPS	Other;Proline directed
Q60760;Q60760-2;Q60760-3	Grb10;Grb10;Grb10	GRB10;GRB10 iso 2;GRB10 iso 3	2.35	3.49	2.75	1.71	1	90;90;90	Growth factor receptor-bound protein 10	70.5	TASLPAIPNPFPELT*GAAPGSPPSVAPSSLPPPPSQPPAK	PNPFPELtGAAPGSP	Other
Q8BUK6	Hook3	HOOK3	1.77	1.09	1.38	2.03	1	707	Protein Hook homolog 3	83.2	S*YPGHVQPATAR	QATSTRRsYPGHVQP	AGC
Q8BUK6	Hook3	HOOK3	1.77	1.09	1.38	2.03	1	708	Protein Hook homolog 3	83.2	SY*PGHVQPATAR	ATSTRRSyPGHVQPA	Proline directed
P35569	Irs1	IRS1	1.43	0.92	1.19	1.8	1	1137, 1139	Insulin receptor substrate 1	130.6	RHSS*AS*FENVWLRPGDLGGVSK	EDVKRHSsASFENVW;VKRHSSAsFENVWLR	AGC;AGC
P81122	Irs2	IRS2	1.46	0.65	1.08	1.39	1	388	Insulin receptor substrate 2	136.7	TASEGDGGAAGGAGTAGGRPMSVAGSPLS*PGPVR	SVAGSPLsPGPVRAP	Proline directed
Q9Z0R6;Q9Z0R6-2	Itsn2;Itsn2	ITSN2;Q9CQD9 iso 2	2.32	1.01	1.59	1.68	1	574;574	Intersectin-2	188.8	NMQLSNT*PDSGISLLHK	KNMQLSNtPDSGISL	Proline directed
Q9CSB4;Q9CSB4-2	Pard3b;Pard3b	PAR3-beta;PAR3-beta iso 2	1.48	1.3	1.41	1.96	1	730;730	Partitioning defective 3 homolog B	132.7	SDS*PGKDFGPTLGLK	LADRRSDsPGKDFGP	Proline directed
Q9EQZ7;Q9EQZ7-3	Rims2;Rims2	RIMS2;RIMS2 iso4	3.11	2.75	2.96	2.07	1	1095;863	Regulating synaptic membrane exocytosis protein 2	172.8	TGSVQTS*PSSTPGTGR	RTGSVQTsPSSTPGT	Proline directed
Q9EQZ7;Q9EQZ7-3	Rims2;Rims2	RIMS2;RIMS2 iso4	3.26	1.68	2.52	1.42	1	1251;1019	Regulating synaptic membrane exocytosis protein 2	172.8	NDGSQS*DTAVGALGTSGK	EKNDGSQsDTAVGAL	Other
Q9EQZ7;Q9EQZ7-3	Rims2;Rims2	RIMS2;RIMS2 iso4	0.91	1.94	1.3	2.66	1	409;177	Regulating synaptic membrane exocytosis protein 2	172.8	RHS*DVSLANAELEDSR	ARHERRHsDVSLANA	AGC
Q9EQG3	Scel	SCEL	1.16	1.66	1.37	1.52	1	287	Sciellin	72.9	GNQAFGS*LKK	KGNQAFGsLKKINQR	Other
O08992	Sdcbp	syntenin	1.21	0.9	1.05	2.34	1	89	Syntenin-1	32.4	PSS*VNYMVAPVTGNDAGIR	QLVARPSsVNYMVAP	AGC
Q8R550;Q8R550-2;Q8R550-3;Q8R550-8	Sh3kbp1;Sh3kbp1;Sh3kbp1;Sh3kbp1	SH3KBP1;SH3KBP1 iso3;SH3KBP1 iso3;SH3KBP1 iso3	3.31	2.72	3.04	2.05	1	274;230;193;230	SH3 domain-containing kinase-binding protein 1	78.1	S*IEVENDFLPVEK	PIKLRPRsIEVENDF	AGC
P70441	Slc9a3r1	NHERF	0.72	1.83	1.21	1.48	1	273	Na(+)/H(+) exchange regulatory cofactor NHE-RF1	38.6	EALVEPAS*ESPRPALAR	EALVEPAsESPRPAL	Other
Q04692	Smarcad1	SMARCAD1	1.33	1.07	1.18	3	1	124	SWI/SNF-related matrix-associated actin-dependent regulator of chromatin subfamily A containing DEAD/H box 1	116.4	DTVIIVS*EPSEDEESHDLPSVTR	KDTVIIVsEPSEDEE	Other
Q04692	Smarcad1	SMARCAD1	1.33	1.07	1.18	3	1	127	SWI/SNF-related matrix-associated actin-dependent regulator of chromatin subfamily A containing DEAD/H box 1	116.4	DTVIIVSEPS*EDEESHDLPSVTR	VIIVSEPsEDEESHD	Other
Q8BZ60	Ston2	STON2	1.43	1.38	1.4	2.93	1	253	Stonin-2	99.5	KPNT*PSAATAAPDVPFNSTGSFK	PSPKKPNtPSAATAA	Proline directed
Q6ZWQ0;Q6ZWQ0-3	Syne2;Syne2	SYNE2;SYNE2 iso 3	1.47	1.05	1.27	1.72	1	6348, 6352;1354, 1358	Nesprin-2	782.2	LTSHTPGLDDEKEAS*ENET*DIEDPR	LDDEKEAsENETDIE;KEASENEtDIEDPRE	AGC;Other
P97393	Arhgap5	ARHGAP5	0.69	1.61	1.05	2.26	1	1201	Rho GTPase-activating protein 5	172	PLLS*PVETWK	SEEDPLLsPVETWKG	Proline directed
Q7SIG6;Q7SIG6-2	Asap2;Asap2	DDEF2;DDEF2 iso 2	0.89	1.27	1.06	2.38	1	704;555	Arf-GAP with SH3 domain, ANK repeat and PH domain-containing protein 2	106.7	LLHEDLDES*DDDVDEK	LHEDLDEsDDDVDEK	Other
A2AF47	Dock11	DOCK11	2.19	1.56	1.87	2.15	1	1240	Dedicator of cytokinesis protein 11	237.6	EDSRGS*LIPEGATGFPDPGSTSENTR	KREDSRGsLIPEGAT	AGC
A2AF47	Dock11	DOCK11	1.13	1.97	1.5	2.18	1	157	Dedicator of cytokinesis protein 11	237.6	IPNHVFEIDEDCEKDEDSS*SLCSQK	CEKDEDSsSLCSQKG	AGC
B2RY04	Dock5	DOCK5	2.18	1.15	1.65	1.76	1	1807	Dedicator of cytokinesis protein 5	214.3	TLSSPSLQT*DGLTASVPPPPPPK	LSSPSLQtDGLTASV	Other
Q8VDR9;Q8VDR9-2	Dock6;Dock6	DOCK6;DOCK6 iso 2	0.93	1.26	1.08	2.12	1	882;882	Dedicator of cytokinesis protein 6	233.1	SISSS*NPDLAVVPGSVDDEVSR	RSKSISSsNPDLAVV	AGC
O08553	Dpysl2	CRMP-2	1.35	0.83	1.14	1.49	1	514, 517, 522	Dihydropyrimidinase-related protein 2	62.2	TVT*PAS*SAKTS*PAK	SVTPKTVtPASSAKT;PKTVTPAsSAKTSPA;PASSAKTsPAKQQAP	Proline directed;Other;Proline directed
Q68FF6	Git1	GIT1	1.31	1.7	1.48	2.03	1	394, 397, 401	ARF GTPase-activating protein GIT1	85.2	SQSELDDQHDYDS*VAS*DEDT*DQEPLPSAGATR	DDQHDYDsVASDEDT;HDYDSVAsDEDTDQE;SVASDEDtDQEPLPS	Other;Other;Other
Q68FF6	Git1	GIT1	1.28	0.92	1.1	2.05	1	580	ARF GTPase-activating protein GIT1	85.2	GVSASSVPFTPSS*PLLSCSQEGSR	SVPFTPSsPLLSCSQ	Proline directed
Q68FF6	Git1	GIT1	1.28	0.92	1.1	2.05	1	579	ARF GTPase-activating protein GIT1	85.2	GVSASSVPFTPS*SPLLSCSQEGSR	SSVPFTPsSPLLSCS	Other
Q9JLQ2	Git2	GIT2	1.09	1.07	1.07	3.14	1	391, 396	ARF GTPase-activating protein GIT2	78.7	TVSTQHSTESQDNDQPDY*DSVAS*DEDTDVETR	QDNDQPDyDSVASDE;PDYDSVAsDEDTDVE	Other;Other
Q9JLQ2	Git2	GIT2	1.34	0.86	1.17	1.4	1	396	ARF GTPase-activating protein GIT2	78.7	TVSTQHSTESQDNDQPDYDSVAS*DEDTDVETR	PDYDSVAsDEDTDVE	Other
P57016	Lad1	LAD1	2.02	0.62	1.26	1.31	1	72	Ladinin-1	58.8	LPSVEEAEVSKPS*PPASKDEDEDFQAILR	EAEVSKPsPPASKDE	Proline directed
O88735;O88735-2	Map7;Map7	MAP7;MAP7 iso2	3.21	0.95	1.54	1.99	1	161;161	Ensconsin	82	SNRWS*WGSPLHGSSSIHSGDPDRR	RQKSNRWsWGSPLHG	AGC
O88735;O88735-2	Map7;Map7	MAP7;MAP7 iso2	2.46	1.28	1.61	3	1	202;202	Ensconsin	82	LSSS*SATLLNSPDR	ISKRLSSsSATLLNS	AGC
O88735;O88735-2	Map7;Map7	MAP7;MAP7 iso2	2.07	0.8	1.23	2.24	1	209;209	Ensconsin	82	LSSSSATLLNS*PDR	SSATLLNsPDRARRL	Proline directed
O88735;O88735-2	Map7;Map7	MAP7;MAP7 iso2	3.12	0.63	1.32	1.41	1	316;324	Ensconsin	82	TLS*PSNLK	PGARRTLsPSNLKAR	Proline directed
Q9QZQ1;Q9QZQ1-2	Mllt4;Mllt4	Afadin;Afadin iso2	3.42	1.19	2.15	1.42	1	1232;1217	Afadin	206.4	EYFT*FPASK	TYTREYFtFPASKSQ	AGC
Q9D735		TRIR	0.96	1.07	1.01	1.63	1	37	Uncharacterized protein C19orf43 homolog	18.4	WAESGPGTSPES*GDDEVSGSSPVSSGVNLFANDGSFLELFK	GPGTSPEsGDDEVSG	Other
Q9D735		TRIR	0.96	1.07	1.01	1.63	1	50	Uncharacterized protein C19orf43 homolog	18.4	WAESGPGTSPESGDDEVSGSSPVSS*GVNLFANDGSFLELFK	SGSSPVSsGVNLFAN	Other
Q9D735		TRIR	0.96	1.07	1.01	1.63	1	45	Uncharacterized protein C19orf43 homolog	18.4	WAESGPGTSPESGDDEVSGS*SPVSSGVNLFANDGSFLELFK	GDDEVSGsSPVSSGV	Other
Q9JLV1	Bag3	BAG3	1.8	0.83	1.27	1.68	1	201	BAG family molecular chaperone regulator 3	61.8	SS*LGSHQLPR	LPSSGRSsLGSHQLP	AGC
P28661;P28661-2;P28661-4	Sept4;Sept4;Sept4	SEPT4;SEPT4 iso 2;SEPT4 iso 4	0.96	1.19	1.05	1.98	1	429;410;330	Septin-4	54.9	LT*RESGTDFPIPAVPPGTDPETEK	ERNRNKLtRESGTDF	AGC
P28661;P28661-2;P28661-4	Sept4;Sept4;Sept4	SEPT4;SEPT4 iso 2;SEPT4 iso 4	0.96	1.19	1.05	1.98	1	432;413;333	Septin-4	54.9	LTRES*GTDFPIPAVPPGTDPETEK	RNKLTREsGTDFPIP	AGC
P28661;P28661-2;P28661-4	Sept4;Sept4;Sept4	SEPT4;SEPT4 iso 2;SEPT4 iso 4	0.96	1.19	1.05	1.98	1	434;415;335	Septin-4	54.9	LTRESGT*DFPIPAVPPGTDPETEK	KLTRESGtDFPIPAV	AGC
Q8BZ47	Znf609	ZNF609	1.03	1.15	1.08	1.49	1	21	Zinc finger protein 609	151	GVDANPVETY*DSGDEWDIGVGNLIIDLDADLEKDQQK	DANPVETyDSGDEWD	Other
Q62036	Cep131	CEP131	0.93	1.55	1.18	2.25	1	473	Centrosomal protein of 131 kDa	120.2	YAWT*DEEEDANSLTADNLEK	HKDRYAWtDEEEDAN	AGC
Q62393	Tpd52	TPD52	1.63	1.19	1.45	1.55	1	35	Tumor protein D52	24.3	NYLYLSPSGNT*SPPGSPTQNVGLLK	YLSPSGNtSPPGSPT	Other
P63028	Tpt1	TPT1	2.99	1.17	1.63	2.07	1	46	Translationally-controlled tumor protein	19.4	TEGAIDDS*LIGGNASAEGPEGEGTESTVVTGVDIVM#NHHLQETSFTK	TEGAIDDsLIGGNAS	Other
Q8R1F1	Fam129b	FAM129B	1.3	0.99	1.19	1.53	1	674, 686	Niban-like protein 1	84.8	GLLAQDLQAESSPPAS*PLLNGAPVQESS*QPVAVPEASPPASPLR	AESSPPAsPLLNGAP;GAPVQESsQPVAVPE	Proline directed;Other
Q8R1F1	Fam129b	FAM129B	1.3	0.99	1.19	1.53	1	685, 686	Niban-like protein 1	84.8	GLLAQDLQAESSPPASPLLNGAPVQES*S*QPVAVPEASPPASPLR	NGAPVQEsSQPVAVP;GAPVQESsQPVAVPE	Other;Other
Q3TN34	Micall2	MICALL2	1.97	1.11	1.43	1.77	1	766, 768	MICAL-like protein 2	108.2	RKPCPAGSGPSPAALS*PS*PSHR	GPSPAALsPSPSHRK;SPAALSPsPSHRKKL	Proline directed;Proline directed
Q3TN34	Micall2	MICALL2	1.14	1	1.08	1.3	1	558	MICAL-like protein 2	108.2	VPAVMNTSASKVS*PVVDAPAQESSR	NTSASKVsPVVDAPA	Proline directed
O88665	Brd7	BRD7	1.05	1.37	1.19	1.74	1	289	Bromodomain-containing protein 7	74	EREDSGDAETQAFRS*PAK	AETQAFRsPAKDNKR	Proline directed
Q80TV8;Q80TV8-2	Clasp1;Clasp1	CLASP1;CLASP1 iso3	1.32	1.04	1.21	1.7	1	559;559	CLIP-associating protein 1	169.1	SSSSS*QESLNRPLSAK	SDRSSSSsQESLNRP	AGC
Q9QYJ0	Dnaja2	DNAJA2	1.57	1.98	1.71	1.38	1	394, 395	DnaJ homolog subfamily A member 2	45.7	EAYNDS*S*DEESSSHHGPGVQ	RREAYNDsSDEESSS;REAYNDSsDEESSSH	Other;Other
P54103	Dnajc2	DNAJC2	3.4	3.57	3.47	2.26	1	48	DnaJ homolog subfamily C member 2	71.7	NAST*SFQELEDKK	RRNRNAStSFQELED	AGC
Q8R1Q8	Dync1li1	DNCLI1	1.79	1.15	1.52	1.57	1	510	Cytoplasmic dynein 1 light intermediate chain 1	56.6	KPASVS*PTTPTSPTEGEAS	TRKPASVsPTTPTSP	Proline directed
Q8BSP2;Q8BSP2-2;Q8BSP2-3	Ncaph2;Ncaph2;Ncaph2	NCAPH2;NCAPH2 iso 2;NCAPH2 iso 3	0.94	1.45	1.14	2.29	1	231;231;223	Condensin-2 complex subunit H2	68.9	SQKDPEDAEEQPMEVS*R	EEQPMEVsRNGSPVP	Other
Q80YV2;Q80YV2-2	Zc3hc1;Zc3hc1	NIPA;NIPA iso2	2.11	0.99	1.63	1.31	1	357, 369;357, 369	Nuclear-interacting partner of ALK	55.2	SWESS*SPVDRPELEAAS*PTTR	RTRSWESsSPVDRPE;RPELEAAsPTTRSRP	AGC;Proline directed
Q80YV2;Q80YV2-2	Zc3hc1;Zc3hc1	NIPA;NIPA iso2	2.11	0.99	1.63	1.31	1	358, 369;358, 369	Nuclear-interacting partner of ALK	55.2	SWESSS*PVDRPELEAAS*PTTR	TRSWESSsPVDRPEL;RPELEAAsPTTRSRP	Proline directed;Proline directed
Q5SSH7;Q5SSH7-2	Zzef1;Zzef1	ZZEF1;ZZEF1 iso 2	1.18	1.16	1.18	2.09	1	1464;1464	Zinc finger ZZ-type and EF-hand domain-containing protein 1	328.1	TSS*VVEEHFQGSASPTEAATPAAGDR	DRRQRTSsVVEEHFQ	AGC
A2A690;A2A690-2	Tanc2;Tanc2	TANC2;TANC2 iso 2	2.8	1.52	2.06	2.05	1	1446, 1449;1456, 1459	Protein TANC2	220.1	PSQGLPVIQS*PPS*SPAHR	QGLPVIQsPPSSPAH;PVIQSPPsSPAHRDS	Proline directed;Other
A2A690;A2A690-2	Tanc2;Tanc2	TANC2;TANC2 iso 2	3.16	1.68	2.26	2.35	1	1462;1472	Protein TANC2	220.1	DSAYISSS*PLGSHQVFDFR	DSAYISSsPLGSHQV	Proline directed
A2A690;A2A690-2	Tanc2;Tanc2	TANC2;TANC2 iso 2	3.37	2.34	2.92	1.58	1	1549;1559	Protein TANC2	220.1	AS*PPAESMSVYR	RGPQYRAsPPAESMS	Proline directed
A2A690;A2A690-2	Tanc2;Tanc2	TANC2;TANC2 iso 2	3.05	2.38	2.69	1.63	1	1583;1593	Protein TANC2	220.1	YQQETNVSQLPGRPKS*PLSK	QLPGRPKsPLSKMAQ	Proline directed
Q7TPV4	Mybbp1a	MYBBP1A	4.67	2.32	3.25	1.61	1	1277, 1280	Myb-binding protein 1A	151.9	LSQVNGAT*PVS*PIEPESK	LSQVNGAtPVSPIEP;VNGATPVsPIEPESK	Proline directed;Proline directed
Q7TPV4	Mybbp1a	MYBBP1A	2.18	1.28	1.73	1.55	1	1303	Myb-binding protein 1A	151.9	KS*PHPQSALPK	TKEVIRKsPHPQSAL	Proline directed
Q7TPV4	Mybbp1a	MYBBP1A	1.96	1	1.43	1.87	1	1323	Myb-binding protein 1A	151.9	S*PSLLQSGVK	RLSLVSRsPSLLQSG	Proline directed
P35601;P35601-2	Rfc1;Rfc1	RFC1;RFC1 iso4	4.44	3.44	3.99	1.82	1	68, 70;68, 70	Replication factor C subunit 1	125.9	IIYDS*DS*ESEETVQVK	KKRIIYDsDSESEET;RIIYDSDsESEETVQ	AGC;Other
Q922J3;Q922J3-2	Clip1;Clip1	Restin;Restin iso 2	1.12	1.01	1.08	1.83	1	309;309	CAP-Gly domain-containing linker protein 1	155.7	S*PSASSLSSMSSVASSVSSKPSR	TPASLKRsPSASSLS	Proline directed
Q922J3;Q922J3-2	Clip1;Clip1	Restin;Restin iso 2	1.12	1.01	1.08	1.83	1	311;311	CAP-Gly domain-containing linker protein 1	155.7	SPS*ASSLSSMSSVASSVSSKPSR	ASLKRSPsASSLSSM	AGC
Q60598	Cttn	Cortactin	1.04	1.27	1.14	3.56	1	407, 417	Src substrate cortactin	61.2	KQTPPASPS*PQPIEDRPPS*SPIYEDAAPFK	QTPPASPsPQPIEDR;PIEDRPPsSPIYEDA	Proline directed;AGC
Q60598	Cttn	Cortactin	1.04	1.27	1.14	3.56	1	407, 418	Src substrate cortactin	61.2	KQTPPASPS*PQPIEDRPPSS*PIYEDAAPFK	QTPPASPsPQPIEDR;IEDRPPSsPIYEDAA	Proline directed;Proline directed
Q60598	Cttn	Cortactin	1.45	0.75	1.09	1.64	1	417	Src substrate cortactin	61.2	QTPPASPSPQPIEDRPPS*SPIYEDAAPFK	PIEDRPPsSPIYEDA	AGC
Q60598	Cttn	Cortactin	1.9	1.73	1.83	2.18	1	418	Src substrate cortactin	61.2	KQTPPASPSPQPIEDRPPSS*PIYEDAAPFK	IEDRPPSsPIYEDAA	Proline directed
Q91ZU6-8	Dst	BPAG1 iso7	1.1	1.6	1.25	1.76	1	205	Dystonin	42.6	S*CHSVLEQDSDER	LMGNLSRsCHSVLEQ	Other
P48193	Epb41	EPB41	1.76	1.07	1.47	1.42	1	668	Protein 4.1	95.9	HSNLMLEDLDKS*QEEIKK	MLEDLDKsQEEIKKH	Other
Q80U16;Q80U16-2;Q80U16-5;Q80U16-6;Q80U16-7;Q80U16-3;Q80U16-4	Fam65b;Fam65b;Fam65b;Fam65b;Fam65b;Fam65b;Fam65b	FAM65B;FAM65B iso 2;FAM65B iso 5;FAM65B iso 6;FAM65B iso 7;FAM65B iso 3;FAM65B iso 4	1.56	1.12	1.26	2.72	1	46;46;49;49;21;46;46	Protein FAM65B	118.9	SQS*FAGFSGLQER	NGIIRSQsFAGFSGL	AGC
P42859;P42859-2	Htt;Htt	Huntingtin;SERT iso 2	0.66	1.47	1.03	2.12	1	411;411	Huntingtin	344.5	SGSIVELLAGGGSSCS*PVLSR	AGGGSSCsPVLSRKQ	Proline directed
P42859;P42859-2	Htt;Htt	Huntingtin;SERT iso 2	0.99	1.12	1.05	1.74	1	408;408	Huntingtin	344.5	SGSIVELLAGGGS*SCSPVLSR	ELLAGGGsSCSPVLS	Other
P48678	Lmna	lamin A/C	0.85	1.81	1.3	1.85	1	633	Prelamin-A/C	74.2	SVGGS*GGGSFGDNLVTR	SFRSVGGsGGGSFGD	AGC
P21619;P21619-2	Lmnb2;Lmnb2	Lamin B2;Lamin B2 iso 2	1.52	0.94	1.24	1.74	1	427;305	Lamin-B2	67.3	RLETEDTSGS*PSR	ETEDTSGsPSRASRV	Proline directed
P14873	Map1b	MAP1B	0.95	1.75	1.43	1.38	1	1401	Microtubule-associated protein 1B	270.1	SPPLLGS*ESPYEDFLSADSK	RSPPLLGsESPYEDF	Other
P14873	Map1b	MAP1B	0.95	1.75	1.43	1.38	1	1403	Microtubule-associated protein 1B	270.1	SPPLLGSES*PYEDFLSADSK	PPLLGSEsPYEDFLS	Proline directed
Q9QXS1;Q9QXS1-2	Plec;Plec	Plectin-1;Plectin-1 iso3	1.88	1.45	1.63	1.92	1	114;114	Plectin	533.9	RRS*PHVQ	VIPARRRsPHVQTMQ	Proline directed
Q8CC35	Synpo	SYNPO	0.88	1.47	1.11	3.81	1	134	Synaptopodin	99.5	STS*FTENDLK	PALGRSTsFTENDLK	AGC
Q8CC35	Synpo	SYNPO	1.02	1.54	1.22	3.37	1	202, 215, 222	Synaptopodin	99.5	LNQEALQTGRPLS*PIGHAPGPSVKPT*SPSKPGS*PK	LQTGRPLsPIGHAPG;PGPSVKPtSPSKPGS;TSPSKPGsPKHPSPQ	Proline directed;AGC;Proline directed
Q8CC35-2	Synpo	SYNPO iso2	0.63	1.69	1.03	2.34	1	789	Synaptopodin	96.2	PAPAETLRPFS*PPQGPPPPPAR	AETLRPFsPPQGPPP	Proline directed
Q8CC35-2	Synpo	SYNPO iso2	1.09	1.47	1.21	1.49	1	723	Synaptopodin	96.2	GSSMSS*PPPLPPPPPMSPSWSER	GRGSSMSsPPPLPPP	Proline directed
Q8CC35;Q8CC35-2;Q8CC35-3	Synpo;Synpo;Synpo	SYNPO;SYNPO iso2;SYNPO iso 3	1.15	0.85	1.06	1.3	1	547;308;308	Synaptopodin	99.5	RPLGNFT*PPPTYAETLSTAPVASR	RRPLGNFtPPPTYAE	Proline directed
Q8CC35;Q8CC35-2;Q8CC35-3	Synpo;Synpo;Synpo	SYNPO;SYNPO iso2;SYNPO iso 3	0.67	2.04	1.04	3.02	1	672, 689;433, 450;433, 450	Synaptopodin	99.5	DRAS*PAAAEEAVPEWASCLKS*PR	PIARDRAsPAAAEEA;EWASCLKsPRIQAKP	Proline directed;Proline directed
Q8BLH7	Hirip3	HIRIP3	2.12	1.1	1.65	1.45	1	141	HIRA-interacting protein 3	65.2	AVESTDEDHQT*DLDAK	STDEDHQtDLDAKMG	Other
Q8BLH7	Hirip3	HIRIP3	1.83	0.83	1.36	1.33	1	153	HIRA-interacting protein 3	65.2	MGLEESS*EGEAEGSVR	KMGLEESsEGEAEGS	Other
Q8BLH7	Hirip3	HIRIP3	0.96	2	1.43	1.33	1	231, 234	HIRA-interacting protein 3	65.2	AKVEGSTGANCQEES*EES*GEESPAK	GANCQEEsEESGEES;CQEESEEsGEESPAK	Other;Other
Q8BLH7	Hirip3	HIRIP3	2.26	2.17	2.21	1.63	1	231, 234, 238	HIRA-interacting protein 3	65.2	AKVEGSTGANCQEES*EES*GEES*PAK	GANCQEEsEESGEES;CQEESEEsGEESPAK;SEESGEEsPAKKKEL	Other;Other;Proline directed
Q8BLH7	Hirip3	HIRIP3	1.54	1.19	1.4	1.83	1	328, 331, 332	HIRA-interacting protein 3	65.2	GEAEKEEGTVGS*GDS*S*EEGEEHSVK	KEEGTVGsGDSSEEG;GTVGSGDsSEEGEEH;TVGSGDSsEEGEEHS	Other;Other;Other
Q8BLH7	Hirip3	HIRIP3	0.99	1.37	1.15	2.01	1	389	HIRA-interacting protein 3	65.2	SGSLGSSNGDS*DTEREVSDSQAGQNTK	LGSSNGDsDTEREVS	Other
Q9JL35	Hmgn5	NSBP1	2.71	0.94	1.78	1.34	1	29	High mobility group nucleosome-binding domain-containing protein 5	45.3	LSAMPVPFT*PELKPK	SAMPVPFtPELKPKR	Proline directed
Q61179	Irf9	IRF9	0.56	1.76	1.11	1.53	1	393	Interferon regulatory factor 9	44.6	AALFLLQHTEQS*PSALGH	LLQHTEQsPSALGHx	Proline directed
P81067;P81067-2	Irx3;Irx3	IRX3;IRX3 iso 2	0.86	1.68	1.13	2.18	1	209;209	Iroquois-class homeodomain protein IRX-3	52.7	TDEEGNAY*GSEREEEDEEEDEEESKR	TDEEGNAyGSEREEE	Other
P81067;P81067-2	Irx3;Irx3	IRX3;IRX3 iso 2	0.86	1.68	1.13	2.18	1	211;211	Iroquois-class homeodomain protein IRX-3	52.7	TDEEGNAYGS*EREEEDEEEDEEESKR	EEGNAYGsEREEEDE	Other
P97863;P97863-2;P97863-3	Nfib;Nfib;Nfib	NFI-B;NFI-B iso3;NFI-B iso3	2.77	1.4	2.13	1.42	1	286, 295;286, 295;286, 295	Nuclear factor 1 B-type	63.5	TISIDENMEPSPT*GDFYPSPNS*PAAGSR	ENMEPSPtGDFYPSP;DFYPSPNsPAAGSRT	Other;Proline directed
P97863;P97863-2;P97863-3	Nfib;Nfib;Nfib	NFI-B;NFI-B iso3;NFI-B iso3	2.77	1.4	2.13	1.42	1	292, 295;292, 295;292, 295	Nuclear factor 1 B-type	63.5	TISIDENMEPSPTGDFYPS*PNS*PAAGSR	PTGDFYPsPNSPAAG;DFYPSPNsPAAGSRT	Proline directed;Proline directed
O35295	Purb	Pur-beta	1.02	1.06	1.03	2.69	1	113	Transcriptional activator protein Pur-beta	33.9	DSLGDFIEHYAQLGPSS*PEQLAAGAEEGGGPR	YAQLGPSsPEQLAAG	Proline directed
Q9QX47;Q9QX47-2;Q9QX47-3;Q9QX47-4	Son;Son;Son;Son	SON;SON iso 2;SON iso 3;SON iso 4	0.51	1.52	1.01	1.41	1	2047, 2049;2047, 2049;2007, 2009;2007, 2009	Protein SON	265.5	RFS*RS*PIRR	TPLRRRFsRSPIRRK;LRRRFSRsPIRRKRS	AGC;Proline directed
Q8BJ05;Q8BJ05-2;Q8BJ05-3;Q8BJ05-4	Zc3h14;Zc3h14;Zc3h14;Zc3h14	ZC3H14;ZC3H14 iso 2;ZC3H14 iso 3;ZC3H14 iso 4	0.91	1.26	1.07	3.48	1	671;515;540;245	Zinc finger CCCH domain-containing protein 14	82.4	ASILTPKPVSS*PAPSSNGQLCR	LTPKPVSsPAPSSNG	Proline directed
Q6KAQ7	Zzz3	ZZZ3	1.72	0.99	1.39	1.55	1	96	ZZ-type zinc finger-containing protein 3	102.2	RLS*SSEKDDLER	SPRKRRLsSSEKDDL	AGC
Q6KAQ7	Zzz3	ZZZ3	1.72	0.99	1.39	1.55	1	98	ZZ-type zinc finger-containing protein 3	102.2	RLSSS*EKDDLER	RKRRLSSsEKDDLER	AGC
Q5SWU9;Q5SWU9-2	Acaca;Acaca	ACC1;ACC1 iso2	1.37	1.3	1.33	2.3	1	79;117	Acetyl-CoA carboxylase 1	265.1	SSMS*GLHLVK	FHMRSSMsGLHLVKQ	AGC
O55137	Acot1	ACOT1	1.27	1.44	1.35	2.96	1	416	Acyl-coenzyme A thioesterase 1	46.1	QLGSECLHVS*PK	GSECLHVsPKIxxxx	Proline directed
Q99MY8	Ash1l	ASH1L	2.74	3.96	3.13	2.34	1	1700	Histone-lysine N-methyltransferase ASH1L	331.1	SSSESTSSTVNGVPSRS*PR	VNGVPSRsPRLVASM	Proline directed
P98191	Cds1	CDS1	1.6	0.98	1.29	1.77	1	35	Phosphatidate cytidylyltransferase 1	52.8	EGEAAGGDHETES*TSDKETDIDDR	GGDHETEsTSDKETD	Other
P98191	Cds1	CDS1	3.34	1.33	2.13	1.69	1	35, 37	Phosphatidate cytidylyltransferase 1	52.8	EGEAAGGDHETES*TS*DKETDIDDR	GGDHETEsTSDKETD;DHETESTsDKETDID	Other;Other
Q9ESV0	Ddx24	DDX24	1.21	1.03	1.09	1.86	1	80, 92	ATP-dependent RNA helicase DDX24	96.4	KAQAVS*EEEEEEEGQSSS*PK	KRKAQAVsEEEEEEE;EEEGQSSsPKKKIKL	AGC;Proline directed
Q05915	Gch1	GCH1	1.72	1.59	1.64	2.4	1	24	GTP cyclohydrolase 1	27	ELPRPGAS*PPAEK	ELPRPGAsPPAEKSR	Proline directed
Q8BMI4;Q8BMI4-2	Gen1;Gen1	GEN1;GEN1 iso 2	1.15	0.91	1.03	2.26	1	794, 795;729, 730	Flap endonuclease GEN homolog 1	101.7	NSVCLERDS*S*DEDNAPGSWK	SVCLERDsSDEDNAP;VCLERDSsDEDNAPG	AGC;AGC
Q8C2B3;Q8C2B3-2;Q8C2B3-3;Q8C2B3-4;Q8C2B3-5;Q8C2B3-6	Hdac7;Hdac7;Hdac7;Hdac7;Hdac7;Hdac7	HDAC7;HDAC7 iso 2;HDAC7 iso 3;HDAC7 iso 4;HDAC7 iso 5;HDAC7 iso 6	0.9	1.27	1.04	1.54	1	204;182;182;180;182;180	Histone deacetylase 7	101.2	KES*APPSLR	NPLLRKEsAPPSLRR	AGC
P37913	Lig1	LIG1	0.89	1.43	1.12	2.31	1	94	DNA ligase 1	102.2	VQKPVSDSEQSSPPS*PDTCPENSPVFNCSSPMDISPSGFPK	SEQSSPPsPDTCPEN	Proline directed
P37913	Lig1	LIG1	0.89	1.43	1.12	2.31	1	97	DNA ligase 1	102.2	VQKPVSDSEQSSPPSPDT*CPENSPVFNCSSPMDISPSGFPK	SSPPSPDtCPENSPV	Other
P54310;P54310-2	Lipe;Lipe	HSL;HSL iso3	1.2	1.61	1.43	1.59	1	559;602	Hormone-sensitive lipase	83.3	SVS*EAALAQPEGLLGTDTLK	ESMRRSVsEAALAQP	AGC
P09405	Ncl	NCL	2.73	0.99	1.81	1.37	1	121	Nucleolin	76.7	ALVPT*PGKK	QAKALVPtPGKKGAA	Proline directed
P09405	Ncl	NCL	1.51	1.5	1.49	1.73	1	306	Nucleolin	76.7	VEGSEPT*TPFNLFIGNLNPNK	KVEGSEPtTPFNLFI	Other
Q3UEI1;Q3UEI1-2	Pde4c;Pde4c	PDE4C;PDE4C iso 2	0.89	1.62	1.23	2.47	1	642;608	cAMP-specific 3',5'-cyclic phosphodiesterase 4C	76	IPCS*PPHTMGSDR	YQSRIPCsPPHTMGS	Proline directed
P11157	Rrm2	RRM2	3.57	1.8	2.75	1.41	1	33	Ribonucleoside-diphosphate reductase subunit M2	45.1	LTLADKENT*PPTLSSTR	TLADKENtPPTLSST	Proline directed
Q8BJ37	Tdp1	TDP1	1.04	1.1	1.06	3.36	1	132	Tyrosyl-DNA phosphodiesterase 1	68.6	VVDRS*PPASLRPQR	AQKVVDRsPPASLRP	Proline directed
Q8BJ37	Tdp1	TDP1	0.99	1.11	1.05	1.84	1	61	Tyrosyl-DNA phosphodiesterase 1	68.6	QIS*PVKFNDADSVLPHKK	VAHKRQIsPVKFNDA	Proline directed
Q5U3K5	Rabl6	RABL6	2.13	2.45	2.24	1.74	1	376	Rab-like protein 6	79.8	LFGT*SPAAEVTPSPPEPAPALEAPAR	IISRLFGtSPAAEVT	AGC
Q5U3K5	Rabl6	RABL6	2.17	1	1.44	2.34	1	377	Rab-like protein 6	79.8	LFGTS*PAAEVTPSPPEPAPALEAPAR	ISRLFGTsPAAEVTP	Proline directed
Q5U3K5	Rabl6	RABL6	1.03	1.76	1.37	1.54	1	594, 597	Rab-like protein 6	79.8	EDLS*DVT*DEDTGPAQPPPPSK	FPVREDLsDVTDEDT;REDLSDVtDEDTGPA	AGC;Other
Q5U3K5	Rabl6	RABL6	1.03	1.76	1.37	1.54	1	594, 601	Rab-like protein 6	79.8	EDLS*DVTDEDT*GPAQPPPPSK	FPVREDLsDVTDEDT;SDVTDEDtGPAQPPP	AGC;Other
Q08AT1	Rasl12	RASL12	2.98	3.97	3.27	1.92	1	16	Ras-like protein family member 12	29.5	AGSGPHS*VPLEVNLAILGR	RAGSGPHsVPLEVNL	Other
Q99K28	Arfgap2	ZNF289	1.13	1.01	1.08	2.16	1	200	ADP-ribosylation factor GTPase-activating protein 2	56.6	PSGTQQPALPSESSSLAQPEQGPNTDLLGTS*PQASLELK	NTDLLGTsPQASLEL	Proline directed
P58802	Tbc1d10a	TBC1D10A	0.91	1.49	1.12	2.69	1	18	TBC1 domain family member 10A	56.2	EPAAGGS*LSGTR	REPAAGGsLSGTRES	Other
P58802	Tbc1d10a	TBC1D10A	1.27	1.1	1.19	2.15	1	449	TBC1 domain family member 10A	56.2	TSAQLDKSPGLS*QATVVTAAGDACPPQGVSPK	LDKSPGLsQATVVTA	AGC
Q9CXF4	Tbc1d15	TBC1D15	1.49	1.45	1.48	1.61	1	203, 205	TBC1 domain family member 15	76.5	SLS*QS*FENLLDEPAYGLIQK	NCQNKSLsQSFENLL;QNKSLSQsFENLLDE	AGC;AGC
Q3U0J8	Tbc1d2b	TBC1D2B	2.43	1.71	2.05	1.98	1	959	TBC1 domain family member 2B	109.9	DTSPDKGELVS*DEEEDT	PDKGELVsDEEEDTx	AGC
A2AB59	Arhgap27	ARHGAP27	0.65	2.31	1.3	1.57	1	215	Rho GTPase-activating protein 27	97	AES*PKQVDDPPEPVYANVER	RCPPRAEsPKQVDDP	Proline directed
Q811P8;Q811P8-2	Arhgap32;Arhgap32	ARHGAP32;ARHGAP32 iso 2	2.52	0.63	1.06	2.28	1	952;603	Rho GTPase-activating protein 32	229.6	DVINRS*PTQLQLGK	ERDVINRsPTQLQLG	Proline directed
Q62172	Ralbp1	RALBP1	1.01	1.06	1.04	1.88	1	29	RalA-binding protein 1	75	TPS*SEEISPTKFPGLYR	SGLTRTPsSEEISPT	AGC
Q62172	Ralbp1	RALBP1	1.75	0.63	1.14	1.43	1	29, 34	RalA-binding protein 1	75	TPS*SEEIS*PTKFPGLYR	SGLTRTPsSEEISPT;TPSSEEIsPTKFPGL	AGC;Proline directed
Q62172	Ralbp1	RALBP1	1.75	0.63	1.14	1.43	1	30, 34	RalA-binding protein 1	75	TPSS*EEIS*PTKFPGLYR	GLTRTPSsEEISPTK;TPSSEEIsPTKFPGL	AGC;Proline directed
Q5SVL6	Rap1gap2	RAP1GAP2	1.43	1.33	1.35	2.69	1	26	Rap1 GTPase-activating protein 2	78.2	KQELANSSDVTLPDRPLS*PPLTAPPTMK	TLPDRPLsPPLTAPP	Proline directed
Q5SVL6;Q5SVL6-2	Rap1gap2;Rap1gap2	RAP1GAP2;RAP1GAP2 iso 2	1.43	1.6	1.51	2.7	1	488;294	Rap1 GTPase-activating protein 2	78.2	SHS*METMVGSQR	AIRVRSHsMETMVGS	AGC
Q5SVL6;Q5SVL6-2;Q9JL59	Rap1gap2;Rap1gap2;Sectm1b	RAP1GAP2;RAP1GAP2 iso 2;Sectm1b	2.05	1.73	1.84	3.32	1	545;351;9	Rap1 GTPase-activating protein 2	78.2	S*GLFPR	RSPIKRRsGLFPRLH	AGC
Q8C0T5;Q8C0T5-2	Sipa1l1;Sipa1l1	SIPA1L1;SIPA1L1 iso 2	1.39	1.39	1.38	2.64	1	1345;1345	Signal-induced proliferation-associated 1-like protein 1	196.9	VAPLWHSS*SEVLSLADR	VAPLWHSsSEVLSLA	Other
Q8C0T5;Q8C0T5-2	Sipa1l1;Sipa1l1	SIPA1L1;SIPA1L1 iso 2	1.39	1.39	1.38	2.64	1	1346;1346	Signal-induced proliferation-associated 1-like protein 1	196.9	VAPLWHSSS*EVLSLADR	APLWHSSsEVLSLAD	Other
Q8C0T5;Q8C0T5-2	Sipa1l1;Sipa1l1	SIPA1L1;SIPA1L1 iso 2	0.9	1.2	1.04	2.41	1	1421;1421	Signal-induced proliferation-associated 1-like protein 1	196.9	S*SPKEELHPTASSQLAPSFSSSSSSSSGPR	VVFSSARsSPKEELH	Other
Q8C0T5;Q8C0T5-2	Sipa1l1;Sipa1l1	SIPA1L1;SIPA1L1 iso 2	0.9	1.2	1.04	2.41	1	1422;1422	Signal-induced proliferation-associated 1-like protein 1	196.9	SS*PKEELHPTASSQLAPSFSSSSSSSSGPR	VFSSARSsPKEELHP	Proline directed
Q8C0T5;Q8C0T5-2	Sipa1l1;Sipa1l1	SIPA1L1;SIPA1L1 iso 2	1.17	1.28	1.22	4.19	1	1487;1487	Signal-induced proliferation-associated 1-like protein 1	196.9	HQS*DGNEIAHTR	DTRKRHQsDGNEIAH	AGC
Q8C0T5;Q8C0T5-2	Sipa1l1;Sipa1l1	SIPA1L1;SIPA1L1 iso 2	1	1.14	1.07	3.48	1	1528;1528	Signal-induced proliferation-associated 1-like protein 1	196.9	LIDLES*PTPESQK	KKLIDLEsPTPESQK	Proline directed
Q8C0T5;Q8C0T5-2	Sipa1l1;Sipa1l1	SIPA1L1;SIPA1L1 iso 2	0.51	1.64	1.09	1.34	1	1544;1544	Signal-induced proliferation-associated 1-like protein 1	196.9	FHALSS*PQSPFPTTPTSR	FKFHALSsPQSPFPT	Proline directed
Q8C0T5;Q8C0T5-2	Sipa1l1;Sipa1l1	SIPA1L1;SIPA1L1 iso 2	1.1	1.19	1.14	2.81	1	1564;1564	Signal-induced proliferation-associated 1-like protein 1	196.9	TLS*DESIYSSQR	RALHRTLsDESIYSS	AGC
Q8C0T5;Q8C0T5-2	Sipa1l1;Sipa1l1	SIPA1L1;SIPA1L1 iso 2	1.03	1.03	1.02	3.17	1	161;161	Signal-induced proliferation-associated 1-like protein 1	196.9	FLMPEAYPS*SPR	LMPEAYPsSPRKALR	Other
Q8C0T5;Q8C0T5-2	Sipa1l1;Sipa1l1	SIPA1L1;SIPA1L1 iso 2	2.96	2.99	2.97	2.64	1	1628, 1629;1628, 1629	Signal-induced proliferation-associated 1-like protein 1	196.9	SLHGEFSASDS*S*LTDIQETR	GEFSASDsSLTDIQE;EFSASDSsLTDIQET	Other;Other
Q8C0T5;Q8C0T5-2	Sipa1l1;Sipa1l1	SIPA1L1;SIPA1L1 iso 2	1.03	1.03	1.02	3.17	1	162;162	Signal-induced proliferation-associated 1-like protein 1	196.9	FLMPEAYPSS*PR	MPEAYPSsPRKALRR	Proline directed
Q8C0T5;Q8C0T5-2	Sipa1l1;Sipa1l1	SIPA1L1;SIPA1L1 iso 2	1.05	1.4	1.23	1.95	1	1687, 1692;1687, 1692	Signal-induced proliferation-associated 1-like protein 1	196.9	ASFFAASDENHRPLS*AASNS*DQLEEQALVQMK	DENHRPLsAASNSDQ;PLSAASNsDQLEEQA	AGC;Other
Q8C0T5;Q8C0T5-2	Sipa1l1;Sipa1l1	SIPA1L1;SIPA1L1 iso 2	1.59	1.66	1.62	3.53	1	1707, 1712;1707, 1712	Signal-induced proliferation-associated 1-like protein 1	196.9	SYS*SKDPS*PTLASK	LVQMKSYsSKDPSPT;SYSSKDPsPTLASKV	AGC;Proline directed
Q8C0T5;Q8C0T5-2	Sipa1l1;Sipa1l1	SIPA1L1;SIPA1L1 iso 2	1.59	1.66	1.62	3.53	1	1708, 1712;1708, 1712	Signal-induced proliferation-associated 1-like protein 1	196.9	SYSS*KDPS*PTLASK	VQMKSYSsKDPSPTL;SYSSKDPsPTLASKV	AGC;Proline directed
Q8C0T5;Q8C0T5-2	Sipa1l1;Sipa1l1	SIPA1L1;SIPA1L1 iso 2	0.95	1.8	1.36	1.97	1	1432;1432	Signal-induced proliferation-associated 1-like protein 1	196.9	SSPKEELHPTAS*SQLAPSFSSSSSSSSGPR	EELHPTAsSQLAPSF	Other
Q8R1A4;Q8R1A4-2	Dock7;Dock7	DOCK7;DOCK7 iso3	1.26	0.92	1.09	2.05	1	965;965	Dedicator of cytokinesis protein 7	241.3	MSSHT*ETSSFLQTLTGR	CNRMSSHtETSSFLQ	AGC
Q8R1A4;Q8R1A4-2	Dock7;Dock7	DOCK7;DOCK7 iso3	1.26	0.92	1.09	2.05	1	968;968	Dedicator of cytokinesis protein 7	241.3	MSSHTETS*SFLQTLTGR	MSSHTETsSFLQTLT	Other
Q8R1A4;Q8R1A4-2	Dock7;Dock7	DOCK7;DOCK7 iso3	1.26	0.92	1.09	2.05	1	967;967	Dedicator of cytokinesis protein 7	241.3	MSSHTET*SSFLQTLTGR	RMSSHTEtSSFLQTL	Other
Q3UPH7;Q3UPH7-2;Q3UPH7-3;Q3UPH7-6	Arhgef40;Arhgef40;Arhgef40;Arhgef40	SOLO;Arhgef40 iso 2;Arhgef40 iso 3;Arhgef40 iso 6	2.48	1.54	2.11	1.46	1	1072;1072;1072;1072	Rho guanine nucleotide exchange factor 40	165	AGGPDGPWGIGT*PR	DGPWGIGtPRMERKR	Proline directed
Q4VAC9	Plekhg3	PLEKHG3	1.74	1.19	1.35	2.49	1	571	Pleckstrin homology domain-containing family G member 3	148.4	VPGPELPGS*EEEEEEEESLAVAEQGK	PGPELPGsEEEEEEE	Other
Q4VAC9;Q4VAC9-2;Q4VAC9-3	Plekhg3;Plekhg3;Plekhg3	PLEKHG3;PLEKHG3 iso2;PLEKHG3 iso3	2.18	0.76	1.21	2.22	1	18;18;18	Pleckstrin homology domain-containing family G member 3	148.4	S*LVSTTSSSGSSR	GSQERPRsLVSTTSS	AGC
Q4VAC9;Q4VAC9-2;Q4VAC9-5	Plekhg3;Plekhg3;Plekhg3	PLEKHG3;PLEKHG3 iso2;PLEKHG3 iso2	1.29	1.45	1.37	1.95	1	1136;1135;523	Pleckstrin homology domain-containing family G member 3	148.4	FSFS*PSAVSPR	SPRRFSFsPSAVSPR	Proline directed
Q4VAC9;Q4VAC9-2;Q4VAC9-5	Plekhg3;Plekhg3;Plekhg3	PLEKHG3;PLEKHG3 iso2;PLEKHG3 iso2	1.09	1.12	1.1	2.38	1	1141;1140;528	Pleckstrin homology domain-containing family G member 3	148.4	RFSFSPSAVS*PR	SFSPSAVsPRTTSPG	Proline directed
Q4VAC9;Q4VAC9-2;Q4VAC9-5	Plekhg3;Plekhg3;Plekhg3	PLEKHG3;PLEKHG3 iso2;PLEKHG3 iso2	3.5	2.81	3.17	1.54	1	1158;1157;545	Pleckstrin homology domain-containing family G member 3	148.4	SPLS*PFDTETFNWPDVR	SSARSPLsPFDTETF	Proline directed
Q4VAC9;Q4VAC9-2;Q4VAC9-5	Plekhg3;Plekhg3;Plekhg3	PLEKHG3;PLEKHG3 iso2;PLEKHG3 iso2	1.36	1.09	1.2	2.22	1	762, 766;761, 765;149, 153	Pleckstrin homology domain-containing family G member 3	148.4	SSSVLS*LEGS*DKGLAR	SRSSSVLsLEGSDKG;SVLSLEGsDKGLARW	Other;Other
Q4VAC9;Q4VAC9-2;Q4VAC9-5	Plekhg3;Plekhg3;Plekhg3	PLEKHG3;PLEKHG3 iso2;PLEKHG3 iso2	1.61	1.45	1.49	2.37	1	904;903;291	Pleckstrin homology domain-containing family G member 3	148.4	PAS*WTLFDLPGPR	PGSSRPAsWTLFDLP	AGC
Q4VAC9;Q4VAC9-2;Q4VAC9-5	Plekhg3;Plekhg3;Plekhg3	PLEKHG3;PLEKHG3 iso2;PLEKHG3 iso2	2.46	0.58	1.17	1.49	1	651;650;38	Pleckstrin homology domain-containing family G member 3	148.4	AALEGPSTEEMPS*DPEFPEALETQLHAPK	PSTEEMPsDPEFPEA	Other
Q6VGS5;Q6VGS5-2	Ccdc88c;Ccdc88c	Daple;Daple iso 2	1.29	1.43	1.34	1.48	1	1538;1545	Protein Daple	226.4	GCNS*DDNLCEPSSEPDGPYHR	GRTKGCNsDDNLCEP	AGC
P22518	Clk1	CLK1	1.62	1.83	1.71	2.51	1	137, 139	Dual specificity protein kinase CLK1	57.1	S*RS*VEDDEEGHLICQSGDVLSAR	KSHRRKRsRSVEDDE;HRRKRSRsVEDDEEG	AGC;AGC
P22518	Clk1	CLK1	1.43	1.17	1.28	3.44	1	139	Dual specificity protein kinase CLK1	57.1	S*VEDDEEGHLICQSGDVLSAR	HRRKRSRsVEDDEEG	AGC
Q8C0V9;Q8C0V9-2	Frmd6;Frmd6	FRMD6;FRMD6 iso 2	1.92	0.64	1.1	1.8	1	542;512	FERM domain-containing protein 6	71.6	TSTDRHS*LSLDDIR	KTSTDRHsLSLDDIR	AGC
Q8C0V9;Q8C0V9-2	Frmd6;Frmd6	FRMD6;FRMD6 iso 2	1.59	1.17	1.38	2.07	1	544;514	FERM domain-containing protein 6	71.6	HSLS*LDDIR	STDRHSLsLDDIRLY	AGC
Q8C0V9;Q8C0V9-2;Q8C0V9-3	Frmd6;Frmd6;Frmd6	FRMD6;FRMD6 iso 2;FRMD6 iso 3	1.13	1.36	1.24	3.26	1	450;420;442	FERM domain-containing protein 6	71.6	DRLEEDS*QDEEIEMLVDDPR	KDRLEEDsQDEEIEM	AGC
Q9QXL2;Q9QXL2-2;Q9QXL2-3;Q9QXL2-4	Kif21a;Kif21a;Kif21a;Kif21a	KIF21A;KIF21A iso2;KIF21A iso5;KIF21A iso5	3.86	4.55	4.26	1.81	1	855;842;842;855	Kinesin-like protein KIF21A	186.4	KLS*SSESPAPDTGSSAASGEADTSRPGTQQK	GKVTRKLsSSESPAP	AGC
Q8C170;Q8C170-2	Myo9a;Myo9a	MYO9A;MYO9A iso2	0.93	1.46	1.13	2.17	1	1801, 1814;1872, 1885	Unconventional myosin-IXa	291.9	VKPASQSEISSFFPGPDVTPAHPFS*DELTQYHPTPPLS*PELPGSCR	VTPAHPFsDELTQYH;YHPTPPLsPELPGSC	Other;Proline directed
Q8C170;Q8C170-2	Myo9a;Myo9a	MYO9A;MYO9A iso2	1.25	1.7	1.38	1.45	1	1810, 1814;1881, 1885	Unconventional myosin-IXa	291.9	VKPASQSEISSFFPGPDVTPAHPFSDELTQYHPT*PPLS*PELPGSCR	ELTQYHPtPPLSPEL;YHPTPPLsPELPGSC	Proline directed;Proline directed
Q6P6I6;Q6P6I6-2	Polr2m;Polr2m	GRINL1A;Polr2m iso 2	1.37	1.02	1.19	2.64	1	259;155	DNA-directed RNA polymerase II subunit GRINL1A	41.2	TNVLPTQQSDS*PSHCQR	LPTQQSDsPSHCQRG	Proline directed
Q8BJS4;Q8BJS4-2;Q8BJS4-3	Sun2;Sun2;Sun2	SUN2;SUN2 iso 2;SUN2 iso 3	0.83	1.49	1.1	2.46	1	55;55;55	SUN domain-containing protein 2	81.6	HLS*PAPQLGPSSDSHTSYYSESVVR	SSNMKHLsPAPQLGP	Proline directed
Q91YU8	Ppan	SSF1	1.24	0.78	1.01	1.74	1	238	Suppressor of SWI4 1 homolog	52.7	LQDISELLATGVGLS*DSEVEPDGEHNTTELPQAVAGR	LATGVGLsDSEVEPD	Other
Q91YU8	Ppan	SSF1	0.95	1.13	1.03	1.32	1	238, 240	Suppressor of SWI4 1 homolog	52.7	LQDISELLATGVGLS*DS*EVEPDGEHNTTELPQAVAGR	LATGVGLsDSEVEPD;TGVGLSDsEVEPDGE	Other;Other
Q91YU8	Ppan	SSF1	1.24	0.78	1.01	1.74	1	240	Suppressor of SWI4 1 homolog	52.7	LQDISELLATGVGLSDS*EVEPDGEHNTTELPQAVAGR	TGVGLSDsEVEPDGE	Other
Q78WZ7	Twistnb	TWISTNB	1.5	0.93	1.16	2.11	1	304	DNA-directed RNA polymerase I subunit RPA43	36.7	HQEDQDPIFQASDSSGY*QSDHNKK	QASDSSGyQSDHNKK	Other
Q78WZ7	Twistnb	TWISTNB	1.44	0.76	1.06	2.01	1	306	DNA-directed RNA polymerase I subunit RPA43	36.7	HQEDQDPIFQASDSSGYQS*DHNK	SDSSGYQsDHNKKKK	Other
Q9DBR7;Q9DBR7-2;Q8BG95	Ppp1r12a;Ppp1r12a;Ppp1r12b	MYPT1;MYPT1 iso 2;PPP1R12B	2.7	1.32	1.98	1.57	1	694;694;645	Protein phosphatase 1 regulatory subunit 12A	114.9	RST*QGVTLTDLQEAEK	ARQSRRStQGVTLTD	AGC
Q64512	Ptpn13	PTPN13	1.25	0.74	1.01	1.69	1	340	Tyrosine-protein phosphatase non-receptor type 13	270.2	YS*DGSIALDIFGPQK	RKKEGRYsDGSIALD	AGC
Q64512	Ptpn13	PTPN13	1.63	1.6	1.61	2.14	1	339	Tyrosine-protein phosphatase non-receptor type 13	270.2	EGRY*SDGSIALDIFGPQK	PRKKEGRySDGSIAL	AGC
Q62130	Ptpn14	PTPN14	1.29	0.78	1.05	1.45	1	593, 594	Tyrosine-protein phosphatase non-receptor type 14	135	YVSGS*S*PDLVTR	RHKYVSGsSPDLVTR;HKYVSGSsPDLVTRK	AGC;Proline directed
Q62136	Ptpn21	PTPN21	1.27	1.02	1.12	2.64	1	602	Tyrosine-protein phosphatase non-receptor type 21	133.4	VHHS*VQTFQEDSLPVAHSLQEVSEPLTAAR	ITRRVHHsVQTFQED	AGC
Q62136	Ptpn21	PTPN21	1.4	1.39	1.38	1.92	1	863	Tyrosine-protein phosphatase non-receptor type 21	133.4	LAALNGLS*LSR	LAALNGLsLSRLPLP	Other
Q80TQ2;Q80TQ2-2	Cyld;Cyld	CYLD;CYLD iso 2	2.46	2.4	2.45	1.59	1	414;417	Ubiquitin carboxyl-terminal hydrolase CYLD	106.5	FHS*LPFSLTK	SSENRFHsLPFSLTK	AGC
P49769	Psen1	PSEN1	0.9	1.53	1.1	1.99	1	371	Presenilin-1	52.6	AAVQELSGSILTS*EDPEER	LSGSILTsEDPEERG	Other
P31324	Prkar2b	PKAR2B	1.07	0.98	1.04	1.98	1	83	cAMP-dependent protein kinase type II-beta regulatory subunit	46.1	GVNFAEEPMRS*DSENGEEEEAAEAGAFNAPVINR	FAEEPMRsDSENGEE	Other
Q5SSL4;Q5SSL4-2	Abr;Abr	ABR;ABR iso 2	2.51	2.7	2.58	1.5	1	53;65	Active breakpoint cluster region-related protein	97.6	GPPEGSETMPYIDES*PTMSPQLSAR	TMPYIDEsPTMSPQL	Proline directed
Q5SSL4;Q5SSL4-2	Abr;Abr	ABR;ABR iso 2	1.73	1.91	1.8	1.87	1	70;82	Active breakpoint cluster region-related protein	97.6	SQGGGDS*VSPTPPEGLAPGVEAGK	RSQGGGDsVSPTPPE	Other
Q5SSL4;Q5SSL4-2	Abr;Abr	ABR;ABR iso 2	1.73	1.91	1.8	1.87	1	72;84	Active breakpoint cluster region-related protein	97.6	SQGGGDSVS*PTPPEGLAPGVEAGK	QGGGDSVsPTPPEGL	Proline directed
O88379	Baz1a	BAZ1A	1.25	1.57	1.41	1.94	1	1341	Bromodomain adjacent to zinc finger domain protein 1A	178.3	HSPS*ALQDVFVELLSPHSK	RSTRHSPsALQDVFV	AGC
O88379	Baz1a	BAZ1A	2.06	1.32	1.74	1.64	1	1413, 1416	Bromodomain adjacent to zinc finger domain protein 1A	178.3	KRQST*ESS*PVPLNR	RGRKRQStESSPVPL;KRQSTESsPVPLNRR	AGC;Proline directed
O88379	Baz1a	BAZ1A	3.02	1.55	2.39	1.31	1	1546	Bromodomain adjacent to zinc finger domain protein 1A	178.3	LGLHVSPSTVDQVST*PLAAK	STVDQVStPLAAKKS	Proline directed
Q9DC28-2	Csnk1d	CK1D iso2	1.18	0.86	1.06	1.33	1	398, 401	Casein kinase I isoform delta	46.8	MSTS*QNS*IPFEHHGK	DTSRMSTsQNSIPFE;RMSTSQNsIPFEHHG	AGC;Other
O08796	Eef2k	EEF2K	1.26	3.26	2.24	1.36	1	365	Eukaryotic elongation factor 2 kinase	81.7	TLS*SSRPPLLLR	SPRIRTLsSSRPPLL	AGC
O08796	Eef2k	EEF2K	3.99	4.79	4.25	2.06	1	71	Eukaryotic elongation factor 2 kinase	81.7	TECGST*GSPASSFHFK	TKTECGStGSPASSF	Other
Q8BPM2;Q8BPM2-2	Map4k5;Map4k5	KHS1;KHS1 iso 2	0.91	1.37	1.12	2.3	1	335;316	Mitogen-activated protein kinase kinase kinase kinase 5	95	TAS*EINFDKLQFEPPLR	SRAERTAsEINFDKL	AGC
Q8BPM2;Q8BPM2-2	Map4k5;Map4k5	KHS1;KHS1 iso 2	0.8	1.38	1.06	1.57	1	434;415	Mitogen-activated protein kinase kinase kinase kinase 5	95	QSS*PSCVPVAETSSSIGNGDGISK	QVLRRQSsPSCVPVA	Proline directed
Q03141;Q03141-2;Q03141-3	Mark3;Mark3;Mark3	MARK3;MARK3 iso 2;MARK3 iso 3	2.32	1.45	1.94	1.44	1	489;489;489	MAP/microtubule affinity-regulating kinase 3	84.3	KKS*PAVPSSNTASGGMTR	DIPERKKsPAVPSSN	Proline directed
Q8K1R7	Nek9	NEK9	2.46	2.12	2.27	3.58	1	983	Serine/threonine-protein kinase Nek9	107.1	EEMEMDPKPDLDSESWCLLGTDSCRPS*L	GTDSCRPsLxxxxxx	AGC
Q9JJ78	Pbk	PBK	2.21	0.69	1.28	1.49	1	58	Lymphokine-activated killer T-cell-originated protein kinase	36.7	GLSHS*PWAVK	SPRGLSHsPWAVKKI	Proline directed
P70336	Rock2	ROCK2	1.29	0.97	1.15	1.87	1	1134, 1137	Rho-associated protein kinase 2	160.5	SQLQALHIGMDSSS*IGS*GPGDAEPDDGFPESR	HIGMDSSsIGSGPGD;MDSSSIGsGPGDAEP	Other;Other
Q6P4S6;Q6P4S6-2	Sik3;Sik3	QSK;QSK iso 2	0.99	1.33	1.16	2.02	1	533;475	Serine/threonine-protein kinase SIK3	145.7	GPSPLVTMTPAVPAVTPVDEES*SDGEPDQEAVQR	VTPVDEEsSDGEPDQ	Other
P83510;P83510-2	Tnik;Tnik	TNIK;TNIK iso 2	2.58	3.09	2.76	2.23	1	552;552	Traf2 and NCK-interacting protein kinase	150.3	T*PPMLRPVDPQIPQLVAVK	SGVQPARtPPMLRPV	Proline directed
P83510;P83510-2	Tnik;Tnik	TNIK;TNIK iso 2	1.4	1.81	1.56	2.56	1	678;678	Traf2 and NCK-interacting protein kinase	150.3	LGSQPIRAS*NPDLR	GSQPIRAsNPDLRRT	AGC
P83510;P83510-2	Tnik;Tnik	TNIK;TNIK iso 2	1.15	1.34	1.23	2.61	1	735, 740;735, 740	Traf2 and NCK-interacting protein kinase	150.3	ANS*KSEGS*PVLPHEPSK	RSRVRANsKSEGSPV;ANSKSEGsPVLPHEP	AGC;Proline directed
P83510;P83510-2	Tnik;Tnik	TNIK;TNIK iso 2	1.98	2.48	2.15	2.17	1	740;740	Traf2 and NCK-interacting protein kinase	150.3	SEGS*PVLPHEPSK	ANSKSEGsPVLPHEP	Proline directed
O35379	Abcc1	ABCC1	1.86	3.23	2.11	1.31	1	912	Multidrug resistance-associated protein 1	171.1	HLS*NSSSHSGDTSQQHSSIAELQK	KHLQRHLsNSSSHSG	AGC
O35379	Abcc1	ABCC1	1.86	3.23	2.11	1.31	1	918	Multidrug resistance-associated protein 1	171.1	HLSNSSSHS*GDTSQQHSSIAELQK	LSNSSSHsGDTSQQH	Other
Q8C5W0;Q8C5W0-3;Q8C5W0-4	Clmn;Clmn;Clmn	CLMN;CLMN iso 3;CLMN iso 4	1.22	1.78	1.44	3.22	1	925;925;925	Calmin	117.2	NSHS*DSSIYIR	VPSRNSHsDSSIYIR	AGC
A6X919	Dpy19l1	DPY19L1	0.93	1.19	1.04	1.48	1	23	Probable C-mannosyltransferase DPY19L1	84.1	SS*PPPLSGASEVDAGELGSER	PPRSARSsPPPLSGA	Proline directed
A6X919	Dpy19l1	DPY19L1	1.06	1.56	1.3	1.97	1	28	Probable C-mannosyltransferase DPY19L1	84.1	SSPPPLS*GASEVDAGELGSER	RSSPPPLsGASEVDA	Other
A6X919	Dpy19l1	DPY19L1	1.23	1.5	1.36	1.97	1	31	Probable C-mannosyltransferase DPY19L1	84.1	SSPPPLSGAS*EVDAGELGSER	PPPLSGAsEVDAGEL	Other
Q3TZZ7;Q3TZZ7-2	Esyt2;Esyt2	ESYT2;ESYT2 iso 2	1.19	0.94	1.06	2.17	1	661, 663;174, 176	Extended synaptotagmin-2	94.1	SS*SS*LLASPSHIAAK	HRDLGRSsSSLLASP;DLGRSSSsLLASPSH	AGC;AGC
Q3TZZ7;Q3TZZ7-2	Esyt2;Esyt2	ESYT2;ESYT2 iso 2	1.1	1.21	1.15	2.5	1	662, 663;175, 176	Extended synaptotagmin-2	94.1	SSS*S*LLASPSHIAAK	RDLGRSSsSLLASPS;DLGRSSSsLLASPSH	AGC;AGC
Q3TZZ7;Q3TZZ7-2	Esyt2;Esyt2	ESYT2;ESYT2 iso 2	2.28	1.15	1.66	1.57	1	679, 682;192, 195	Extended synaptotagmin-2	94.1	EPTPS*IAS*DISLPIATQELR	AAKEPTPsIASDISL;EPTPSIAsDISLPIA	AGC;Other
Q3TZZ7;Q3TZZ7-2	Esyt2;Esyt2	ESYT2;ESYT2 iso 2	1.66	2	1.82	2.58	1	682, 685;195, 198	Extended synaptotagmin-2	94.1	EPTPSIAS*DIS*LPIATQELR	EPTPSIAsDISLPIA;PSIASDIsLPIATQE	Other;Other
Q3TZZ7;Q3TZZ7-2	Esyt2;Esyt2	ESYT2;ESYT2 iso 2	1.27	1.5	1.38	2.92	1	682;195	Extended synaptotagmin-2	94.1	EPTPSIAS*DISLPIATQELR	EPTPSIAsDISLPIA	Other
A2A699;A2A699-2	Fam171a2;Fam171a2	FAM171A2;FAM171A2 iso 2	1.74	1.87	1.8	2.26	1	787;603	Protein FAM171A2	87.4	RDSLT*SPEDELGAEVGDEAGDKK	ELRRDSLtSPEDELG	AGC
Q5U431	Gpr39	GPR39	1.94	1.21	1.56	2.15	1	390	G-protein coupled receptor 39	51.6	S*PLIFLASR	DSTSSARsPLIFLAS	Proline directed
Q8BHL4	Gprc5a	RAIG1	1.26	1.28	1.26	3.11	1	303	Retinoic acid-induced protein 3	40.1	AYS*QEEITQGLEMGDTLYAPYSTHFQLQNHQK	GVENRAYsQEEITQG	AGC
Q8BHL4	Gprc5a	RAIG1	0.82	1.2	1.03	1.97	1	302	Retinoic acid-induced protein 3	40.1	AY*SQEEITQGLEMGDTLYAPYSTHFQLQNHQK	YGVENRAySQEEITQ	AGC
Q8BHL4	Gprc5a	RAIG1	0.82	1.2	1.03	1.97	1	308	Retinoic acid-induced protein 3	40.1	AYSQEEIT*QGLEMGDTLYAPYSTHFQLQNHQK	AYSQEEItQGLEMGD	Other
Q9ESE1;Q9ESE1-2;Q9ESE1-3	Lrba;Lrba;Lrba	LRBA;LRBA iso4;LRBA iso4	1.96	1.06	1.36	3.54	1	1219, 1221;1219, 1221;1219, 1221	Lipopolysaccharide-responsive and beige-like anchor protein	316.9	ATNLAGETES*VS*DCADNVSEAPATSEQK	NLAGETEsVSDCADN;AGETESVsDCADNVS	Other;Other
Q9ESE1;Q9ESE1-2;Q9ESE1-3	Lrba;Lrba;Lrba	LRBA;LRBA iso4;LRBA iso4	2	0.97	1.38	2.24	1	1219;1219;1219	Lipopolysaccharide-responsive and beige-like anchor protein	316.9	ATNLAGETES*VSDCADNVSEAPATSEQK	NLAGETEsVSDCADN	Other
Q9ESE1;Q9ESE1-2;Q9ESE1-3	Lrba;Lrba;Lrba	LRBA;LRBA iso4;LRBA iso4	1.28	2.37	1.74	1.53	1	2057;2057;2057	Lipopolysaccharide-responsive and beige-like anchor protein	316.9	SQALGNQNSENEALLEGDDDTLS*SVDEKDLENLAGPVSLSTPAQLVAPSVVVK	EGDDDTLsSVDEKDL	Other
Q99KG5;Q99KG5-2;Q99KG5-3	Lsr;Lsr;Lsr	LISCH;LISCH iso2;LISCH iso2	1.54	0.66	1.13	1.34	1	283;264;215	Lipolysis-stimulated lipoprotein receptor	66.1	T*PPPPPAMIPMRPPYGYPGDFDR	THLSPAKtPPPPPAM	Proline directed
Q99KG5;Q99KG5-2;Q99KG5-3	Lsr;Lsr;Lsr	LISCH;LISCH iso2;LISCH iso2	1.41	0.97	1.16	2.77	1	379;360;311	Lipolysis-stimulated lipoprotein receptor	66.1	AMSEVTS*LHEDDWR	RAMSEVTsLHEDDWR	Other
Q61146	Ocln	occludin	3.23	1.27	1.72	1.86	1	403, 407	Occludin	59	TDPDHYETDYTT*GGES*CEELEEDWVR	HYETDYTtGGESCEE;DYTTGGEsCEELEED	Other;Other
Q8K3Z9	Pom121	POM121	1.89	1.13	1.58	1.43	1	159	Nuclear envelope pore membrane protein POM 121	120.9	RPPARS*PPPASAVQR	GRRPPARsPPPASAV	Proline directed
Q8K3Z9	Pom121	POM121	1.32	0.71	1.03	1.57	1	325	Nuclear envelope pore membrane protein POM 121	120.9	RHDSGGSGHS*AFEPLVANGVPAAFVPK	DSGGSGHsAFEPLVA	Other
Q8K3Z9	Pom121	POM121	1.52	1.19	1.34	2.5	1	450	Nuclear envelope pore membrane protein POM 121	120.9	TREEEPCQQSSSSPPLVTDKES*PGEK	PLVTDKEsPGEKVTD	Proline directed
Q8K3Z9	Pom121	POM121	1.52	1.19	1.34	2.5	1	440	Nuclear envelope pore membrane protein POM 121	120.9	TREEEPCQQSSS*SPPLVTDKESPGEK	EPCQQSSsSPPLVTD	Other
Q8K2J7;Q8K2J7-2	Rell1;Rell1	RELL1;RELL1 iso 2	1.05	0.95	1.02	1.56	1	158;88	RELT-like protein 1	29.3	AMVADNSVGDIESPVTPSTPGS*PPVSPGPLSPGATPGK	VTPSTPGsPPVSPGP	Proline directed
P59222	Scarf2	SREC-II	1.63	1.45	1.59	1.4	1	672	Scavenger receptor class F member 2	87.8	HSAAAAAPS*PPPAGR	SAAAAAPsPPPAGRK	Proline directed
P55012	Slc12a2	NKCC1	1.28	1.05	1.1	2.12	1	937	Solute carrier family 12 member 2	131	EGLDISHLQGQEELLSSQEKS*PGTK	LLSSQEKsPGTKDVV	Proline directed
Q9WVL3;Q9WVL3-2	Slc12a7;Slc12a7	KCC4;KCC4 iso 2	1.38	1.34	1.37	1.67	1	108;108	Solute carrier family 12 member 7	119.4	LANYTNLSQGVVEHEEDEDS*RRR	EHEEDEDsRRREVKA	Other
Q8CGA3	Slc43a2	SLC43A2	1.93	1.45	1.7	1.87	1	297	Large neutral amino acids transporter small subunit 4	62.4	LCLS*TVDLEVK	EGHKLCLsTVDLEVK	AGC
Q8BY89	Slc44a2	Slc44a2	1.46	0.62	1.06	1.31	1	14	Choline transporter-like protein 2	80.1	HGT*PQKYDPTFK	NYYGKHGtPQKYDPT	Proline directed
Q9JKZ2	Slc5a3	SLC5A3	2.87	0.68	1.35	1.62	1	37	Sodium/myo-inositol cotransporter	79.5	STVS*GYFLAGR	KSNRSTVsGYFLAGR	AGC
Q6P2K6	Smek1	SMEK1	1.58	2.77	1.87	1.45	1	117, 127	Serine/threonine-protein phosphatase 4 regulatory subunit 3A	93.8	DPSVDITQDLVDES*EEERFDDM#SS*PGLELPSCELSR	TQDLVDEsEEERFDD;ERFDDMSsPGLELPS	Other;Proline directed
Q6P2K6	Smek1	SMEK1	1.39	2.38	1.75	3.06	1	126	Serine/threonine-protein phosphatase 4 regulatory subunit 3A	93.8	DPSVDITQDLVDESEEERFDDM#S*SPGLELPSCELSR	EERFDDMsSPGLELP	AGC
Q6P2K6	Smek1	SMEK1	1.39	2.38	1.75	3.06	1	127	Serine/threonine-protein phosphatase 4 regulatory subunit 3A	93.8	DPSVDITQDLVDESEEERFDDM#SS*PGLELPSCELSR	ERFDDMSsPGLELPS	Proline directed
Q6P2K6;Q6P2K6-2	Smek1;Smek1	SMEK1;SMEK1 iso 2	2.5	1.82	2.23	1.64	1	758, 764;197, 203	Serine/threonine-protein phosphatase 4 regulatory subunit 3A	93.8	TNLTSQSSATSLPGSPGS*PGSPGS*PGSPGSVPK	SLPGSPGsPGSPGSP;GSPGSPGsPGSPGSV	Proline directed;Proline directed
Q91VM4	Spns2	SPNS2	2.19	2.01	2.12	2.15	1	63	Protein spinster homolog 2	58.2	GVGGAGVVSADEEVQTLSGS*VR	EVQTLSGsVRRVPSG	Other
A2A8U2;A2A8U2-3	Tmem201;Tmem201	TMEM201;TMEM201 iso 3	0.84	1.32	1.04	3.25	1	441;441	Transmembrane protein 201	72.5	RVS*PSSLPGR	FRSPRRVsPSSLPGR	Proline directed
Q61029;Q61029-2;Q61029-3;Q61029-4	Tmpo;Tmpo;Tmpo;Tmpo	TMPO;TMPO iso6;TMPO iso6;TMPO iso6	1.75	0.95	1.35	1.74	1	353;281;313;244	Lamina-associated polypeptide 2, isoforms beta/delta/epsilon/gamma	50.3	EMFPYEAS*TPTGISASCR	EMFPYEAsTPTGISA	Other
Q61029;Q61029-2;Q61029-3;Q61029-4	Tmpo;Tmpo;Tmpo;Tmpo	TMPO;TMPO iso6;TMPO iso6;TMPO iso6	1.65	1.43	1.55	2	1	354;282;314;245	Lamina-associated polypeptide 2, isoforms beta/delta/epsilon/gamma	50.3	EMFPYEAST*PTGISASCR	MFPYEAStPTGISAS	Proline directed
Q61029;Q61033-2;Q61029-2;Q61029-3;Q61029-4	Tmpo;Tmpo;Tmpo;Tmpo;Tmpo	TMPO;TMPO iso6;TMPO iso6;TMPO iso6;TMPO iso6	1.18	0.99	1.09	1.69	1	207;207;207;207;207	Lamina-associated polypeptide 2, isoforms beta/delta/epsilon/gamma	50.3	AKT*PVTLK	PLKGRAKtPVTLKQR	Proline directed
Q61033;Q61029;Q61033-2;Q61029-2;Q61029-3;Q61029-4	Tmpo;Tmpo;Tmpo;Tmpo;Tmpo;Tmpo	TMPO iso6;TMPO;TMPO iso6;TMPO iso6;TMPO iso6;TMPO iso6	0.98	1.6	1.19	2.54	1	155, 158, 159;155, 158, 159;155, 158, 159;155, 158, 159;155, 158, 159;155, 158, 159	Lamina-associated polypeptide 2, isoforms alpha/zeta	75.1	LREQGTES*RSS*T*PLPTVSSSAENTR	LREQGTEsRSSTPLP;QGTESRSsTPLPTVS;GTESRSStPLPTVSS	Other;AGC;Proline directed
Q61033;Q61029;Q61033-2;Q61029-2;Q61029-3;Q61029-4	Tmpo;Tmpo;Tmpo;Tmpo;Tmpo;Tmpo	TMPO iso6;TMPO;TMPO iso6;TMPO iso6;TMPO iso6;TMPO iso6	1.48	1.81	1.57	1.3	1	157, 158, 159;157, 158, 159;157, 158, 159;157, 158, 159;157, 158, 159;157, 158, 159	Lamina-associated polypeptide 2, isoforms alpha/zeta	75.1	EQGTESRS*S*T*PLPTVSSSAENTR	EQGTESRsSTPLPTV;QGTESRSsTPLPTVS;GTESRSStPLPTVSS	Other;AGC;Proline directed
Q61033;Q61029;Q61033-2;Q61029-2;Q61029-3;Q61029-4	Tmpo;Tmpo;Tmpo;Tmpo;Tmpo;Tmpo	TMPO iso6;TMPO;TMPO iso6;TMPO iso6;TMPO iso6;TMPO iso6	0.93	1.32	1.05	1.4	1	158, 159;158, 159;158, 159;158, 159;158, 159;158, 159	Lamina-associated polypeptide 2, isoforms alpha/zeta	75.1	EQGTESRSS*T*PLPTVSSSAENTR	QGTESRSsTPLPTVS;GTESRSStPLPTVSS	AGC;Proline directed
Q61033;Q61029;Q61033-2;Q61029-2;Q61029-3;Q61029-4	Tmpo;Tmpo;Tmpo;Tmpo;Tmpo;Tmpo	TMPO iso6;TMPO;TMPO iso6;TMPO iso6;TMPO iso6;TMPO iso6	1.09	1.13	1.13	1.37	1	67, 74;67, 74;67, 74;67, 74;67, 74;67, 74	Lamina-associated polypeptide 2, isoforms alpha/zeta	75.1	GPPDFSS*DEEREPT*PVLGSGASVGR	KGPPDFSsDEEREPT;SDEEREPtPVLGSGA	Other;Proline directed
Q3UJB9;Q3UJB9-2	Edc4;Edc4	EDC4;EDC4 iso 2	1.45	1.01	1.24	1.81	1	486;486	Enhancer of mRNA-decapping protein 4	152.4	HTEVLPAEEENDS*LGTESSHGAGALESAAGVLIK	PAEEENDsLGTESSH	Other
Q8C3P7	Mettl3	METTL3	1.21	1.01	1.13	2.04	1	50	N6-adenosine-methyltransferase subunit METTL3	64.6	SDS*PVPTAPTSSGPKPSTTSVAPELATDPELEKK	SPTFRSDsPVPTAPT	Proline directed
Q91YE7;Q91YE7-2	Rbm5;Rbm5	RBM5;RBM5 iso 2	2.68	1.79	2.33	1.42	1	76;76	RNA-binding protein 5	92.3	SEDGY*HSDGDYGEHDYR	SDRSEDGyHSDGDYG	AGC
Q91YE7;Q91YE7-2	Rbm5;Rbm5	RBM5;RBM5 iso 2	2.68	1.79	2.33	1.42	1	78;78	RNA-binding protein 5	92.3	SEDGYHS*DGDYGEHDYR	RSEDGYHsDGDYGEH	Other
Q62093	Srsf2	SFRS2	1.46	0.84	1.13	1.4	1	206, 208	Serine/arginine-rich splicing factor 2	25.5	S*KS*PPKSPEEEGAVSS	ESKSRSRsKSPPKSP;KSRSRSKsPPKSPEE	AGC;Proline directed
Q8K327	Champ1	ZNF828	0.77	1.29	1.01	2.36	1	242	Chromosome alignment-maintaining phosphoprotein 1	87.5	HSSFADTGAAPSALSPESPVLAT*SPEPWGPSLSASPESR	PESPVLAtSPEPWGP	Other
Q8K327	Champ1	ZNF828	2.28	1.79	2.1	1.66	1	254	Chromosome alignment-maintaining phosphoprotein 1	87.5	HSSFADTGAAPSALSPESPVLATSPEPWGPSLSAS*PESR	WGPSLSAsPESRKPA	Proline directed
Q8BWW4	Larp4	LARP4	1.57	1.09	1.4	1.38	1	638, 642	La-related protein 4	79.7	S*NAVS*PTRNEENGAPEKPVEKPHEKPETR	QPLRELRsNAVSPTR;ELRSNAVsPTRNEEN	AGC;Proline directed
Q52KI8;Q52KI8-2	Srrm1;Srrm1	SRm160;SRm160 iso3	1.09	1.25	1.17	1.92	1	832, 834, 836, 843;809, 811, 813, 820	Serine/arginine repetitive matrix protein 1	106.8	AKS*PT*PS*LSPARNS*DQEGGGK	VPAKKAKsPTPSLSP;AKKAKSPtPSLSPAR;KAKSPTPsLSPARNS;SLSPARNsDQEGGGK	Proline directed;Proline directed;AGC;AGC
Q52KI8;Q52KI8-2	Srrm1;Srrm1	SRm160;SRm160 iso3	1.09	1.25	1.17	1.92	1	832, 834, 838, 843;809, 811, 815, 820	Serine/arginine repetitive matrix protein 1	106.8	AKS*PT*PSLS*PARNS*DQEGGGK	VPAKKAKsPTPSLSP;AKKAKSPtPSLSPAR;KSPTPSLsPARNSDQ;SLSPARNsDQEGGGK	Proline directed;Proline directed;Proline directed;AGC
Q6NZF1	Zc3h11a	ZC3H11A	1.02	1.16	1.04	1.84	1	312	Zinc finger CCCH domain-containing protein 11A	86.4	KVES*PETNIDK	RLGKKVEsPETNIDK	Proline directed
Q9R020;Q9R020-2	Zranb2;Zranb2	ZNF265;ZNF265 iso2	2.22	1.45	1.75	2.39	1	181, 188;144, 151	Zinc finger Ran-binding domain-containing protein 2	37.3	YKLDEDEDEDDADLS*KYNLDAS*EEEDSNKK	DEDDADLsKYNLDAS;SKYNLDAsEEEDSNK	Other;Other
Q8CFK2	Brf1	GTF3B	1.09	0.96	1.04	1.94	1	552	Transcription factor IIIB 90 kDa subunit	73.8	GGGS*PPRDDSQPPER	LNSKGGGsPPRDDSQ	Proline directed
Q61686	Cbx5	HP1 alpha	1.92	1.33	1.7	1.4	1	14	Chromobox protein homolog 5	22.2	TADSSSS*EDEEEYVVEK	RTADSSSsEDEEEYV	Other
Q9DBY5	Cbx6	CBX6	0.85	1.42	1.05	2.24	1	107	Chromobox protein homolog 6	44.4	ISDVHFSVKPSASASS*PK	KPSASASsPKLHSSA	Proline directed
Q922M5	Cdca7l	CDCA7L	2.33	1.73	2	2.96	1	153	Cell division cycle-associated 7-like protein	50.2	T*PDKDSSHLLDSK	PTKKLARtPDKDSSH	Proline directed
P53564;P53564-2;P53564-3;P53564-4;P53564-5	Cux1;Cux1;Cux1;Cux1;Cux1	CUTL1;CUTL1 iso7;CUTL1 iso7;CUTL1 iso7;CUTL1 iso7	1.27	0.96	1.16	1.58	1	1232;1130;1221;1049;177	Homeobox protein cut-like 1	165.5	HSSVSDSQPCEPPSVGIDYSQGAS*PQPQHQLK	IDYSQGAsPQPQHQL	Proline directed
P47930;P47930-2	Fosl2;Fosl2	FRA2;FRA2 iso 2	2	0.86	1.33	1.53	1	120;93	Fos-related antigen 2	35.3	RDEQLS*PEEEEK	RRRDEQLsPEEEEKR	Proline directed
P42128	Foxk1	FOXK1	1.03	1	1.01	2.25	1	406, 408, 414	Forkhead box protein K1	74.9	SAPAS*PT*HPGLMS*PR	SSRSAPAsPTHPGLM;RSAPASPtHPGLMSP;PTHPGLMsPRSSGLQ	Proline directed;Other;Proline directed
Q499D0	Foxn3	FOXN3	1	1.68	1.2	1.49	1	415	Forkhead box protein N3	50.3	TEKPPES*DDEEMKEAAGSLLHLAGIR	RTEKPPEsDDEEMKE	AGC
Q8R409	Hexim1	HEXIM1	2.25	1.02	1.59	1.56	1	230, 234	Protein HEXIM1	40.2	S*DDTS*DEDFVEEAGEEDGGSDGMGGDGSEFLQR	PKRAAAKsDDTSDED;AAKSDDTsDEDFVEE	AGC;AGC
Q8R409	Hexim1	HEXIM1	2.25	1.02	1.59	1.56	1	233, 234	Protein HEXIM1	40.2	SDDT*S*DEDFVEEAGEEDGGSDGMGGDGSEFLQR	AAAKSDDtSDEDFVE;AAKSDDTsDEDFVEE	AGC;AGC
P15092;Q08619;P15092-2	Ifi204;Ifi205b;Ifi204	IFI16;Ifi205b;IFI16 iso6	3.28	2.74	3	3.02	1	106;106;106	Interferon-activable protein 204	71.6	NGQEAGPAT*PTSTTSHMLASER	GQEAGPAtPTSTTSH	Proline directed
E9Q1P8	Irf2bp2	IRF2BP2	1.01	1.46	1.19	1.63	1	443	Interferon regulatory factor 2-binding protein 2	59.3	NSSSPPS*PSSMNQR	RNSSSPPsPSSMNQR	Proline directed
Q60929-3	Mef2a	MEF2A iso3	1.79	1.35	1.64	1.54	1	98	Myocyte-specific enhancer factor 2A	53	GCDS*PDPDTSYVLTPHTEEK	KEHRGCDsPDPDTSY	Proline directed
Q63943	Mef2d	MEF2D	1.91	0.9	1.29	2.05	1	98	Myocyte-specific enhancer factor 2D	55	GFNGCDS*PEPDGEDSLEQSPLLEDK	KGFNGCDsPEPDGED	Proline directed
Q8K4B0	Mta1	MTA1	2.12	0.76	1.37	1.46	1	564	Metastasis-associated protein MTA1	80.7	SSSSVLSSLT*PAK	SSVLSSLtPAKSAPV	Proline directed
Q8K4B0	Mta1	MTA1	2.32	1.93	2.07	2.23	1	576	Metastasis-associated protein MTA1	80.7	SAPVINNGS*PTILGK	APVINNGsPTILGKR	Proline directed
P70257;P70257-1;P70257-2	Nfix;Nfix;Nfix	NFI-X;NFI-X iso2;NFI-X iso2	0.7	1.53	1.05	1.65	1	284;284;284	Nuclear factor 1 X-type	53.4	SIDDS*EMESPVDDVFYPGTGR	RPKSIDDsEMESPVD	AGC
Q80TZ9	Rere	RERE	1.75	0.92	1.31	1.4	1	675, 679	Arginine-glutamic acid dipeptide repeats protein	171.6	TQEIS*RPNS*PSEGEGESSDSR	KTKTQEIsRPNSPSE;QEISRPNsPSEGEGE	AGC;Proline directed
Q9EPQ8;Q9EPQ8-2	Tcf20;Tcf20	TCF20;TCF20 iso 2	1.58	0.84	1.25	1.51	1	669;669	Transcription factor 20	215.5	GSQEDDPAASQRPPS*NSGVK	AASQRPPsNSGVKEI	AGC
O08784	Tcof1	treacle	1	1.86	1.32	4.3	1	456	Treacle protein	134.9	SSQVRPVSTVTPGS*SGK	VSTVTPGsSGKGANL	Other
O08784	Tcof1	treacle	2.32	1.32	1.74	2.06	1	699	Treacle protein	134.9	ANPPPTKT*PPASASGK	ANPPPTKtPPASASG	Proline directed
Q569Z6	Thrap3	Trap150	1.41	1	1.22	1.84	1	51, 53, 54	Thyroid hormone receptor-associated protein 3	108.1	S*RS*Y*SPAHNR	RLSSRSRsRSYSPAH;SSRSRSRsYSPAHNR;SRSRSRSySPAHNRE	AGC;AGC;AGC
Q8CCH7;Q8CCH7-3	Zfpm2;Zfpm2	FOG2;FOG2 iso 3	1.02	1.37	1.2	1.35	1	434;416	Zinc finger protein ZFPM2	127.6	DASS*DTELDKCEK	MPTKDASsDTELDKC	AGC
Q8CCH7;Q8CCH7-3	Zfpm2;Zfpm2	FOG2;FOG2 iso 3	0.8	1.92	1.3	1.89	1	900;882	Zinc finger protein ZFPM2	127.6	VFPNPES*ERSSPEVSFER	KVFPNPEsERSSPEV	Other
Q8CCH7;Q8CCH7-3	Zfpm2;Zfpm2	FOG2;FOG2 iso 3	0.8	1.92	1.3	1.89	1	903;885	Zinc finger protein ZFPM2	127.6	VFPNPESERS*SPEVSFER	PNPESERsSPEVSFE	Other
Q7TSH3	Znf516	ZNF516	0.88	1.39	1.11	2.1	1	912	Zinc finger protein 516	124.7	LAPS*PGSGSLSR	GSSRLAPsPGSGSLS	Proline directed
O70305;O70305-2;O70305-3	Atxn2;Atxn2;Atxn2	ataxin-2;ataxin-2 iso2;ataxin-2 iso2	1.22	1.12	1.18	1.96	1	860;790;729	Ataxin-2	136.4	RGPEVTSQGVQTSS*PACK	SQGVQTSsPACKQEK	Proline directed
Q8JZQ9	Eif3b	eIF3-eta	0.96	1.25	1.08	1.52	1	153	Eukaryotic translation initiation factor 3 subunit B	91.3	PEDFVDDVS*EEELLGDVLK	EDFVDDVsEEELLGD	Other
Q61937	Npm1	NPM1	1.96	0.73	1.3	1.45	1	217	Nucleophosmin	32.5	DLKPST*PR	GKDLKPStPRSKGQE	Proline directed
Q61937	Npm1	NPM1	2.89	1.5	2.23	1.51	1	232, 235	Nucleophosmin	32.5	KQEKT*PKT*PKGPSSVEDIK	SFKKQEKtPKTPKGP;KQEKTPKtPKGPSSV	Proline directed;Proline directed
Q80U58	Pum2	Pumilio-2	1.68	0.56	1.07	1.38	1	636	Pumilio homolog 2	114.2	SSSPSPIGMPLPSQTPGHSLT*PPPSLSSHGSSSSLHLGGLTNGSGR	QTPGHSLtPPPSLSS	Proline directed
Q80U58;Q80U58-2;Q80U58-3	Pum2;Pum2;Pum2	Pumilio-2;Pumilio-2 iso2;Pumilio-2 iso2	1.15	1	1.07	1.56	1	102;102;46	Pumilio homolog 2	114.2	SESGGLGVSMVEYVLSSS*PADK	VEYVLSSsPADKLDS	Proline directed
P62754	Rps6	S6	1.68	1.73	1.7	2.84	1	236, 240	40S ribosomal protein S6	28.7	LSS*LRAS*TSK	AKRRRLSsLRASTSK;RLSSLRAsTSKSESS	AGC;AGC
Q8BVY0	Rsl1d1	CSIG	1.19	1.09	1.12	1.42	1	12	Ribosomal L1 domain-containing protein 1	50.4	GSASESPSAS*VAEATTTDVQVTPTALLQLDR	ASESPSAsVAEATTT	Other
Q5SXY1;Q5SXY1-3	Specc1;Specc1	SPECC1;SPECC1 iso 3	1.51	1.39	1.53	1.69	1	935;855	Cytospin-B	118	LLSAS*TGGLKPSK	NTRLLSAsTGGLKPS	AGC
Q8R3P2;Q8R3P2-2;Q8R3P2-3	Dtx2;Dtx2;Dtx2	DTX2;DTX2 iso 2;DTX2 iso 3	1.53	0.98	1.25	1.42	1	219;219;219	Probable E3 ubiquitin-protein ligase DTX2	67.2	YRHSMT*NLPAYPAPQAPHR	GRYRHSMtNLPAYPA	AGC
Q69ZR2	Hectd1	HECTD1	1.62	1.53	1.59	1.96	1	1538	E3 ubiquitin-protein ligase HECTD1	289.9	LSVSSLLAAGAPMSSSAS*VPNLSSR	APMSSSAsVPNLSSR	Other
Q69ZR2	Hectd1	HECTD1	1.62	1.9	1.73	2.62	1	1572	E3 ubiquitin-protein ligase HECTD1	289.9	TNATNNMNLS*R	ATNNMNLsRSSSDNN	Other
Q69ZR2	Hectd1	HECTD1	1.62	1.53	1.59	1.96	1	1536	E3 ubiquitin-protein ligase HECTD1	289.9	LSVSSLLAAGAPMSSS*ASVPNLSSR	AGAPMSSsASVPNLS	Other
Q8VDF2;Q8VDF2-2	Uhrf1;Uhrf1	UHRF1;UHRF1 iso2	1.45	1.37	1.41	2.03	1	102;102	E3 ubiquitin-protein ligase UHRF1	88.2	ERDSELSDSDSGYGVGHS*ESDKSSTHGEGAAEADDK	SGYGVGHsESDKSST	Other
Q8VDF2;Q8VDF2-2	Uhrf1;Uhrf1	UHRF1;UHRF1 iso2	1.45	1.37	1.41	2.03	1	107;107	E3 ubiquitin-protein ligase UHRF1	88.2	ERDSELSDSDSGYGVGHSESDKS*STHGEGAAEADDK	GHSESDKsSTHGEGA	Other
Q8BZI0;Q8BZI0-2	Afap1l1;Afap1l1	AFAP1L1;AFAP1L1 iso2	2.09	0.64	1.27	1.38	1	329;329	Actin filament-associated protein 1-like 1	86.6	EVSRPIVGAEGLEVPRS*PVILCK	EGLEVPRsPVILCKA	Proline directed
Q80Y61	Baiap2l2	BAIAP2L2	1.5	1.07	1.34	1.37	1	455, 459	Brain-specific angiogenesis inhibitor 1-associated protein 2-like protein 2	58.4	VPS*RAPS*PAPPPLPSSR	RTPSRVPsRAPSPAP;RVPSRAPsPAPPPLP	AGC;Proline directed
E9Q6B2	Ccdc85c	CCDC85C	1.96	1.74	1.83	1.42	1	186	Coiled-coil domain-containing protein 85C	45.3	SSIDSQAS*LSGPLAGSAAGSGAR	SSIDSQAsLSGPLAG	Other
Q9CX66	D10Wsu102e	C12orf45	1.83	1.34	1.55	2.23	1	143	Uncharacterized protein C12orf45 homolog	20	DSSGDSS*ESEEDVCVPSEVTIENIK	RDSSGDSsESEEDVC	Other
Q9CX66	D10Wsu102e	C12orf45	1.83	1.34	1.55	2.23	1	145	Uncharacterized protein C12orf45 homolog	20	DSSGDSSES*EEDVCVPSEVTIENIK	SSGDSSEsEEDVCVP	Other
Q80T85	Dcaf5	WDR22	1.47	2.03	1.73	1.65	1	468	DDB1- and CUL4-associated factor 5	103.6	S*PPPTVDESADNAFHLGPLR	SSASLPRsPPPTVDE	Proline directed
Q3UN58;Q3UN58-2;Q3UN58-3	Faap20;Faap20;Faap20	FAAP20;FAAP20 iso 2;FAAP20 iso 3	1.27	1.25	1.25	1.71	1	119;109;106	Fanconi anemia-associated protein of 20 kDa	20	HLFCEPEGSLGS*PTPSLK	EPEGSLGsPTPSLKG	Proline directed
Q8VE94	Fam110c	FAM110C	3.66	0.94	1.64	1.98	1	350	Protein FAM110C	45.3	ENFSAGS*DCVTLK	RENFSAGsDCVTLKV	Other
Q8VE94	Fam110c	FAM110C	3.77	1.5	1.97	3.52	1	99	Protein FAM110C	45.3	KPLRPDS*LVIYR	RKPLRPDsLVIYRQK	AGC
Q3UW53	Fam129a	FAM129A	0.83	1.15	1	1.93	1	576, 580	Protein Niban	102.6	HNLFEDNM#ALPS*ESVS*SLTDLK	EDNMALPsESVSSLT;ALPSESVsSLTDLKT	Other;Other
Q3UW53	Fam129a	FAM129A	0.83	1.15	1	1.93	1	576, 581	Protein Niban	102.6	HNLFEDNM#ALPS*ESVSS*LTDLK	EDNMALPsESVSSLT;LPSESVSsLTDLKTA	Other;Other
Q3UW53	Fam129a	FAM129A	0.83	1.15	1	1.93	1	578, 580	Protein Niban	102.6	HNLFEDNM#ALPSES*VS*SLTDLK	NMALPSEsVSSLTDL;ALPSESVsSLTDLKT	Other;Other
Q8CGI1	Fam193a	FAM193A	1.69	2.12	1.86	1.83	1	674	Protein FAM193A	136.6	NSPT*GLAPLPALSPSALSPASTPHLPNLAAPSFPK	AAPRNSPtGLAPLPA	AGC
Q68FE6	Fam65a	FAM65A	1.67	1.71	1.7	1.51	1	22	Protein FAM65A	132.3	SQS*FAGVLGSHER	ARVSRSQsFAGVLGS	AGC
Q3ULZ2	Fhdc1	FHDC1	1.05	1.05	1.02	1.47	1	681	FH2 domain-containing protein 1	125.3	EHELVTGLTQFDLQS*PK	LTQFDLQsPKSLEEG	Proline directed
Q3ULZ2	Fhdc1	FHDC1	2.21	0.89	1.29	1.7	1	501	FH2 domain-containing protein 1	125.3	SSS*ENDVQMLAK	GSFGRSSsENDVQML	AGC
Q6P9Q6;Q6P9Q6-2	Fkbp15;Fkbp15	FKBP15;FKBP15 iso 2	0.88	1.2	1.03	1.55	1	317;317	FK506-binding protein 15	132.9	DSAAPSPIPASDS*LSADPVVTPLPLPLKPGEPGLR	SPIPASDsLSADPVV	Other
Q9JL26;Q9JL26-2	Fmnl1;Fmnl1	FMNL1;FMNL1 iso2	3.09	1.6	2.3	1.72	1	1021;995	Formin-like protein 1	122	EAAADTSGREEPPTPKS*PPK	EEPPTPKsPPKARRQ	Proline directed
Q9JL26;Q9JL26-2	Fmnl1;Fmnl1	FMNL1;FMNL1 iso2	2.82	1.36	2.08	1.49	1	184;158	Formin-like protein 1	122	SKPLDQS*VEDLSK	KSKPLDQsVEDLSKA	AGC
Q9JL26;Q9JL26-2	Fmnl1;Fmnl1	FMNL1;FMNL1 iso2	2.98	2.75	2.8	1.95	1	509;483	Formin-like protein 1	122	GPGDVVSIEILPGAAAT*PSGDDAQAPR	ILPGAAAtPSGDDAQ	Proline directed
Q0GNC1;Q0GNC1-3	Inf2;Inf2	INF2;INF2 iso 3	1.14	0.86	1	2.27	1	1101;1101	Inverted formin-2	138.5	S*SWYVDAIDFLDPEDTPDAQPSEGVWPVTLGDGQALNPLEFSSNKPPGVK	PPALERRsSWYVDAI	AGC
Q0GNC1;Q0GNC1-3	Inf2;Inf2	INF2;INF2 iso 3	3.19	1.22	2.14	1.35	1	1172, 1173;1172, 1173	Inverted formin-2	138.5	SSHQDATDPEALWGVHQTEADS*T*SEGPEDEAQR	VHQTEADsTSEGPED;HQTEADStSEGPEDE	Other;Other
Q0GNC1;Q0GNC1-3	Inf2;Inf2	INF2;INF2 iso 3	2.05	1.45	1.72	2.33	1	1172, 1174;1172, 1174	Inverted formin-2	138.5	SSHQDATDPEALWGVHQTEADS*TS*EGPEDEAQR	VHQTEADsTSEGPED;QTEADSTsEGPEDEA	Other;Other
Q0GNC1;Q0GNC1-3	Inf2;Inf2	INF2;INF2 iso 3	4.12	2.4	3.06	1.98	1	1172;1172	Inverted formin-2	138.5	SSHQDATDPEALWGVHQTEADS*TSEGPEDEAQR	VHQTEADsTSEGPED	Other
Q0GNC1;Q0GNC1-3	Inf2;Inf2	INF2;INF2 iso 3	2.06	1.45	1.72	2.43	1	1173, 1174;1173, 1174	Inverted formin-2	138.5	SSHQDATDPEALWGVHQTEADST*S*EGPEDEAQR	HQTEADStSEGPEDE;QTEADSTsEGPEDEA	Other;Other
Q0GNC1;Q0GNC1-3	Inf2;Inf2	INF2;INF2 iso 3	4.12	2.4	3.06	1.98	1	1173;1173	Inverted formin-2	138.5	SSHQDATDPEALWGVHQTEADST*SEGPEDEAQR	HQTEADStSEGPEDE	Other
Q8BQR4;Q8BQR4-2	Kansl2;Kansl2	KANSL2;Kansl2 iso 2	0.85	1.31	1.05	1.34	1	147, 149;147, 149	KAT8 regulatory NSL complex subunit 2	54.1	ILDEDS*WS*DGDQEPITVDQTWR	SRILDEDsWSDGDQE;ILDEDSWsDGDQEPI	Other;Other
Q8K0E1	Kctd15	KCTD15	0.65	2.08	1.14	2.01	1	35	BTB/POZ domain-containing protein KCTD15	31.9	S*PVSPLAAQGIPLPAQLTK	SRLSLTRsPVSPLAA	Proline directed
Q8K0E1	Kctd15	KCTD15	0.82	2.12	1.28	2.5	1	38	BTB/POZ domain-containing protein KCTD15	31.9	SPVS*PLAAQGIPLPAQLTK	SLTRSPVsPLAAQGI	Proline directed
Q69ZZ9	Kiaa0754	KIAA0754	1.38	0.96	1.17	2.08	1	35	Uncharacterized protein KIAA0754	104.6	KES*SSALTESSGHFDHR	SLQEKKEsSSALTES	AGC
A2A7S8-2;A2A7S8;A2A7S8-3;A2A7S8-4	Kiaa1522;Kiaa1522;Kiaa1522;Kiaa1522	KIAA1522 iso2;KIAA1522;KIAA1522 iso2;KIAA1522 iso2	0.92	1.33	1.09	1.33	1	1016;959;846;971	Uncharacterized protein KIAA1522	110.6	KPSVGVPPPS*PSLPR	SVGVPPPsPSLPRTE	Proline directed
A2A7S8-2;A2A7S8;A2A7S8-3;A2A7S8-4	Kiaa1522;Kiaa1522;Kiaa1522;Kiaa1522	KIAA1522 iso2;KIAA1522;KIAA1522 iso2;KIAA1522 iso2	0.92	1.33	1.09	1.33	1	1018;961;848;973	Uncharacterized protein KIAA1522	110.6	KPSVGVPPPSPS*LPR	GVPPPSPsLPRTESL	Other
A2A7S8-2;A2A7S8;A2A7S8-3;A2A7S8-4	Kiaa1522;Kiaa1522;Kiaa1522;Kiaa1522	KIAA1522 iso2;KIAA1522;KIAA1522 iso2;KIAA1522 iso2	1.08	1.45	1.2	1.35	1	724, 728;667, 671;554, 558;679, 683	Uncharacterized protein KIAA1522	110.6	DES*PPPS*PPPSYHPPPPPTK	PVASKDEsPPPSPPP;KDESPPPsPPPSYHP	Proline directed;Proline directed
Q9D7V2	Lysmd2	MGC35274	8.77	4.16	5.42	2.08	1	24	LysM and putative peptidoglycan-binding domain-containing protein 2	23.7	AHRPSAPS*PPPR	AHRPSAPsPPPRSRS	Proline directed
Q8BGT6;Q8BGT6-2	Micall1;Micall1	MIRab13;MIRab13 iso 2	2.1	0.94	1.55	1.41	1	494, 496;137, 139	MICAL-like protein 1	94	APS*AS*PLAIHASR	RPAPRAPsASPLAIH;APRAPSAsPLAIHAS	AGC;Proline directed
Q9D279	Misp	MISP	2.24	1.23	1.54	2.63	1	253	Mitotic interactor and substrate of PLK1	72.2	SIHIVNDPGSQTQAES*PETPKETPIER	GSQTQAEsPETPKET	Proline directed
Q9D279	Misp	MISP	1.73	0.6	1	1.76	1	347	Mitotic interactor and substrate of PLK1	72.2	AST*PDWPSQDPQPGLQR	LQVGRAStPDWPSQD	Proline directed
Q8C7U1	N4bp3	Nedd4-BP3	1.48	1.44	1.46	2.59	1	141	NEDD4-binding protein 3	60	S*NGSLHTLACHPPLSPGPR	KGQKLWRsNGSLHTL	AGC
Q8C7U1	N4bp3	Nedd4-BP3	1.48	1.44	1.46	2.59	1	144	NEDD4-binding protein 3	60	SNGS*LHTLACHPPLSPGPR	KLWRSNGsLHTLACH	AGC
Q3UTZ3		C7orf43	1.52	0.97	1.29	1.63	1	517	Uncharacterized protein C7orf43 homolog	62.7	SQS*FSHQQPSR	ASLGRSQsFSHQQPS	AGC
Q3UTZ3		C7orf43	1.52	0.97	1.29	1.63	1	519	Uncharacterized protein C7orf43 homolog	62.7	SQSFS*HQQPSR	LGRSQSFsHQQPSRS	AGC
Q8C3W1		C1orf198	1.62	0.91	1.15	1.68	1	278	Uncharacterized protein C1orf198 homolog	35.3	ATPTES*PEKPPPPAVQR	PKATPTEsPEKPPPP	Proline directed
Q8C3W1		C1orf198	1.62	0.91	1.15	1.68	1	276	Uncharacterized protein C1orf198 homolog	35.3	ATPT*ESPEKPPPPAVQR	LLPKATPtESPEKPP	AGC
Q61127;Q61127-2	Nab2;Nab2	NAB2;NAB2 iso 2	1.19	1.4	1.28	2.49	1	159, 162;159, 162	NGFI-A-binding protein 2	56.5	SFS*PKS*PLELGEK	AGSARSFsPKSPLEL;ARSFSPKsPLELGEK	Proline directed;Proline directed
Q8CAF4-3	Nhsl1	NHSL1 iso3	1.97	1.3	1.7	1.57	1	208	NHS-like protein 1	169.3	T*ISGIPDIIQK	KKVKRRKtISGIPDI	AGC
Q9CRD0;Q9CRD0-2;Q9CRD0-3	Ociad1;Ociad1;Ociad1	OCIAD1;OCIAD1 iso 2;OCIAD1 iso 3	1.44	0.96	1.19	2.14	1	108;108;108	OCIA domain-containing protein 1	27.6	KLENS*PLGEALR	KFKKLENsPLGEALR	Proline directed
Q3UIL6-2;Q3UIL6;Q3UIL6-3;Q3UIL6-4;Q3UIL6-5;Q3UIL6-6	Plekha7;Plekha7;Plekha7;Plekha7;Plekha7;Plekha7	PLEKHA7 iso2;PLEKHA7;PLEKHA7 iso2;PLEKHA7 iso2;PLEKHA7 iso2;PLEKHA7 iso2	1.61	0.8	1.22	1.54	1	864, 867;864, 867;759, 762;628, 631;802, 805;818, 821	Pleckstrin homology domain-containing family A member 7	143.7	TVPLFPHPSVPSLSPTESKPALQPS*PPT*SPVR	SKPALQPsPPTSPVR;ALQPSPPtSPVRTPL	Proline directed;Other
Q3UIL6-2;Q3UIL6;Q3UIL6-3;Q3UIL6-4;Q3UIL6-5;Q3UIL6-6	Plekha7;Plekha7;Plekha7;Plekha7;Plekha7;Plekha7	PLEKHA7 iso2;PLEKHA7;PLEKHA7 iso2;PLEKHA7 iso2;PLEKHA7 iso2;PLEKHA7 iso2	1.61	0.8	1.22	1.54	1	864, 868;864, 868;759, 763;628, 632;802, 806;818, 822	Pleckstrin homology domain-containing family A member 7	143.7	TVPLFPHPSVPSLSPTESKPALQPS*PPTS*PVR	SKPALQPsPPTSPVR;LQPSPPTsPVRTPLE	Proline directed;Proline directed
Q8R3Q2	Ppp6r2	SAPS2	1.92	2.59	2.17	2.28	1	746	Serine/threonine-protein phosphatase 6 regulatory subunit 2	100.4	CSS*PVDMDHSNAEGGQSPGPEK	ETGPRCSsPVDMDHS	Proline directed
Q8C551	Rad51ap1	RAD51AP1	1.21	2.28	1.64	2.01	1	23	RAD51-associated protein 1	36.2	KPINYSQFEDSGNDS*DDDFISSSTPVNK	FEDSGNDsDDDFISS	Other
Q9CYX7	Rrp15	RRP15	2.26	1	1.62	1.36	1	11	RRP15-like protein	31	VS*PGEILKR	AVQDSRVsPGEILKR	Proline directed
Q8JZW5	Sh2d5	SH2D5	1.76	0.79	1.27	1.49	1	153	SH2 domain-containing protein 5	38.1	LGNPYCS*PTLVR	RLGNPYCsPTLVRKK	Proline directed
Q99LH9	Sh3bp5l	SH3BP5L	2.17	1.35	1.82	1.59	1	49	SH3 domain-binding protein 5-like	43.3	SPVAEEPGGSGSNSSETKLS*PR	NSSETKLsPREEEEL	Proline directed
Q91X43	Sh3d19	SH3D19	1.67	2.68	2.14	1.53	1	128	SH3 domain-containing protein 19	86	SVNHETSGGRPMAES*PDTGK	GGRPMAEsPDTGKKI	Proline directed
Q8BZW2	Sowahb	ANKRD56	2.35	0.54	1.1	1.47	1	402	Ankyrin repeat domain-containing protein SOWAHB	83.5	TS*SWGELRDPVEDLFLPPNDSPCLIR	LQPVLRTsSWGELRD	AGC
A2AI08	Tprn	TPRN	1.07	1.46	1.24	1.69	1	501	Taperin	80	NGQEPVRPGLPVTFIDEVDS*EEEAFQEAK	TFIDEVDsEEEAFQE	Other
A1A535	Veph1	VEPH1	0.62	3.21	1.19	2.21	1	353	Ventricular zone-expressed PH domain-containing protein 1	94.4	MS*NSFTNIAK	SRDIFRMsNSFTNIA	AGC
O35551;O35551-2;O35551-3;O35551-5;O35551-6	Rabep1;Rabep1;Rabep1;Rabep1;Rabep1	RABEP1;RABEP1 iso 2;RABEP1 iso 3;RABEP1 iso 5;RABEP1 iso 6	1.08	1.08	1.07	2.17	1	407, 408;364, 365;367, 368;407, 408;407, 408	Rab GTPase-binding effector protein 1	99.5	RAQS*T*DSLGTSSSLQSK	DGLRRAQsTDSLGTS;GLRRAQStDSLGTSS	AGC;AGC
O35551;O35551-2;O35551-3;O35551-5;O35551-6	Rabep1;Rabep1;Rabep1;Rabep1;Rabep1	RABEP1;RABEP1 iso 2;RABEP1 iso 3;RABEP1 iso 5;RABEP1 iso 6	1.35	0.7	1.05	1.36	1	407, 410;364, 367;367, 370;407, 410;407, 410	Rab GTPase-binding effector protein 1	99.5	AQS*TDS*LGTSSSLQSK	DGLRRAQsTDSLGTS;RRAQSTDsLGTSSSL	AGC;Other
O54916;O54916-3;O54916-4	Reps1;Reps1;Reps1	REPS1;REPS1 iso3;REPS1 iso3	1.57	1.14	1.38	1.79	1	538, 539;459, 460;486, 487	RalBP1-associated Eps domain-containing protein 1	86.5	SHSGT*S*PDNTAPPPPPPRPQPSHSR	RQRSHSGtSPDNTAP;QRSHSGTsPDNTAPP	AGC;Proline directed
Q8BWR8	Rhpn2	RHPN2	1.35	0.87	1.09	2.29	1	654	Rhophilin-2	76.9	SAS*TLCLPEVGLAR	KNRQKSAsTLCLPEV	AGC
