# Supplementary material for: mTOR and S6K1 drive polycystic kidney by the control of Afadin-dependent oriented cell division
Source: Nat Commun. 2020 Jun 24;11:3200. doi: 10.1038/s41467-020-16978-z (PMC7314806; doi:10.1038/s41467-020-16978-z)
Supplement: Supplementary file 8 — Source Data [file 41467_2020_16978_MOESM8_ESM.xlsx]

## Sheet: Figure 1
Figure 1B
	Tsc1 f/f	Ksp-Cre; Tsc1 f/f	Ksp-Cre; Tsc1 f/f; S6k1 -/-
	0.011946	0.0496111	0.0238683
	0.0121608	0.136757	0.0429688
	0.0117961	0.119151	0.0533101
	0.0116814	0.175691	0.0228571
	0.0120976	0.114508	0.0980392
	0.00632911	0.105525	0.0291005
	0.0125	0.151163	0.0429864
	0.0104167	0.176963	0.0198807
	0.0105536	0.138562	0.0395833
	0.011597	0.216279	0.0215569
	0.0112963	0.135965	0.0292453
	0.0116197	0.119753	0.0235294
		0.163492
		0.171368
		0.190625
		0.147239
		0.15493
Figure 1C
		Ksp-Cre; Tsc1 f/f	Ksp-Cre; Tsc1 f/f; S6k1 -/-
		33	6
		50	10
		35	6
Figure 1D
	Tsc1 f/f	Ksp-Cre; Tsc1 f/f	Ksp-Cre; Tsc1 f/f; S6k1 -/-
	5.1	18.4	6.4
	4.4	10.2	7
	6.2	11.5	3.7
		18.8
Figure 1F
	Tsc1 f/f	Ksp-Cre; Tsc1 f/f	Ksp-Cre; Tsc1 f/f; S6k1 -/-
	0.3	3.5	2.9
	0.1	1.7	2.5
	0.2	3.1	1.1
			2.8
Figure 1H
	Tsc1 f/f	Ksp-Cre; Tsc1 f/f	Ksp-Cre; Tsc1 f/f; S6k1 -/-
	0	0.6	1.36
	0.05	0.9	0.75
	0.03	0.74	1.22
			1.19

## Sheet: Figure 2
Figure 2A
	Tsc1 f/f	Ksp-Cre; Tsc1 f/f	Ksp-Cre; Tsc1 f/f; S6k1 -/-
	1.17	0.09	0.15
	0.44	0.08	0.14
	1.26	0.08	0.07
	1.09	0.07	0.13
	1.05	0.08	0.11
Figure 2B
Figure 2C
	Tsc1 f/f			Tsc1 f/f; S6k1 -/-			Ksp-Cre; Tsc1 f/f				Ksp-Cre; Tsc1 f/f; S6k1 -/-
ph S6	1.99687	0.598444	0.404683	0.495305	0.422857	0.458696	3.09238	2.8169	3.4196	4.46931	1.85107	3.23002	2.31561	1.40825
ph CAD	1.60601	1.09523	0.298764	0.170461	0.228887	0.0954243	4.55714	2.90184	4.43546	2.30931	0.403441	0.207712	0.160886	0.338697
ph Rictor	1.87237	0.846936	0.280694	1.01985	0.215902	0.423983	2.88931	1.2253	2.54972	1.97403	0.607801	0.0582797	0.36134	0.368076
ph AKT	1.48792	0.589151	0.922925	0.896829	0.874837	0.821548	0.886011	0.650225	0.684255	0.790288	1.26213	1.06991	1.24808
Figure 2E
	Tsc1 f/f	Ksp-Cre; Tsc1 f/f	Ksp-Cre; Tsc1 f/f; S6k1 -/-
	58.5209	68.1274	55.4772
	49.7134	66.844	56.5838
	52.1339	63.2141	55.7136
Figure 2G
	Tsc1 f/f	Ksp-Cre; Tsc1 f/f	Ksp-Cre; Tsc1 f/f; S6k1 -/-
	25.8096	65.4541	2.46816
	9.82369	51.9807	17.3637
	5.84746	58.6672	43.9011
	85.71	51.3222	0.652445
	21.0486	77.8626	56.7353
	75.5659	87.5668	13.2119
	19.3381	10.9889	81.0272
	19.8512	81.7877	16.4868
	14.3369	11.8593	20.4506
	59.7121	38.3494	4.72706
	17.6369	87.1489	20.9432
	69.2545	52.0983	60.8461
	20.5203	65.8332	2.54503
	38.0109	46.2672	53.6058
	62.193	37.8156	9.20032
	16.6646	43.7738	6.67669
	2.59415	11.3233	65.6768
	11.8788	44.529	11.6552
	25.823	8.00571	12.3462
	40.8934	62.8034	37.0722
	59.6143	63.8921	65.6487
	12.927	29.1504	35.5831
	7.07766	27.7521	3.14979
	38.0878	83.0374	34.4811
	24.4468	28.2892	70.5071
	6.05991	76.863	3.15203
	55.5023	5.06776	8.07096
	32.2745	47.0773	22.3103
	19.9607	79.7498	7.07164
	5.14212	13.2236	21.3771
	13.9156	64.0751	62.7184
	53.4622	84.7787	5.95048
	1.66172	14.6766	29.6498
	30.491	41.635	43.6651
	4.39833	13.3426	21.6231
	1.08981	3.98011	17.4822
	10.6784	63.5356	15.6926
	22.6678	58.5378	43.0957
	12.3011	58.5378	10.8223
	25.5935	9.10788	22.8972
	65.984	16.4347	5.83675
		29.1242	31.5648
		79.9236	7.53869
		6.94243
		65.4594
		3.4405
		12.4216
		16.8297
		54.7862
		50.3719
		52.7377
		71.7837
		89.0682
		72.9979
		45.2691
		74.802
		57.7446
		88.809
		75.5369

## Sheet: Figure 3
Figure 3A
Figure 3B
	WT IMCDS	Tsc1 KO IMCDs	Tsc1/S6k1 dKO
	20	30	22
	27	15	77
	10	11	13
	11	20	11
	6	9	15
	12	16	12
	17	30	12
	27	15	11
	5	14	6
	19	32	24
	12	16	9
	9	16	9
	12	25	15
	7	8	15
	17	14	12
	17	8	4
	15	3	4
	53	12	15
	11	12	9
	14	7	12
	14	10	27
	12	17	4
	7	9	33
	8	15	9
	9	13	6
	46	20	20
	13	14	4
	7	21	17
	24	11	6
	15	10	6
	17	20	22
	15	14	30
	18	11	15
	9	16	15
	11	8	28
	11	12	15
	26	13	21
	17	7	45
	19	11	7
	12	15	15
	8	14	4
	12	17	25
	18	9	10
	13	20	17
	8	14	19
	19	18	7
	12	12	58
	13	10	6
	14	20	20
	2	13	45
	15	11	13
	23	21	4
	10	24	32
	15	25	20
	12	32	18
	11	20
	23	32
	18	14
	32	21
	24	17
	17	13
	6	13
	10	49
	19	4
	21	12
	9	14
	31	18
	11	19
	18	27
	15	14
	13	18
	17	33
	13	16
	15	7
	16	11
		12
Figure 3C
	WT IMCDS	Tsc1 KO IMCDs	Tsc1/S6k1 dKO
	1.35008	0.651776	1.12059
	1.1553	1.626	1.58471
	1.42044	0.903466	1.66825
	1.10867	2.09032	0.576922
	0.858336	2.09032	0.518771
	0.521118	1.23979	0.779802
	1.44982	1.31867	0.725775
	0.697173	0.884116	0.878507
	1.11825	0.838536	0.99025
	1.35963	1.15221	0.655923
	1.51556	1.46882	1.31432
	0.848448	0.89178	0.798265
	0.76029	0.958164	1.26247
	2.33528	0.718405	0.936704
	0.982619	0.702196	1.89376
	0.654052	1.03128	0.991007
	0.849688	0.690445	1.21748
	1.12251	1.27554	0.825587
	0.913957	0.798606	0.899275
	0.724297	0.798606	0.716693
	1.05128	1.19899	1.00525
	0.588426	1.26645	1.17939
	0.906059	1.4325	1.0387
	0.94845	1.13287	0.904912
	1.3801	1.07149	1.11723
	0.716233	0.669906	0.915901
	0.576467	2.41045	0.734723
	0.989134	0.954241	0.957481
	1.05062	1.91479	1.0938
	0.746652	1.85102	1.06388
	0.826173	0.702429	0.612565
	1.25064	0.738566	0.836914
	1.34377	1.75797	0.734637
	0.808088	1.40776	0.751158
	0.871877	1.6335	0.836927
	0.780163	1.18458	0.902589
	0.992524	1.78014	0.927282
	1.31856	1.29317	1.13557
	0.719591	1.24524	0.715137
	0.644335	1.17148	0.920137
	1.00464	1.24666	1.13247
	1.58	1.39138	0.686076
	1.16925	2.00119	0.941772
	0.698928	1.88652	1.42286
	0.881039	0.87103	0.755092
	1.19966	1.45996	0.693888
	1.10613	1.12843	0.314047
	1.20472	0.877845	1.23047
	0.785015	1.13207	0.966247
	0.883757	1.12465	0.634966
	0.59197	1.27381	0.725683
	0.912214	0.671905	0.945498
	1.09832	0.677821	1.18455
	1.599	0.515835	0.912485
	1.45584	0.709684	1.08808
	0.759219	0.548259	0.819431
	2.11811	1.08701	0.802052
	1.10979	0.689902	0.894917
	0.428836	1.5019	0.96021
	1.1935	0.833831	1.09396
	0.937704	0.930807	0.927891
	0.894009	0.630139	1.0646
	0.913968	0.588378	1.09879
	0.668214	0.888427	1.08531
	0.629349	0.64865	1.20253
	1.25416	0.556108	1.24194
	0.560753	1.58251	1.39215
	1.10329	0.946811	1.52531
	0.993979	0.810757	0.921268
	1.01608	1.24083	0.863067
	0.742848	0.978636	0.679573
	0.396951	0.871784	0.927665
	0.854094	0.668755	0.869376
	0.753769	0.800854	1.19416
	0.931452	0.775608	0.915511
	1.04746	1.1067	0.871307
	0.596113	0.611954	1.05919
	1.05052	0.78106	0.999393
	0.800513	1.37346	0.808384
	0.881675	2.26318	0.987059
	1.01361	1.77675	1.02303
	0.891772	2.29044	0.91409
	0.887682	1.92255	0.93861
	0.812786	1.02042	1.11545
	0.865521	0.889632	1.21114
	0.784117	2.03562	1.08187
	0.929207	2.55916	0.543985
	0.817083	2.20784	0.830695
	1.21747	2.40024	0.672174
	1.10813	1.54499	0.807453
	1.15911	1.24385	1.12611
	1.1569	1.35495
	0.884127	1.26919
	1.12902	1.77665
	0.987294	0.632204
	0.859677	0.55267
	0.752925	1.49819
	0.611884	1.09231
	1.07883	0.939821
	0.972995	0.696168
	0.857431	1.14458
	0.872055	0.947872
	1.35192	0.887265
	1.12191	1.70771
	0.958583	0.992453
	0.945247	1.10973
	0.992904	2.48474
	1.14028	1.20222
	1.41229	1.35598
	1.23076	0.894687
	0.889618	1.56045
	1.34611	1.41834
	1.33688	1.53357
	1.01279	1.64976
	1.08163	1.23215
	1.19447	1.21485
	1.13704	0.712763
	0.99538	0.672778
	1.14105	1.82744
	0.754249	0.703161
	0.781977	0.907915
	0.891864	0.818388
	0.676349	0.951273
	0.790155	1.19036
	0.605044	1.18963
	0.814667	1.22038
	0.946715	0.948999
	1.06964	0.959957
	1.15651	1.54712
	1.10335	1.45262
	1.25953	1.45587
	1.11286	0.96553
	1.08017	0.700215
	0.860998	1.04055
	1.18081	0.940579
	0.976897	0.632154
	1.52749	1.20823
	1.48677	1.01985
	1.19445	1.18418
	1.32662	1.23836
	1.88986	1.14122
	1.15446	1.18826
	1.83875	1.17898
	0.689763	0.969867
	0.585063	0.934541
	0.867464	0.920021
	0.727078	1.19738
	1.14506	1.00467
	0.573302	0.720731
	0.651998	0.662024
	0.634749	0.760493
	0.876383	0.830046
	0.768933	0.906537
		0.908302
		1.05798
		0.643987
		1.31156
		0.703465
		0.942836
		1.1932
		1.15643
		1.16253
		1.11787
		1.06745
		2.13389
		1.46023
		1.27671
		0.915542
		0.877475
		1.16686
		1.18383
		1.20541
		1.24023
		1.00236
		0.99843
		1.41237
		1.24062
		1.04195
		1.14646
		0.704821
		1.02598
		1.41786
		0.824932
		0.884702
		0.781479
		1.17262
		1.12258
		1.0513
		1.05932
		1.4406
		1.0602
		1.69816
		1.39176
		1.53326
		1.78628
		1.25808
		1.54151
		1.04994
		0.593622
		1.49513
		0.830609
		0.881165
		1.03166
		0.988186
		0.978675
		1.07507
		1.36416
		0.953999
		0.978786
		1.33302
		1.05551
		0.894764
		0.931046
		1.40231
		1.34586
		1.30206
		1.28569
		0.898396
		1.29917
		0.803377
		0.668124
		3.07686
		1.22999
		1.1863
Figure 3D
	WT IMCDS	Tsc1 KO IMCDs	Tsc1/S6k1 dKO
	0.669941	0.784496	0.815357
	0.69082	0.958592	0.702875
	0.530784	0.995216	1.04374
	0.63814	1.03388	1.01326
	1.07639	0.923714	1.22542
	1.4881	0.990533	0.940874
	0.545284	1.83995	1.01861
	1.55271	1.66132	1.60605
	0.985634	1.09109	0.907357
	0.971474	1.31315	1.05573
	1.2062	1.27339	1.1783
	0.668024	1.18177	0.962189
	0.946685	1.34326	1.00313
	0.865066	1.04492	0.809237
	0.957803	1.28038	0.948035
	0.84458	1.36224	1.01891
	1.47809	1.22661	1.02812
	1.51454	1.44069	0.881232
	0.869546	1.2476	0.968991
	0.664734	1.15406	0.829157
	0.787147	1.65673	1.43399
	1.00743	1.0148	1.13333
	0.886233	0.879023	1.32806
	1.04457	1.11453	0.757596
	0.925239	1.04037	1.10139
	0.822217	1.15359	0.974355
	1.07347	1.72932	1.09486
	1.12193	0.965417	0.979321
	1.13938	1.63386	1.12116
	1.45283	1.33924	1.14301
	0.965694	1.18636	1.47572
	0.602227	1.44085	1.10148
	0.772231	1.02846	1.16096
	1.13825	0.922054	1.04245
	0.820979	1.25994	0.919631
	0.863135	1.30521	0.730493
	1.15745	1.20676	0.914187
	1.30336	0.898295	1.22007
	1.30295	1.02197	1.3173
	1.00008	1.03493	0.782744
	1.42177	0.996772	1.20593
	1.14798	1.45564	1.25737
	0.890637	1.08976	1.25606
	0.873597	1.07033	0.940904
	0.689425	1.28143	1.20417
	0.87601	1.29211	1.2497
	1.0767	1.43413	0.895962
	0.835285	1.14944	1.02348
	1.24008	1.08304	0.912065
	1.08099	1.83564	1.59567
	0.955435	1.25113	0.758319
	0.900767	1.11973	1.56781
	0.655279	1.06923	0.639985
	0.987872	1.1291	0.976249
	0.80383	1.31094	1.14435
	1.13389	0.715986	1.33015
	1.08577	1.05188	1.16474
	1.68634	0.966938	1.0613
	1.37504	1.45947	0.658143
	1.27241	1.56635	1.56927
	1.28894	0.635844	1.1166
	0.746436	0.955187	0.968017
	0.669481	0.794397	1.42431
	1.06519	0.914263	1.26522
	1.50348	0.856654	0.810704
	1.03599	0.81666	0.359303
	1.05283	1.1537	1.31361
	1.43235	1.2892	0.803764
	1.39804	1.16809	0.864095
	0.760631	0.690138	0.91771
	0.969942	1.38229	1.09551
	1.4477	0.981536	0.605945
	0.725703	1.02446	1.08848
	1.39489	1.6368	1.11731
	1.4252	0.855617	0.798965
	0.554292	0.927454	0.825352
	0.852615	0.792134	0.624082
	1.36327	0.829884	1.25993
	0.558389	1.23129	0.899097
	1.10211	1.43305	0.537126
	0.817062	0.844766	1.02873
	0.946327	1.4768	0.648129
	0.609817	0.851399	1.51544
	0.881039	0.820511	0.927954
	0.865399	0.940739	1.19992
	0.95677	0.958631	0.547463
	0.716793	1.28847	0.818975
	0.988496	1.19755	0.891969
	0.770299	1.12432	0.746576
	0.792417	1.17982	0.545697
	0.627196	1.17269	1.1933
	0.832892	1.38794	0.64936
	1.07739	0.976552	0.553844
	0.722641	1.16092	0.965242
	0.987835	1.32246	0.629216
	0.71503	1.12635
	1.70395	1.18536
	0.512349	1.13891
	0.840452	1.30221
	0.66714	1.31156
	0.418461	1.03456
	0.487554	1.36239
	1.29186	1.70934
	0.850271	1.05445
	0.747321	1.34977
	1.01871	0.875116
	0.953203	1.11967
	0.977927	1.14268
	1.20401	1.31644
	1.48555	1.1646
	1.08765	0.859588
	0.692919	1.67686
	0.932627	0.979967
	1.35457	0.789349
	1.16084	1.80316
	1.01222	0.956537
	0.847206	1.02426
	0.888502	1.27181
	0.752436	1.54874
	0.981685	1.72074
	1.07787	1.28376
	0.910204	1.14149
	1.06184	1.24023
		1.02784
		1.78746
		1.0381
		1.07901
		1.212
		0.937168
		0.931818
		1.27529
		0.695133
		0.603761
		1.26842
		0.797241
		1.09438
		0.666097
		0.963719
		1.42769
		1.19524
		1.34369
		0.731834
		1.00037
		0.917525
		1.19877
		1.6646
		1.35462
		1.32375
		0.976028
		1.41372
		1.05441
		1.58983
		1.16888
		1.31632
		0.912668
		1.35691
		1.09509
		0.793978
		0.985156
		1.53179
		1.42149
		1.55279
		1.37654
		1.15544
		1.05128
		1.11423
		1.00414
		1.47119
		0.723236
		0.724785
		1.37269
		1.38601

## Sheet: Figure 4
Figure 4B
	WT IMCDS	Tsc1 KO IMCDs	Tsc1/S6k1 dKO
	48	5	52
	50	3	60
	60	10	40
Figure 4D
	WT IMCDS	Tsc1 KO IMCDs	Tsc1/S6k1 dKO
	60.997	82.5566	72.0286
	66.8619	80.3225	80.086
	68.1218	62.1557	83.1304
	89.1112	51.6987	18.204
	80.3872	76.3544	67.3744
	87.7389	69.9573	76.1851
	87.9924	33.2255	80.5836
	76.8721	16.0592	89.0716
	82.2942	78.6444	86.9614
	20.4213	36.0351	81.2903
	34.4622	89.2947	42.7636
	64.4485	77.2104	81.6133
	86.1033	12.5418	71.1396
	11.7376	73.1428	85.6344
	58.0446	65.0463	73.6537
	89.5322	33.8525	84.926
	81.1749	43.7144	72.7378
	60.7142	37.4179	77.836
	82.4564	20.8553	88.623
	63.2204	42.3582	88.8168
	68.0628	87.1146	44.3062
	69.9184	67.8933	82.4523
	85.6785	41.372	70.8264
	71.8672	65.7238	58.2538
	87.6	44.1385	67.9599
	88.0955	9.03516	75.9259
	38.9858	3.60998	43.1292
		58.6175	62.7945
		26.4273	64.3245
		47.7396	86.8389
		26.6157	58.2538
		70.5218
		57.8007
		60.8409
		22.4303
		74.8808
		40.2862
		71.507
		61.5991
		73.6956
		68.8674

## Sheet: Figure 5
Figure 5D
	WT IMCDS	Tsc1 KO IMCDs
	14.158	11.354
	87.981	7.306
	3.691	0.516
	1.799	22.834
	6.863	11.743
	27.103	38.786
	5.072	40.683
	2.361	34.909
	0.535	42.522
	5.599	6.679
	8.588	51.004
	19.563	42.563
	62.93	1.061
	36.992	8.686
	12.927	34.609
	7.75	10.018
	40.929	40.222
	11.09	24.197
	1.637	15.159
	34.494	18.518
	16.109	13.647
	26.461	53.573
	47.246	25.641
	2.668	10.825
	10.856	42.413
	16.496	30.757
	28.758	18.526
	9.161	9.8
	17.879	7.815
	0.242	10.71
	23.129	10.071
	5.992	22.142
	1.97	60.306
	16.65	16.189
	25.105	6.308
	9.119	69.365
	46.606	61.196
	40.138	13.753
	58.27	22.696
	16.366	17.485
	8.362	80.638
	85.365	11.189
	33.89	29.539
	0.387	69.249
	36.51	10.923
	25.017	40.017
	42.879	32.298
	11.79	16.595
	4.945	55.84
	66.054	0.444
	45.54	31.239
	38.274	4.375
	2.282	29.199
	16.597	21.224
	13.402	77.436
	35.894	20.133
	8.474	77.259
	11.31	35.751
	20.528	6.199
	7.18	22.01
	4.304	39.854
	1.219	33.743
	29.876	7.203
	12.663	0.466
	9.149	72.574
	23.199	28.804
	39.794	57.193
	33.711	7.871
	28.875	19.477
	19.846	18.961
	51.051	4.33
	44.098	9.944
	14.405	59.663
	51.994	12.885
	9.703	14.818
	18.184	2.451
	9.771	45
	18.074	2.165
	14.086	9.501
	17.916	43.366
	12.954	12.004
	35.961	23.187
	9.909	2.478
	14.553	14.237
	18.935	29.589
	20.323	69.808
	43.238	22.053
	10.523	74.498
	9.462	40.209
	11.416	30.685
	81.826	24.596
	7.517	13.936
	18.38	4.371
	22.149	22.104
	24.569	34.221
	10.892	27.264
	51.336	2.013
	2.726	16.199
	12.119	51.826
	2.147	26.467
	23.57	89.564
	36.168	12.529
	6.573	76.138
	39.179	39.63
	0.578	14.822
	44.98	1.524
	84.872	42.149
	17.371	12.415
	30.964	1.005
	73.588	8.325
	1.563	25.148
	4.113	10.831
	37.209	27.578
	5.822	13.864
	20.581	14.016
	19.144	18.734
	12.552	59.562
	58.916	22.068
	11.31	13.246
	38.66	27.535
	4.164	17.028
	51.064	19.283
		0.791
		10.229
		41.878
		27.677
		11.683
		37.239
		6.032
		6.116
		41.309
		24.382
		15.913

## Sheet: Figure 7 
Figure 7A
Figure 7B
	WT	Tsc1/S6k1 dKO	Tsc1 KO	Tsc1 KO + Rapa	Tsc1 KO + LY	Tsc1 KO + PF
	1	2.15659	4.16597	1.1497	1.13073	0.580725
	1	0.642578	1.1639	0.644408	1.17202	0.526513
	1	1.09786	2.33091	1.05296	1.47686	0.800345
	1	0.684987	2.46683	0.902008	1.13791	0.556569
Figure 7C
Figure 7D
	Tsc1 f/f	Tsc1 f/f;S6k1 -/-	KspCre +/-; Tsc1 f/f	KspCre +/-; Tsc1 f/f; S6k1 -/-
	1.19599	0.974447	2.92317	1.69131
	0.876678	1.2918	2.05912	0.863065
	0.927337	0.732075	3.29192	1.37976
			4.24373	1.62174
Figure 7E
Figure 7F
	TSC patients					Non-TSC patients
ph afadin/actin	9.64136	5.21066	4.21844	1.88966	0.986011	0.0251324	1.36808	0.045202	0.962395	2.44927	1.24694	0.902976
ph afadin/afadin	3.28045	7.01604	1.06567	1.89587	5.40802	0.169391	0.40852	0.445202	3.72607	0.787624	0.654657	0.808532
tsc1/actin	0.0369381	0.385514	0.409128	0.267848	0.154313	0.306521	1.39174	1.28517	0.728956	1.29819	1.45178	0.53765
ps6/actin	7.29455	8.86258	9.70693	6.00165	1.91419	0.0174764	0.228621	0.243002	0.223619	4.56577	1.68811	0.0334062
Figure 7G

## Sheet: Figure 8
Figure 8B
	WT	Tsc1/Afdn dKO + LV-NEON-FLAG	Tsc1/Afdn dKO + LV-AFADIN WT-FLAG	Tsc1/Afdn dKO + LV-AFADIN S1795A-FLAG
	48	4	9	17
	50	2	5	17
	60	10	9	19
		11	13	12
		10	11	19
		9	9	12
Figure 8D
	WT + LV-NEON-FLAG	WT + LV-AFADIN S1795A-FLAG	WT + LV-AFADIN S1795E-FLAG
	63	67	43
	67	71	53
	73	78	55

## Sheet: Figure 9
Figure 9B
	2 afadin spots			1 afadin spot
Wt	0.857143	0.785714	0.857143	0.142857	0.214286	0.142857
Tsc1 KO	0.266667	0.214286	0.545455	0.733333	0.785714	0.454545
Tsc1/S6k1 dKO	0.866667	0.833333	0.8	0.133333	0.166667	0.2

## Sheet: Figure S3
Figure S3B
	Tsc1 f/f	Ksp-Cre; Tsc1 f/f	Ksp-Cre; Tsc1 f/f; S6k1 -/-
	0.489896	0.233783	0.233129
	0.604649	0.32344	0.268076
	0.429952	0.309858	0.25078
		0.586026
Figure S3C
	Tsc1 f/f			Ksp-Cre; Tsc1 f/f				Ksp-Cre; Tsc1 f/f; S6k1 -/-
Cortex	682.125	790	664.125	461	674.75	677.4	868	446.5	485	498.75
Medulla	1465	1312.5	1578.75	1976.66	2167.5	2153	1645	1971.25	1892.5	2007.5

## Sheet: Figure S4
Figure S4A
	Tsc1 f/f	Tsc1 f/f; S6k1 -/-	Tsc1 f/f; S6k1 -/-; S6k2 -/-	Tsc1 f/f;CaggCre +/-	Tsc1 f/f; CaggCre +/-; S6k1 -/-	Tsc1 f/f; CaggCre +/-; S6k1 -/-; S6k2 -/-
	0.0098077	0.012	0.014	0.0980263	0.0445378	0.0620548
	0.013125	0.012	0.012	0.0867808	0.0426053	0.0459783
	0.0108696	0.011	0.013	0.0745865	0.0486635	0.054065
	0.0114646		0.011	0.0798844	0.045604	0.0659832
				0.116		0.0311842
						0.0312
						0.055102
						0.0554
Figure S4B
	Tsc1 f/f	Tsc1 f/f; S6k1 -/-	Tsc1 f/f; S6k1 -/-; S6k2 -/-	Tsc1 f/f;CaggCre +/-	Tsc1 f/f; CaggCre +/-; S6k1 -/-	Tsc1 f/f; CaggCre +/-; S6k1 -/-; S6k2 -/-
	15.1346	6.01685	3.36943	51.7449	61.1312	75.3309
	4.33213	17.8099	6.49819	41.3959	96.0289	96.7509
	3.61011	18.0505	12.2744	76.5343	25.0301	59.2058
						58.9651
						84.9579

[truncated: 7 more sheets: Figure S5, Figure S6, Figure S7, Figure S9, Figure S10, Figure S11, Figure S12]
